# Supplementary material for: Structural Similarities between Some Common Fluorophores Used in Biology, Marketed Drugs, Endogenous Metabolites, and Natural Products
Source: Mar Drugs. 2020 Nov 23;18(11):582. doi: 10.3390/md18110582 (PMC7700180; doi:10.3390/md18110582)
Supplement: Supplementary file 1 [file marinedrugs-18-00582-s001.zip]

Archive with 1 entries (1 files):
- marinedrugs-1012539-supplementary.xlsx
