# Supplementary material for: Structural Similarities between Some Common Fluorophores Used in Biology, Marketed Drugs, Endogenous Metabolites, and Natural Products
Source: Mar Drugs. 2020 Nov 23;18(11):582. doi: 10.3390/md18110582 (PMC7700180; doi:10.3390/md18110582)
Supplement: Supplementary file 1 [file marinedrugs-18-00582-s001.zip › marinedrugs-1012539-supplementary.xlsx]

## Sheet: Fluorophores
Dye	AMW	Ex	Em	SMILES	class	qed	SlogP	NumLipinskiHBA	NumLipinskiHBD	NumRotatableBonds	NumHBA	NumAmideBonds	NumStereocenters	NumUnspecifiedStereocenters	NumRings	NumAromaticRings	NumSaturatedRings	NumAliphaticRings	NumAromaticHeterocycles	NumSaturatedHeterocycles	NumAliphaticHeterocycles	NumAromaticCarbocycles	NumSaturatedCarbocycles	NumAliphaticCarbocycles	FractionCSP3	Chi0v	Chi2v	Chi3v	Chi3n	HallKierAlpha	kappa2	kappa3	PCA0	PCA1	PCA2	PCA3	PCA4	PCA5	PCA6	PCA7	PCA8	PCA9	tSNE0	tSNE1
7-aminoactinomycin D	1270.45	548	648	CC1C(C(=O)NC(C(=O)N2CCCC2C(=O)N(CC(=O)N(C(C(=O)O1)C(C)C)C)C)C(C)C)NC(=O)C3=CC(=C(C4=C3N=C5C(=C(C(=O)C(=C5O4)C)N)C(=O)NC6C(OC(=O)C(N(C(=O)CN(C(=O)C7CCCN7C(=O)C(NC6=O)C(C)C)C)C)C(C)C)C)C)N	fluorophores	0.100375	0.30784	29	8	8	19	10	10	10	7	1	4	6	0	4	5	1	0	1	0.612903	54.6343	25.7522	17.7385	17.7385	-8.92	27.6703	13.8873	9.36612	3.86025	0.0287657	0.0124224	-2.80105	0.454498	-4.57399	-3.30001	-0.716118	1.88725	22.5242	-11.6636
Acridine orange	265.36	480	585	CN(C)C1=CC2=C(C=C1)C=C3C=CC(=CC3=N2)N(C)C	fluorophores	0.660864	3.52	3	0	2	3	0	0	0	3	3	0	0	1	0	0	2	0	0	0.235294	12.3831	5.53123	3.61274	3.61274	-2.29	4.67222	2.15577	-2.709	1.39791	-1.84913	-0.212802	0.514618	-0.0341109	0.321111	-0.0557905	0.394444	-0.122621	-3.51041	-30.756
Alizarin	240.214	460	640	C1=CC=C2C(=C1)C(=O)C3=C(C2=O)C(=C(C=C3)O)O	fluorophores	0.588111	1.8732	4	2	0	4	0	0	0	3	2	0	1	0	0	0	2	0	1	0	9.17503	4.05969	3.04463	3.04463	-2.62	3.43403	1.19761	-2.67214	0.871474	-1.60299	-0.776617	-0.361542	-0.0838738	-0.510638	1.02324	0.195177	0.311635	-9.43824	-14.3689
Allura Red	496.43	540	585	CC1=CC(=C(C=C1S(=O)(=O)[O-])OC)N=NC2=C(C=CC3=C2C=CC(=C3)S(=O)(=O)[O-])O.[Na+].[Na+]	fluorophores	0.222789	-2.90598	10	1	5	10	0	0	0	3	3	0	0	0	0	0	3	0	0	0.111111	23.1903	8.94177	6.0435	4.23372	-1.06	10.9107	6.28808	-1.08749	2.29752	-0.587132	-0.354659	-0.210591	-0.220238	0.185562	1.95404	-0.476761	-0.49983	4.36623	-15.1376
Amaranth	604.483	521	576	C1=CC=C2C(=C1)C(=CC=C2S(=O)(=O)[O-])N=NC3=C4C=CC(=CC4=CC(=C3O)S(=O)(=O)[O-])S(=O)(=O)[O-].[Na+].[Na+].[Na+]	fluorophores	0.12914	-6.1617	12	1	5	12	0	0	0	4	4	0	0	0	0	0	4	0	0	0	28.4636	11.2214	7.54442	4.96858	-0.47	13.0127	7.42591	-0.408323	3.1291	-0.963483	-0.724289	-0.0636625	-0.326497	0.156679	2.62056	-0.658676	-0.950855	4.92132	-15.6735
9-aminoacridine	194.237	402	433	C1=CC=C2C(=C1)C(=C3C=CC=CC3=N2)N	fluorophores	0.558615	2.9702	2	2	0	2	0	0	0	3	3	0	0	1	0	0	2	0	0	0	8.14337	3.55978	2.62935	2.62935	-2.09	2.95309	1.1487	-3.12651	1.54159	-1.85437	-0.728565	0.630834	-0.0954872	0.113921	0.318511	0.278233	0.516925	-2.34889	-32.6177
Apigenin	270.24	385	532	C1=CC(=CC=C1C2=CC(=O)C3=C(C=C(C=C3O2)O)O)O	fluorophores	0.631833	2.5768	5	3	1	5	0	0	0	3	3	0	0	1	0	0	2	0	0	0	10.1996	4.35981	2.94644	2.94644	-2.95	4.3078	1.94826	-2.66193	1.98313	-1.7873	-0.758381	0.695428	-0.0890227	-0.0647115	0.444908	0.53404	0.242348	-1.11362	-31.7641
Auramine O	303.837	445	523	CN(C)C1=CC=C(C=C1)C(=N)C2=CC=C(C=C2)N(C)C.Cl	fluorophores	0.87386	3.65657	3	1	4	3	0	0	0	2	2	0	0	0	0	0	2	0	0	0.235294	13.738	5.2576	3.34476	3.34476	-2	7.1358	3.98616	-2.85178	0.809406	-1.31367	-0.0347071	-0.812381	0.046676	-0.0219581	0.260213	1.16628	-0.717273	-12.9038	-11.6087
Azure A	291.807	650	670	C[N+](=C1C=CC2=NC3=C(C=C(C=C3)N)SC2=C1)C.[Cl-]	fluorophores	0.328622	-0.9809	3	2	0	3	0	0	0	3	1	0	2	0	0	1	1	0	1	0.142857	12.2945	5.57126	3.99828	2.90447	-1.65	5.15015	2.54808	-2.01925	0.12454	-0.334474	-0.862286	-0.280575	-0.0764096	-0.275156	0.697445	-0.764549	0.734537	-17.425	-4.01819
Azure B	305.834	650	670	CNC1=CC2=C(C=C1)N=C3C=CC(=[N+](C)C)C=C3S2.[Cl-]	fluorophores	0.483923	-0.5214	3	1	1	3	0	0	0	3	1	0	2	0	0	1	1	0	1	0.2	13.2172	5.7766	4.2629	3.16909	-1.65	5.7707	2.61941	-2.05927	-0.00814311	-0.490264	-0.737353	-0.373988	-0.0307661	-0.228458	0.382453	-0.367624	0.318366	-17.0048	-3.35048
Azure C	277.78	616	650	[Cl-].CNc1ccc2nc3ccc(N)cc3[s+]c2c1	fluorophores	0.383622	0.3585	3	3	1	3	0	0	0	3	3	0	0	1	0	0	2	0	0	0.0769231	11.3473	4.95731	3.78697	2.69317	-1.65	4.91877	2.16751	-2.5492	1.71411	-1.19234	-0.702742	0.822182	-0.13449	0.123793	0.68975	-0.163777	0.440781	0.113007	-32.2837
Atto-390	343.423	390	476	O=C(C=C1C)OC(C1=C2)=CC3=C2C(C)CC(C)(C)N3CCCC(O)=O	fluorophores	0.847846	4.05842	5	1	4	4	0	1	1	3	2	0	1	1	0	1	1	0	0	0.5	15.257	7.72217	5.22912	5.22912	-2.3	6.20838	3.27624	-1.77076	0.626634	-1.18225	-0.0632645	0.381336	0.102741	0.420006	-0.939656	0.76592	-0.623286	-20.2785	-22.9906
Atto-488	590.612	500	520	[NH2+]=C1C=CC2=C(C3=C(C(N(C)CCCC(O)=O)=O)C=CC=C3)C4=CC=C(N)C(S(=O)(O)=O)=C4OC2=C1S(=O)(O)=O	fluorophores	0.109748	0.8768	13	7	8	8	1	0	0	4	2	0	2	0	0	1	2	0	1	0.16	22.4909	11.6347	8.07559	6.20158	-4.31	10.3461	5.26532	0.590766	2.43458	-0.729317	0.303102	-0.477397	-0.106971	-0.857887	1.36064	-1.03687	0.555031	6.68187	-13.6459
Atto-Rho14	784.632	625	646	O=C(N(C)CCCC(O)=O)C(C(Cl)=C(Cl)C(Cl)=C1Cl)=C1C2=C3C(OC4=CC(N(CC)C(C)(C)C=C5C)=C5C=C42)=CC6=[N+](CC)C(C)(C)C=C(C)C6=C3	fluorophores	0.109648	9.3183	7	1	8	4	1	0	0	6	3	0	3	0	0	3	3	0	0	0.390244	34.0488	16.4004	12.3128	10.5107	-3.49	13.7324	6.21372	1.55157	2.16251	-2.97907	1.63345	-1.87418	-0.0160238	0.740765	-0.236457	-1.66511	0.220475	5.74682	-20.5018
Atto-633	552.739	630	651	C/[N+](C)=C1C=CC2=C(C3=C(C(N(C)CCCC(O)=O)=O)C=CC=C3)C4=CC5=C(N(CC)CCC5)C=C4C(C)(C)C2=C\1	fluorophores	0.447972	5.6983	6	1	7	3	1	0	0	5	2	0	3	0	0	1	2	0	2	0.4	25.2513	12.1036	8.87794	8.87794	-3.93	11.1525	5.16096	0.248544	0.932228	-2.29582	1.26775	-0.9991	0.00753316	-0.460386	-0.0146682	-0.592105	-0.010804	1.18974	-9.83598
Atto-647	592.802	647	667	CC1(C)C2=CC3=[N+](CCCC(O)=O)C(C)(C)CC(C)C3=CC2=CC4=CC5=C(N(CC)C(C)(C)C=C5CS(=O)([O-])=O)C=C14	fluorophores	0.379291	4.3435	7	1	7	5	0	1	1	5	2	0	3	0	0	2	2	0	1	0.529412	26.9835	15.4643	10.3278	9.66325	-2.97	10.0509	5.21277	0.787054	0.803299	-1.87065	0.828135	-0.998166	-0.00491147	0.472705	0.0985536	-0.880532	-0.426659	1.46199	-9.93047
Azorubine	458.473	516	550	C1=CC=C2C(=C1)C(=CC=C2S(=O)(=O)O)N=NC3=C(C4=CC=CC=C4C(=C3)S(=O)(=O)O)O	fluorophores	0.297982	4.6074	9	3	4	7	0	0	0	4	4	0	0	0	0	0	4	0	0	0	17.1694	9.34648	6.4458	4.64042	-3.38	7.39156	3.86412	-1.24089	3.0232	-2.72592	0.103489	-0.768994	-0.197389	0.107472	1.94808	-0.385328	-0.0558995	2.79947	-18.8675
Baicalein	270.24	365	440	C1=CC=C(C=C1)C2=CC(=O)C3=C(O2)C=C(C(=C3O)O)O	fluorophores	0.591055	2.5768	5	3	1	5	0	0	0	3	3	0	0	1	0	0	2	0	0	0	10.1996	4.30697	3.00475	3.00475	-2.95	4.3078	1.76304	-2.6272	2.00061	-1.75331	-0.728466	0.703381	-0.0968851	-0.0402299	0.494598	0.420053	0.329056	-0.823628	-31.7288
Berberine	336.367	490	590	COC1=C(C2=C[N+]3=C(C=C2C=C1)C4=CC5=C(C=C4CC3)OCO5)OC	fluorophores	0.674491	3.0963	5	0	2	4	0	0	0	5	3	0	2	1	0	2	2	0	0	0.25	14.1656	6.26866	5.00073	5.00073	-2.95	5.27565	2.04961	-1.56767	1.46172	-2.4216	-0.901115	0.18728	0.00868411	0.418001	-0.613128	-0.170551	-0.239991	-3.67755	-26.4059
BOBO-3	1254.75	570	605	CN1C2=CC=CC=C2SC1=CC=CC3=CC=[N+](C=C3)CCC[N+](C)(C)CCC[N+](C)(C)CCC[N+]4=CC=C(C=C4)C=CC=C5N(C6=CC=CC=C6S5)C.[I-].[I-].[I-].[I-]	fluorophores	0.0658326	-3.5057	6	0	16	4	0	0	0	6	4	0	2	2	0	2	2	0	0	0.333333	44.3403	17.6753	12.6871	10.3186	-1.16	24.9383	15.6732	1.98689	3.12329	-1.11919	1.31683	1.40883	-0.235335	1.70164	-0.588137	-0.965241	-0.586332	10.1329	-23.9336
BODIPY	191.977	581	591	[B-]1(N2C=CC=C2C=C3[N+]1=CC=C3)(F)F	fluorophores	0.552602	1.7184	2	0	0	1	0	0	0	3	1	0	2	1	0	2	0	0	0	0	7.26916	3.41329	2.58872	2.58872	-1.64506	2.23214	0.767805	-2.81248	0.127173	-0.711689	-1.24468	0.534455	0.00300802	0.355539	-1.03784	-0.177409	1.19719	-24.7104	-20.0766
Brilliant blue	765.932	546	600	CCN(CC1=CC(=CC=C1)S(=O)(=O)[O-])C2=CC=C(C=C2)C(=C3C=CC(=[N+](CC)CC4=CC(=CC=C4)S(=O)(=O)O)C=C3)C5=CC=CC=C5S(=O)(=O)O.N	fluorophores	0.114747	5.8741	12	5	12	9	0	0	0	5	4	0	1	0	0	0	4	0	1	0.162162	30.9034	15.8835	10.963	8.3703	-4.74	16.2945	9.56854	1.23021	3.62556	-2.76738	1.77835	-0.862216	-0.243521	0.275266	2.11895	-0.709785	-0.326472	6.82054	-19.2569
Brilliant blue FCF	792.865	534	600	CCN(CC1=CC(=CC=C1)S(=O)(=O)[O-])C2=CC=C(C=C2)C(=C3C=CC(=[N+](CC)CC4=CC(=CC=C4)S(=O)(=O)[O-])C=C3)C5=CC=CC=C5S(=O)(=O)[O-].[Na+].[Na+]	fluorophores	0.0986476	-0.9651	11	0	12	10	0	0	0	5	4	0	1	0	0	0	4	0	1	0.162162	36.1183	15.7578	10.9098	8.35255	-2.7	18.7593	11.4146	1.08665	3.24637	-1.99923	1.19757	-0.551304	-0.303163	0.458963	2.1202	-0.806236	-0.880105	6.75522	-18.5928
Brilliant cresyl blue	334.851	626	670	CC[N+](=C1C=CC2=NC3C(C(=C(C=C3N)N)C)OC2=C1)CC.[Cl-]	fluorophores	0.463612	-1.7653	5	4	2	4	0	2	2	3	0	0	3	0	0	1	0	0	2	0.411765	14.4696	5.7194	4.43666	4.43666	-2.01	6.62366	2.92998	-1.12322	-0.780789	0.482041	-0.681762	-0.0336605	0.00649966	-0.598073	0.452586	-0.314339	0.449566	0.886981	12.1227
Brilliant Green	482.646	635	660	CCN(CC)C1=CC=C(C=C1)C(=C2C=CC(=[N+](CC)CC)C=C2)C3=CC=CC=C3.OS(=O)(=O)[O-]	fluorophores	0.342628	4.9586	6	1	7	4	0	0	0	3	2	0	1	0	0	0	2	0	1	0.296296	21.1251	8.46255	5.6316	5.6316	-3	13.032	8.09398	-1.07564	1.2347	-1.27876	1.19827	-0.765427	-0.09568	0.288428	0.851118	-0.318401	0.173243	-0.478752	-14.1406
Bromocresol green	698.021	450	630	CC1=C(C(=C(C=C1C2(C3=CC=CC=C3S(=O)(=O)O2)C4=CC(=C(C(=C4C)Br)O)Br)Br)O)Br	fluorophores	0.288983	6.77544	5	2	2	5	0	0	0	4	3	0	1	0	0	1	3	0	0	0.142857	23.1639	11.9113	9.91955	5.40585	-0.91	7.84537	3.32817	-0.871344	1.5127	-2.31541	0.555635	-0.970355	-0.124235	0.739598	0.834302	-0.578214	-0.0545787	0.172957	-17.2613
Bromothymol blue	624.391	420	616	CC1=C(C(=C(C=C1C2(C3=CC=CC=C3S(=O)(=O)O2)C4=CC(=C(C(=C4C)Br)O)C(C)C)C(C)C)O)Br	fluorophores	0.294101	7.49724	5	2	4	5	0	0	0	4	3	0	1	0	0	1	3	0	0	0.333333	24.3906	12.7268	10.1066	6.80186	-1.87	8.9054	3.84214	-0.485142	1.58545	-2.32227	1.00782	-1.10746	-0.075783	0.765069	0.716936	-0.706607	-0.243126	0.293907	-17.1779
Calcein	622.539	494	517	C1=CC=C2C(=C1)C(=O)OC23C4=CC(=C(C=C4OC5=CC(=C(C=C35)CN(CC(=O)O)CC(=O)O)O)O)CN(CC(=O)O)CC(=O)O	fluorophores	0.157544	1.6082	15	6	12	11	0	0	0	5	3	0	2	0	0	2	3	0	0	0.233333	23.2969	10.5378	7.33562	7.33562	-5.67	11.7825	5.9345	1.03119	3.46689	-1.53432	0.0248427	-0.895803	-0.110516	0.0354092	1.61355	-1.19624	-0.123903	6.26707	-17.8284
Calcein blue	321.285	370	435	CC1=CC(=O)OC2=C1C=CC(=C2CN(CC(=O)O)CC(=O)O)O	fluorophores	0.665751	0.77822	8	3	6	6	0	0	0	2	2	0	0	1	0	0	1	0	0	0.266667	12.2752	5.12101	3.29708	3.29708	-2.87	6.48862	3.86097	-2.21027	1.51967	-0.316295	-0.307936	0.866332	-0.0059421	-0.0158009	0.0833991	0.660161	-0.174244	-22.6618	-28.846
calcein violet	321.285	405	450	Cc1cc(=O)oc2c(CN(CC(=O)O)CC(=O)O)c(O)ccc12	fluorophores	0.665751	0.77822	8	3	6	6	0	0	0	2	2	0	0	1	0	0	1	0	0	0.266667	12.2752	5.12101	3.29708	3.29708	-2.87	6.48862	3.86097	-2.21027	1.51967	-0.316295	-0.307936	0.866332	-0.0059421	-0.0158009	0.0833991	0.660161	-0.174244	-22.6625	-28.8465
Carmine	492.389	405	687	CC1=C2C(=CC(=C1C(=O)O)O)C(=O)C3=C(C2=O)C(=C(C(=C3O)O)C4C(C(C(C(O4)CO)O)O)O)O	fluorophores	0.154343	-1.19408	13	9	3	12	0	5	5	4	2	1	2	0	1	1	2	0	1	0.318182	17.8291	8.24064	6.33115	6.33115	-3.75	8.1796	3.24522	0.960041	1.6581	-0.268458	-1.27489	-0.234039	-0.121697	-0.383688	1.98563	-0.594765	0.521556	7.19638	-12.5223
Carminic acid	492.389	490	590	CC1=C2C(=CC(=C1C(=O)O)O)C(=O)C3=C(C2=O)C(=C(C(=C3O)O)C4C(C(C(C(O4)CO)O)O)O)O	fluorophores	0.154343	-1.19408	13	9	3	12	0	5	5	4	2	1	2	0	1	1	2	0	1	0.318182	17.8291	8.24064	6.33115	6.33115	-3.75	8.1796	3.24522	0.960041	1.6581	-0.268458	-1.27489	-0.234039	-0.121697	-0.383688	1.98563	-0.594765	0.521556	7.19638	-12.5223
Carmoisine	502.437	515	#N/A	C1=CC=C2C(=C1)C(=CC=C2S(=O)(=O)[O-])N=NC3=C(C4=CC=CC=C4C(=C3)S(=O)(=O)[O-])O.[Na+].[Na+]	fluorophores	0.190638	-2.0698	9	1	4	9	0	0	0	4	4	0	0	0	0	0	4	0	0	0	23.0915	9.22083	6.39439	4.62328	-1.38	10.4841	5.65113	-1.04958	2.89666	-1.69638	-0.475208	-0.384306	-0.273433	0.187174	2.28512	-0.615241	-0.500604	4.54488	-16.2119
Cascade blue	478.704	400	425	CC[NH+]=C1C=CC(=C(C2=CC=C(C=C2)N(CC)CC)C3=CC=C(C=C3)N(CC)CC)C4=CC=CC=C14	fluorophores	0.419637	5.7975	3	1	9	2	0	0	0	4	3	0	1	0	0	0	3	0	1	0.30303	22.5129	9.04993	7.12978	7.12978	-3.59	11.8979	5.15808	-0.917136	1.69543	-2.46894	1.3515	-1.04671	-0.0780793	0.285266	0.909389	-0.213089	-0.220878	0.0964563	-17.6859
Cascade yellow	563.544	402	545	COC1=C(C=C(C=C1)C2=CN=C(O2)C3=CC=[N+](C=C3)CC4=CC=CC(=C4)C(=O)ON5C(=O)CCC5=O)S(=O)(=O)[O-]	fluorophores	0.17696	2.4779	12	0	8	10	2	0	0	5	4	1	1	2	1	1	2	0	0	0.148148	21.7901	10.1176	6.92677	6.06906	-4.88	10.7083	5.59908	0.406538	3.75056	-1.88901	0.0601025	1.37941	-0.0918461	-0.00915253	-0.866744	-0.934583	0.921346	5.49095	-25.9942
Chelerythrine	348.378	490	550	C[N+]1=C2C(=C3C=CC(=C(C3=C1)OC)OC)C=CC4=CC5=C(C=C42)OCO5	fluorophores	0.408941	3.7166	5	0	2	4	0	0	0	5	4	0	1	1	0	1	3	0	0	0.190476	14.8288	6.39065	5.03416	5.03416	-3.21	5.39289	1.93968	-1.61872	2.29955	-2.87736	-0.454375	0.268273	-0.109617	0.498467	0.339109	-0.678353	0.107862	1.9331	-26.1776
Chlorophenol red	423.273	572	650	C1=CC=C2C(=C1)C(OS2(=O)=O)(C3=CC(=C(C=C3)O)Cl)C4=CC(=C(C=C4)O)Cl	fluorophores	0.59679	4.4154	5	2	2	5	0	0	0	4	3	0	1	0	0	1	3	0	0	0.0526316	15.8852	8.37633	6.44837	4.47882	-2.25	6.13819	2.6798	-1.6848	1.68375	-2.49031	-0.400211	-0.93238	-0.0666675	0.145489	0.753821	0.158767	-0.347738	-3.5395	-17.6783
Chrysin	254.241	350	440	C1=CC=C(C=C1)C2=CC(=O)C3=C(C=C(C=C3O2)O)O	fluorophores	0.700092	2.8712	4	2	1	4	0	0	0	3	3	0	0	1	0	0	2	0	0	0	9.82973	4.17896	2.85293	2.85293	-2.75	4.17029	1.92952	-2.88534	1.79884	-1.9393	-0.732088	0.624488	-0.0723759	-0.00535714	0.2361	0.69833	0.151463	-2.25413	-31.8504
Citrus Red	308.337	525	590	COC1=CC(=C(C=C1)OC)N=NC2=C(C=CC3=CC=CC=C32)O	fluorophores	0.691402	4.978	5	1	4	5	0	0	0	3	3	0	0	0	0	0	3	0	0	0.111111	12.8543	4.89221	3.52305	3.52305	-3.08	6.35504	2.94037	-2.50728	1.81983	-2.26883	-0.0923139	-0.891994	-0.0424489	0.0289407	0.918772	0.598899	-0.395508	-8.65541	-17.1602
Coelenterazine	423.472	429	514	C1=CC=C(C=C1)CC2=NC(=CN3C2=NC(=C3O)CC4=CC=C(C=C4)O)C5=CC=C(C=C5)O	fluorophores	0.381359	4.6947	6	3	5	6	0	0	0	5	5	0	0	2	0	0	3	0	0	0.0769231	17.1804	7.70102	5.40563	5.40563	-4.32	8.07447	3.85726	-1.2352	3.67993	-3.15584	0.119417	1.61608	-0.194895	0.591239	0.358761	-0.182235	0.304937	5.91191	-26.96
Congo Red	696.678	497	614	C1=CC=C2C(=C1)C(=CC(=C2N)N=NC3=CC=C(C=C3)C4=CC=C(C=C4)N=NC5=C(C6=CC=CC=C6C(=C5)S(=O)(=O)[O-])N)S(=O)(=O)[O-].[Na+].[Na+]	fluorophores	0.107595	1.4714	12	4	7	12	0	0	0	6	6	0	0	0	0	0	6	0	0	0	31.2348	12.8043	8.95883	7.20595	-3.54	14.9229	7.84412	0.586953	4.89717	-3.60454	0.243946	-0.82538	-0.349322	0.254444	3.12719	-0.809662	-1.037	8.04878	-19.4775
Cresol Red	382.437	430	570	CC1=C(C=CC(=C1)C2(C3=CC=CC=C3S(=O)(=O)O2)C4=CC(=C(C=C4)O)C)O	fluorophores	0.660084	3.72544	5	2	2	5	0	0	0	4	3	0	1	0	0	1	3	0	0	0.142857	15.6174	8.23208	6.34113	4.97704	-2.83	5.83717	2.52176	-1.64362	1.68538	-2.49191	-0.478623	-0.936211	-0.0323221	-0.0109175	0.699924	0.19817	-0.552446	-3.55586	-17.6722
Crocetin	328.408	440	580	CC(=CC=CC=C(C)C=CC=C(C)C(=O)O)C=CC=C(C)C(=O)O	fluorophores	0.503849	4.6094	4	2	8	2	0	0	0	0	0	0	0	0	0	0	0	0	0	0.2	14.4844	5.23416	2.91471	2.91471	-2.88	11.6564	10.7907	-2.49225	0.391257	0.652328	1.08195	-0.735675	0.011024	0.222655	0.0507196	0.563904	0.889165	-4.63432	25.4465
Crocin	976.972	440	580	CC(=CC=CC=C(C)C=CC=C(C)C(=O)OC1C(C(C(C(O1)COC2C(C(C(C(O2)CO)O)O)O)O)O)O)C=CC=C(C)C(=O)OC3C(C(C(C(O3)COC4C(C(C(C(O4)CO)O)O)O)O)O)O	fluorophores	0.0346664	-5.2252	24	14	18	24	0	20	20	4	0	4	4	0	4	4	0	0	0	0.636364	37.4924	16.5251	11.2138	11.2138	-3.68	26.5071	14.9208	7.39822	1.30899	3.18254	-2.04601	-1.00743	-0.0178475	1.33462	1.03857	1.17338	0.901992	25.3745	-5.29638
Crystal violet	407.989	592	638	CN(C)C1=CC=C(C=C1)C(=C2C=CC(=[N+](C)C)C=C2)C3=CC=C(C=C3)N(C)C.[Cl-]	fluorophores	0.709776	1.4636	3	0	4	2	0	0	0	3	2	0	1	0	0	0	2	0	1	0.24	18.9037	7.6989	5.01713	5.01713	-2.78	9.61785	5.18311	-1.92551	0.785335	-1.56342	0.188512	-0.656949	-0.0237811	-0.239956	0.480341	0.520705	-0.465229	-7.68512	-10.9276
Curcumin	368.385	420	560	COC1=C(C=CC(=C1)C=CC(=O)CC(=O)C=CC2=CC(=C(C=C2)O)OC)O	fluorophores	0.548123	3.3699	6	2	8	6	0	0	0	2	2	0	0	0	0	0	2	0	0	0.142857	15.008	5.63864	3.67937	3.67937	-3.54	9.23884	5.7434	-2.0302	1.74879	-0.95882	0.354122	-0.738328	-0.0451517	0.0408894	0.905774	0.43612	0.0151195	-4.74133	-13.7488
Cy2	418.493	489	506	CCN1C2=CC=CC=C2OC1=CC=CC3=[N+](C4=CC=CC=C4O3)CCCCCC(=O)[O-]	fluorophores	0.39048	3.8041	6	0	9	5	0	0	0	4	3	0	1	1	0	1	2	0	0	0.28	17.6209	7.4204	5.32967	5.32967	-3.54	9.51364	4.63218	-1.1311	2.12408	-1.71496	0.412088	0.248918	-0.0646136	0.744021	-0.0337299	-0.442896	0.155755	0.37785	-24.7225
Cy5	297.381	649	670	[H]C(C=C([H])C1=[N+]([*])c2ccccc2C1)=CC([H])=C1Cc2ccccc2N1[*]	fluorophores	0.764933	4.3153	2	0	3	1	0	0	0	4	2	0	2	0	0	2	2	0	0	0.0952381	12.8142	5.72794	4.05393	4.05393	-2.87	4.81698	2.14723	-2.21961	0.777483	-2.2829	-0.711225	-1.23382	0.0535433	0.144911	-0.305588	0.256973	-0.0466792	-8.42832	-5.86227
DAPI	277.331	358	461	C1=CC(=CC=C1C2=CC3=C(N2)C=C(C=C3)C(=N)N)C(=N)N	fluorophores	0.373396	2.40304	5	7	3	2	0	0	0	3	3	0	0	1	0	0	2	0	0	0	11.2735	4.88974	3.44038	3.44038	-3.08	4.79031	2.36351	-2.18836	2.2884	-1.39041	-0.456954	0.708963	-0.125374	-0.146687	0.903177	-0.00140991	0.755202	0.92627	-31.3521
Dapoxyl	386.477	343	555	CN(C)C1=CC=C(C=C1)C2=CN=C(O2)C3=CC=C(C=C3)S(=O)(=O)NCCN	fluorophores	0.646106	2.3116	7	3	7	6	0	0	0	3	3	0	0	1	0	0	2	0	0	0.210526	16.0316	7.94875	5.49883	4.0219	-2.68	7.91163	4.35769	-1.71462	2.09949	-1.35209	0.0341974	0.649081	-0.0538166	0.215775	0.280858	0.669107	-0.497728	-0.83295	-28.8476
Darrow red	339.782	502	680	CC(=O)NC1=CC2=C(C=C1)N=C3C4=CC=CC=C4C(=[NH2+])C=C3O2.[Cl-]	fluorophores	0.334309	-1.292	5	3	1	3	1	0	0	4	2	0	2	0	0	1	2	0	1	0.0555556	13.5938	5.43568	3.74553	3.74553	-2.92	5.9402	2.5892	-1.57803	1.29577	-1.15919	-0.966303	-0.519999	-0.0732581	-1.02107	0.88068	-0.752676	0.693408	-6.50048	-16.1741
Demeclocycline	464.858	488	535	CN(C)C1C2CC3C(C4=C(C=CC(=C4C(=C3C(=O)C2(C(=C(C1=O)C(=O)N)O)O)O)O)Cl)O	fluorophores	0.330634	0.1083	10	7	2	9	1	5	5	4	1	1	3	0	0	0	1	1	3	0.380952	17.7905	8.87426	6.97151	6.64192	-2.92	7.04078	2.60542	0.627317	-0.193126	-0.455234	-0.171431	0.392323	-0.106982	-1.56317	1.49343	-0.12643	0.601132	5.50693	-7.23485
Di-2-ANEPEQ	407.646	488	700	CCN(CC)c3ccc2=CC(/C=C/C\1=C/C[NH+](CCC[N+](C)(C)C)/C=C1)CC=c2c3	fluorophores	0.616289	2.1048	3	1	9	1	0	2	2	3	1	0	2	0	0	1	1	0	1	0.481481	19.695	9.63229	6.17666	6.17666	-2.1	10.2784	6.44907	-0.974569	-0.0880003	-0.541934	0.599078	-0.796925	0.054851	0.211213	-0.121348	0.334331	-0.280226	-7.47096	0.878982
(DiBAC4(3)	516.639	488	516	CCCCN1C(=O)C(C(=O)N(C1=O)CCCC)C=CC=C2C(=O)N(C(=O)N(C2=O)CCCC)CCCC	fluorophores	0.196645	3.8672	10	0	14	6	8	0	0	2	0	2	2	0	2	2	0	0	0	0.62963	22.533	9.31561	6.44645	6.44645	-3.3	14.4421	6.92744	1.10563	1.39521	1.67981	1.43706	-2.15888	0.480666	-3.00711	-3.3631	-0.89105	1.61706	16.6144	-10.0928
di-S-C3-(5)	546.543	653	676	CCCN1C2=CC=CC=C2SC1=CC=CC=CC3=[N+](C4=CC=CC=C4S3)CCC.[I-]	fluorophores	0.251132	4.0359	2	0	7	3	0	0	0	4	3	0	1	1	0	1	2	0	0	0.24	21.2134	9.15446	7.12895	4.86747	-1.57	11.1632	5.00631	-1.14216	1.66763	-1.60676	0.683874	0.224067	-0.112634	1.09951	-0.0746358	-0.667327	0.336068	0.397283	-23.9619
Doxycycline	444.44	405	529	CC1C2C(C3C(C(=O)C(=C(C3(C(=O)C2=C(C4=C1C=CC=C4O)O)O)O)C(=O)N)N(C)C)O	fluorophores	0.32747	-0.5042	10	7	2	9	1	6	6	4	1	1	3	0	0	0	1	1	3	0.409091	17.6042	8.79054	6.99402	6.99402	-3.21	6.89336	2.47848	0.75821	-0.197586	-0.40642	-0.267451	0.406181	-0.106148	-1.61119	1.57843	-0.0719789	0.677808	5.51403	-7.2004
Eosin Y	647.895	524	547	C1=CC=C2C(=C1)C(=O)OC23C4=CC(=C(C(=C4OC5=C(C(=C(C=C35)Br)O)Br)Br)O)Br	fluorophores	0.265361	6.7158	5	2	0	5	0	0	0	5	3	0	2	0	0	2	3	0	0	0.05	20.4391	9.80835	7.71346	5.03311	-1.55	6.47188	2.44304	-0.892217	1.56448	-2.7197	-0.196049	-1.13719	-0.121346	0.671517	0.693768	-0.987286	0.340766	0.772133	-18.2689
Epicocconone	410.422	520	600	C\C=C\C=C\C=C\C(=O)\C=C(O)\C1=C2C=C3C[C@@H](CO)OC=C3C(=O)[C@@]2(C)OC1=O	fluorophores	0.299531	2.4722	7	2	6	7	0	2	0	3	0	0	3	0	0	2	0	0	1	0.26087	16.6234	7.08821	4.97764	4.97764	-3.45	8.5054	3.83946	-0.610348	0.163951	0.0986838	-0.0091708	-0.577449	0.000137946	0.105991	0.0471371	-0.88638	0.981599	2.62007	10.4088
Erythrosine B	879.859	525	550	C1=CC=C(C(=C1)C2=C3C=C(C(=O)C(=C3OC4=C(C(=C(C=C24)I)[O-])I)I)I)C(=O)[O-].[Na+].[Na+]	fluorophores	0.13813	-1.5717	5	0	2	5	0	0	0	4	2	0	2	0	0	1	2	0	1	0	28.6472	10.5483	7.98386	4.42173	1.32	11.371	5.14793	-0.811504	0.64879	-0.687477	-0.207069	-0.2937	-0.229781	0.530693	1.04845	-0.861417	0.134538	2.25015	-12.3552
Ethidium bromide	394.316	518	605	CC[N+]1=C2C=C(C=CC2=C3C=CC(=CC3=C1C4=CC=CC=C4)N)N.[Br-]	fluorophores	0.304436	1.1358	3	4	2	2	0	0	0	4	4	0	0	1	0	0	3	0	0	0.0952381	15.6238	6.0405	4.53487	4.53487	-2.59	6.72762	2.82763	-1.91639	2.54336	-2.11652	-0.407107	0.576518	-0.171336	0.124661	1.0844	-0.433324	0.300142	1.8157	-30.0614
Fast Green FCF	808.864	630	670	CCN(CC1=CC(=CC=C1)S(=O)(=O)[O-])C2=CC=C(C=C2)C(=C3C=CC(=[N+](CC)CC4=CC(=CC=C4)S(=O)(=O)[O-])C=C3)C5=C(C=C(C=C5)O)S(=O)(=O)[O-].[Na+].[Na+]	fluorophores	0.101938	-1.2595	12	1	12	11	0	0	0	5	4	0	1	0	0	0	4	0	1	0.162162	36.4882	15.9421	10.9697	8.43068	-2.9	18.825	11.3371	1.25204	3.39618	-1.91187	1.1176	-0.492764	-0.303945	0.354815	2.24166	-0.772306	-0.940597	6.80167	-18.5733
Fisetin	286.239	345	520	C1=CC(=C(C=C1C2=C(C(=O)C3=C(O2)C=C(C=C3)O)O)O)O	fluorophores	0.510622	2.2824	6	4	1	6	0	0	0	3	3	0	0	1	0	0	2	0	0	0	10.5695	4.49287	3.0896	3.0896	-3.15	4.44783	2.02372	-2.39549	2.19084	-1.5898	-0.746589	0.776504	-0.117351	-0.0920849	0.718395	0.221858	0.445911	0.129919	-31.514
Fluorescein	332.311	494	518	C1=CC=C2C(=C1)C(=O)OC23C4=C(C=C(C=C4)O)OC5=C3C=CC(=C5)O	fluorophores	0.614448	3.6658	5	2	0	5	0	0	0	5	3	0	2	0	0	2	3	0	0	0.05	12.8927	6.07928	4.68096	4.68096	-3.47	4.54014	1.69284	-1.61144	1.7443	-2.88981	-1.1954	-1.09615	-0.0346697	-0.065474	0.57891	-0.271647	-0.119424	-4.18153	-18.4597
Fuchsine	374.315	546	590	CC1=CC(=C(C2=CC=C(C=C2)N)C3=CC=C(C=C3)N)C=CC1=N.Cl.Cl	fluorophores	0.644907	5.03237	3	5	2	3	0	0	0	3	2	0	1	0	0	0	2	0	1	0.05	15.455	5.64872	3.9138	3.9138	-2.49	8.56126	4.53078	-2.10217	1.00202	-1.7259	0.076838	-0.673503	-0.0583607	-0.318567	0.839982	0.653358	0.0894881	-9.21263	-13.0563
Gossypol	518.562	374	538	CC1=C(C(=C2C(=C1)C(=C(C(=C2C=O)O)O)C(C)C)O)C3=C(C=C4C(=C3O)C(=C(C(=C4C(C)C)O)O)C=O)C	fluorophores	0.131236	6.38224	8	6	5	8	0	0	0	4	4	0	0	0	0	0	4	0	0	0.266667	21.9639	10.2735	7.22476	7.22476	-4.46	9.1311	3.51057	-0.333196	3.2364	-2.56931	0.848196	-0.913253	-0.162028	0.139795	2.15376	-0.944993	0.0156921	4.13965	-18.5707
Hoechst33258	533.891	353	455	CN1CCN(CC1)C2=CC3=C(C=C2)N=C(N3)C4=CC5=C(C=C4)N=C(N5)C6=CC=C(C=C6)O.Cl.Cl.Cl	fluorophores	0.285327	5.496	7	3	3	5	0	0	0	6	5	1	1	2	1	1	3	0	0	0.2	21.5122	8.4414	6.22994	6.22994	-2.97	10.7459	5.18313	-0.263801	3.13798	-3.16011	-0.242661	1.26049	-0.161674	1.12921	-0.259291	-0.713575	0.187742	4.92081	-25.8109
Hoechst33342	452.562	350	454	CCOC1=CC=C(C=C1)C2=NC3=C(N2)C=C(C=C3)C4=NC5=C(N4)C=C(C=C5)N6CCN(CC6)C	fluorophores	0.395859	4.9237	7	2	5	5	0	0	0	6	5	1	1	2	1	1	3	0	0	0.259259	19.5061	8.85191	6.52796	6.52796	-3.84	8.49919	3.88101	-0.32304	3.15537	-3.30707	-0.301077	1.25549	-0.113264	0.987196	-0.436961	-0.562215	-0.052305	4.9001	-25.8171
5-hydroxytryptamine	176.219	400	530	C1=CC2=C(C=C1O)C(=CN2)CCN	fluorophores	0.646845	1.3747	3	4	2	2	0	0	0	2	2	0	0	1	0	0	1	0	0	0.2	7.24818	3.08248	2.16468	2.16468	-1.48	3.10614	1.38045	-3.14249	0.85433	-0.484503	-0.72154	0.846746	-0.003597	-0.0378654	0.0124632	0.578037	0.188149	-26.1724	-26.2707
Indigo carmine	466.36	436	528	C1=CC2=C(C=C1S(=O)(=O)[O-])C(=C(N2)C3=NC4=C(C3=O)C=C(C=C4)S(=O)(=O)[O-])O.[Na+].[Na+]	fluorophores	0.284364	-4.9932	10	2	3	9	0	0	0	4	3	0	1	1	0	1	2	0	0	0	21.1658	8.69204	5.87932	4.21676	-1.06	8.4663	4.29846	-0.953129	2.29233	-0.599794	-1.30618	1.11299	-0.211295	0.199714	0.907276	-0.507972	-0.0926181	7.10502	-15.4135
Indodicarbocyanine	538.517	644	665	CCN1C2=CC=CC=C2C(C1=CC=CC=CC3=[N+](C4=CC=CC=C4C3(C)C)CC)(C)C.[I-]	fluorophores	0.31823	3.9007	2	0	5	1	0	0	0	4	2	0	2	0	0	2	2	0	0	0.344828	22.3497	9.45398	6.96154	6.96154	-2.14	9.38321	3.89241	-0.881429	0.820114	-1.58202	0.397741	-1.2345	-0.00867708	0.682663	0.023606	-0.963754	0.195234	-0.30751	-15.3275
Janus Green B	511.073	539	655	CCN(CC)C1=CC2=[N+](C3=C(C=CC(=C3)N=NC4=CC=C(C=C4)N(C)C)N=C2C=C1)C5=CC=CC=C5.[Cl-]	fluorophores	0.188835	3.9963	6	0	7	5	0	0	0	5	5	0	0	1	0	0	4	0	0	0.2	22.3916	8.91191	6.43073	6.43073	-4.03	11.3532	5.39296	-0.819852	3.55215	-3.15312	0.703774	0.194973	-0.217455	0.730631	1.17839	-0.865794	0.00870748	4.02538	-23.7089
JC-1	652.235	498	591	CCN1C2=CC(=C(C=C2[N+](=C1C=CC=C3N(C4=CC(=C(C=C4N3CC)Cl)Cl)CC)CC)Cl)Cl.[I-]	fluorophores	0.281089	4.8072	4	0	6	3	0	0	0	4	3	0	1	1	0	1	2	0	0	0.32	24.7298	9.35808	7.50412	6.05982	-1.12	11.2947	4.66457	-0.928255	1.52281	-1.61827	0.828846	0.219242	-0.0945012	1.16773	-0.176241	-0.616069	0.0944057	0.325731	-23.774
Kaempferol	286.239	460	540	C1=CC(=CC=C1C2=C(C(=O)C3=C(C=C(C=C3O2)O)O)O)O	fluorophores	0.545851	2.2824	6	4	1	6	0	0	0	3	3	0	0	1	0	0	2	0	0	0	10.5695	4.49382	3.06485	3.06485	-3.15	4.44783	2.02372	-2.42453	2.17497	-1.62019	-0.77232	0.769651	-0.10976	-0.113457	0.675486	0.320146	0.371231	-0.0583287	-31.5268
Lucifer yellow CH	442.242	425	528	[Li+].[Li+].C1=C(C=C2C3=C1C(=O)N(C(=O)C3=CC(=C2N)S(=O)(=O)[O-])C(=O)NN)S(=O)(=O)[O-]	fluorophores	0.0751189	-7.5825	13	5	2	11	4	0	0	3	2	0	1	0	0	1	2	0	0	0	16.9577	8.26051	5.65333	3.96384	-1.91519	8.31265	3.99668	-0.434466	2.79675	0.847596	-1.33116	-0.255981	-0.0447461	-2.60684	0.95717	-1.02172	0.806743	8.58293	-9.94061
Luteolin	286.239	380	530	C1=CC(=C(C=C1C2=CC(=O)C3=C(C=C(C=C3O2)O)O)O)O	fluorophores	0.510622	2.2824	6	4	1	6	0	0	0	3	3	0	0	1	0	0	2	0	0	0	10.5695	4.51643	3.05455	3.05455	-3.15	4.44783	2.12159	-2.39857	2.19168	-1.58804	-0.747878	0.776388	-0.117814	-0.0918547	0.718781	0.221922	0.446173	0.127977	-31.5192
Lysotracker green	362.233	500	515	[B-]1(N2C(=CC(=C2C=C3[N+]1=C(C=C3)CCC(=O)NCCN(C)C)C)C)(F)F	fluorophores	0.788387	2.16344	5	1	6	3	1	0	0	3	1	0	2	1	0	2	0	0	0	0.444444	15.721	7.22939	4.89831	4.89831	-2.21506	6.83161	3.25336	-1.51764	0.354192	-0.292297	-0.231734	0.262692	0.181681	-0.0863301	-1.77919	0.412303	-0.12849	-18.1099	-22.1097
Lysotracker red	399.254	572	584	[B-]1(N2C(=CC=C2CCC(=O)NCCN(C)C)C=C3[N+]1=C(C=C3)C4=CC=CN4)(F)F	fluorophores	0.701029	2.0754	6	2	7	3	1	0	0	4	2	0	2	2	0	2	0	0	0	0.3	16.5304	7.60265	5.26411	5.26411	-2.93506	7.47566	3.57592	-1.1296	1.39604	-0.875516	-0.298252	1.50256	0.0987114	0.120488	-2.08621	0.317492	0.297027	-11.8181	-30.3122
Malachite Green	364.92	620	656	CN(C)C1=CC=C(C=C1)C(=C2C=CC(=[N+](C)C)C=C2)C3=CC=CC=C3.[Cl-]	fluorophores	0.746117	1.3976	2	0	3	1	0	0	0	3	2	0	1	0	0	0	2	0	1	0.173913	16.5339	6.62363	4.40722	4.40722	-2.58	8.68266	4.32949	-2.29967	0.669191	-1.66826	-0.0486534	-0.65761	-0.0230129	-0.304383	0.446629	0.629216	-0.363816	-9.94296	-11.7696
Malvidin	331.3	515	620	COC1=CC(=CC(=C1O)OC)C2=[O+]C3=CC(=CC(=C3C=C2O)O)O	fluorophores	0.545302	3.2205	7	4	3	6	0	0	0	3	3	0	0	1	0	0	2	0	0	0.117647	12.9004	5.06684	3.5727	3.5727	-3.35	5.69264	2.45472	-2.10213	2.21263	-1.55928	-0.35629	0.676272	-0.0816515	0.0175265	0.570344	0.301807	0.174511	-0.121558	-30.2229
Meldola Blue	447.08	570	#N/A	C[N+](=C1C=CC2=NC3=C(C=CC4=CC=CC=C43)OC2=C1)C.[Cl-].[Cl-].[Cl-].[Zn+2]	fluorophores	0.116473	-5.8729	3	0	0	2	0	0	0	4	2	0	2	0	0	1	2	0	1	0.111111	19.0747	5.39376	3.77553	3.77553	-1.18662	9.4942	4.32291	-1.58122	0.832816	-0.498481	-1.1639	-0.245923	-0.190728	-0.204103	1.36321	-1.41369	0.554281	-6.54418	-16.7727
Merocyanine 540	569.681	500	560	CCCCN1C(=O)C(=CC=CC=C2N(C3=CC=CC=C3O2)CCCS(=O)(=O)[O-])C(=O)N(C1=S)CCCC.[Na+]	fluorophores	0.119043	0.7046	9	0	12	8	2	0	0	3	1	1	2	0	1	2	1	0	0	0.423077	25.7234	10.5989	7.1384	5.90895	-2.02	14.9484	8.23824	0.567167	1.26214	0.664599	0.597799	-1.17609	0.0643944	-0.00127198	-0.582045	-1.13526	0.444354	3.69697	-4.59087
Methylene blue	319.861	665	692	CN(C)C1=CC2=C(C=C1)N=C3C=CC(=[N+](C)C)C=C3S2.[Cl-]	fluorophores	0.444985	-0.4971	3	0	1	3	0	0	0	3	1	0	2	0	0	1	1	0	1	0.25	14.1644	6.39055	4.4742	3.3804	-1.65	5.99677	3.0129	-1.97665	-0.0666148	-0.475813	-0.596031	-0.390514	-0.0336183	-0.127542	0.336777	-0.543282	0.328033	-16.9923	-3.45654
Methylene green	364.858	610	670	CN(C)C1=CC2=C(C=C1)N=C3C=CC(=[N+](C)C)C(=C3S2)[N+](=O)[O-].[Cl-]	fluorophores	0.263853	-0.5889	6	0	2	5	0	0	0	3	1	0	2	0	0	1	1	0	1	0.25	15.3507	6.7456	4.82001	3.6665	-2.25	6.70259	3.04525	-1.49648	0.337826	-0.249262	-0.422836	-0.30156	-0.07704	-0.063345	0.666752	-1.03267	0.633612	-17.0332	-4.23033
Methylene violet Bernthsen	256.33	538	605	CN(C)C1=CC2=C(C=C1)N=C3C=CC(=O)C=C3S2	fluorophores	0.627666	2.8273	3	0	1	4	0	0	0	3	1	0	2	0	0	1	1	0	1	0.142857	10.9915	5.47363	3.94569	2.85188	-1.94	4.06574	1.84425	-2.37268	-0.10083	-1.07677	-0.568471	-0.533571	-0.000107854	-0.0941099	0.045052	0.0333581	0.311416	-15.6453	-2.86846
Methyl green	458.477	633	677	CN(C)C1=CC=C(C=C1)C(=C2C=CC(=[N+](C)C)C=C2)C3=CC=C(C=C3)[N+](C)(C)C.[Cl-].[Cl-]	fluorophores	0.403767	-1.4017	3	0	4	1	0	0	0	3	2	0	1	0	0	0	2	0	1	0.269231	21.0376	8.81694	5.27533	5.27533	-2.33	10.8096	6.32991	-1.55887	0.887815	-0.944899	0.200585	-0.483005	-0.0989322	-0.171782	0.928798	-0.331208	-0.0647011	-4.76522	-14.6967
Methyl orange	327.341	463	538	CN(C)C1=CC=C(C=C1)N=NC2=CC=C(C=C2)S(=O)(=O)[O-].[Na+]	fluorophores	0.451976	0.0761	6	0	4	6	0	0	0	2	2	0	0	0	0	0	2	0	0	0.142857	15.4099	5.9385	3.62196	2.77244	-1.25	7.84505	5.18621	-2.36915	1.18354	-0.455819	-0.27014	-0.411644	-0.0990366	0.158042	1.0345	0.076155	-0.1161	-5.57688	-13.7283
Methyl red	269.304	432	580	CN(C)C1=CC=C(C=C1)N=NC2=CC=CC=C2C(=O)O	fluorophores	0.856774	3.8662	5	1	4	4	0	0	0	2	2	0	0	0	0	0	2	0	0	0.133333	11.3159	4.43313	2.77377	2.77377	-2.69	5.96788	3.19807	-2.93619	1.09568	-1.41482	-0.231916	-0.755758	0.0273684	-0.13701	0.412321	1.13473	-0.454246	-12.833	-12.5549
Mithramycin	1085.16	395	535	CC1C(C(CC(O1)OC2CC(OC(C2O)C)OC3=CC4=CC5=C(C(=O)C(C(C5)C(C(=O)C(C(C)O)O)OC)OC6CC(C(C(O6)C)O)OC7CC(C(C(O7)C)O)OC8CC(C(C(O8)C)O)(C)O)C(=C4C(=C3C)O)O)O)O	fluorophores	0.109538	-0.24928	24	11	15	24	0	25	25	8	2	5	6	0	5	5	2	0	1	0.769231	43.9803	21.7127	15.8817	15.8817	-3.32	23.4095	11.9193	9.55674	1.00882	0.0415005	-2.42385	-1.64914	-0.035532	2.02491	0.716285	1.12484	0.413417	26.6158	-4.06028
Mitoxantrone	444.488	635	670	C1=CC(=C2C(=C1NCCNCCO)C(=O)C3=C(C=CC(=C3C2=O)O)O)NCCNCCO	fluorophores	0.139317	-0.1392	10	8	12	10	0	0	0	3	2	0	1	0	0	0	2	0	1	0.363636	17.5716	7.22351	5.08656	5.08656	-3.18	10.9139	4.83369	-0.27532	2.03275	0.197806	0.403458	-0.151787	-0.116837	-0.258231	2.028	-0.716385	-0.0995676	4.30053	-13.6754
Monobromobimane	271.114	393	490	CC1=C(N2C(=C(C(=O)N2C1=O)C)CBr)C	fluorophores	0.726595	1.01716	4	0	1	4	0	0	0	2	2	0	0	2	0	0	0	0	0	0.4	10.382	4.21038	3.433	2.90186	-1.1	3.19807	1.12562	-2.98397	0.53273	-0.242708	-0.519764	2.20618	0.0256913	0.489005	-1.23362	0.594036	0.0185689	-16.4025	-30.7992
Monochlorobimane	226.663	390	481	CC1=C(N2C(=C(C(=O)N2C1=O)C)CCl)C	fluorophores	0.677339	0.86106	4	0	1	4	0	0	0	2	2	0	0	2	0	0	0	0	0	0.4	9.55192	3.91691	3.15502	2.90186	-1.29	3.10025	1.08182	-2.9864	0.587622	-0.198807	-0.536132	2.21744	0.0165102	0.478659	-1.1507	0.434937	0.1567	-16.4871	-30.7786
Morin	302.238	390	530	C1=CC(=C(C=C1O)O)C2=C(C(=O)C3=C(C=C(C=C3O2)O)O)O	fluorophores	0.464146	1.988	7	5	1	7	0	0	0	3	3	0	0	1	0	0	2	0	0	0	10.9393	4.6484	3.16129	3.16129	-3.35	4.58994	1.95687	-2.19189	2.36542	-1.4559	-0.789759	0.843018	-0.128853	-0.164589	0.901069	0.118293	0.491092	0.81338	-31.3603
Myricetin	318.237	475	540	C1=C(C=C(C(=C1O)O)O)C2=C(C(=O)C3=C(C=C(C=C3O2)O)O)O	fluorophores	0.37075	1.6936	8	6	1	8	0	0	0	3	3	0	0	1	0	0	2	0	0	0	11.3092	4.81005	3.26722	3.26722	-3.55	4.73379	2.12687	-1.94907	2.5612	-1.28158	-0.798295	0.918587	-0.151658	-0.208622	1.14069	-0.116093	0.635549	1.25421	-31.218
Neutral Red	288.782	452	610	CC1=CC2=NC3=C(C=C(C=C3)N(C)C)N=C2C=C1N.Cl	fluorophores	0.551914	3.16142	4	2	1	4	0	0	0	3	3	0	0	1	0	0	2	0	0	0.2	12.5305	4.98856	3.32042	3.32042	-2.07	5.13324	2.34297	-2.54636	1.57443	-1.57795	-0.363551	0.629141	-0.0695306	0.248186	0.289672	0.185911	0.0688529	-1.58739	-30.691
Nile blue	353.853	633	658	CC[N+](=C1C=CC2=NC3=C(C=C(C4=CC=CC=C43)N)OC2=C1)CC.[Cl-]	fluorophores	0.246793	0.484	4	2	2	3	0	0	0	4	2	0	2	0	0	1	2	0	1	0.2	15.0469	5.8963	4.53733	4.53733	-2.59	6.72762	2.82763	-1.4371	0.92408	-1.23791	-0.482287	-0.536094	-0.104512	-0.139884	1.03583	-1.08948	0.547622	-6.02748	-16.2661
Nile red	318.376	549	628	CCN(CC)C1=CC2=C(C=C1)N=C3C4=CC=CC=C4C(=O)C=C3O2	fluorophores	0.417401	4.2922	4	0	3	4	0	0	0	4	2	0	2	0	0	1	2	0	1	0.2	13.7439	5.80521	4.46738	4.46738	-2.88	5.63778	2.22479	-1.69719	0.758691	-1.86354	-0.100724	-0.764503	-0.0562695	0.11957	0.541755	-0.650146	0.398564	-4.97701	-16.387
Obatoclax	413.499	475	570	CC1=CC(=C(N1)/C=C\2/C(=C/C(=C/3\C=C4C=CC=CC4=N3)/N2)OC)C.CS(=O)(=O)O	fluorophores	0.532618	0.52314	7	3	2	4	0	0	0	4	3	0	1	2	0	1	1	0	0	0.190476	17.4627	8.2577	4.25434	4.25434	-3.1	8.10153	5.24408	-1.39813	2.12468	-1.32925	-0.649305	1.87378	-0.0814786	0.342849	-0.661597	0.00749618	0.312363	-10.6888	-32.2997
Oil Red O	408.505	540	720	CC1=CC(=C(C=C1)C)N=NC2=C(C=C(C(=C2)C)N=NC3=C(C=CC4=CC=CC=C43)O)C	fluorophores	0.337318	8.60988	5	1	4	5	0	0	0	4	4	0	0	0	0	0	4	0	0	0.153846	18.0869	7.76955	5.28163	5.28163	-3.86	8.47952	4.35529	-1.56069	2.64254	-3.27862	0.825893	-1.20694	-0.13839	0.47665	1.43169	-0.449337	0.0877404	2.25284	-19.1013
Oregon Green carboxylate	412.3	496	524	C1=CC(=C(C=C1C(=O)O)C(=O)O)C2=C3C=C(C(=O)C=C3OC4=CC(=C(C=C42)F)O)F	fluorophores	0.435282	3.945	7	3	3	5	0	0	0	4	2	0	2	0	0	1	2	0	1	0	14.772	6.4263	4.60798	4.60798	-4.27	6.65913	2.92607	-1.30074	1.51448	-1.98465	-0.294696	-0.703618	-0.0908255	-0.300606	0.898588	-0.372988	0.658902	-4.95835	-16.6561
Oxazine 1	324.448	642	675	CCN(CC)C1=CC2=C(C=C1)N=C3C=CC(=[N+](CC)CC)C=C3O2	fluorophores	0.530918	3.5908	4	0	5	3	0	0	0	3	1	0	2	0	0	1	1	0	1	0.4	15.0424	5.8625	4.60478	4.60478	-2.36	7.03527	3.0067	-1.71966	-0.0392758	-0.78342	0.234076	-0.703417	0.0395374	0.149619	-0.0333788	-0.304486	0.104043	-11.7428	-1.45887
Oxonol V	384.391	640	660	C1=CC=C(C=C1)C2=C(C(=O)ON2)C=CC=CC=C3C(=NOC3=O)C4=CC=CC=C4	fluorophores	0.407857	4.0918	6	1	5	5	0	0	0	4	3	0	1	1	0	1	2	0	0	0	15.2405	6.1553	4.28761	4.28761	-4.19	8.22475	3.91151	-1.54735	2.41032	-2.14117	-0.131566	0.290924	-0.115027	0.429512	0.177897	-0.286468	0.751322	0.940543	-25.7735
Pacific blue	242.133	405	455	OC(=O)c1cc2cc(F)c(O)c(F)c2oc1=O	fluorophores	0.739124	1.475	5	2	1	4	0	0	0	2	2	0	0	1	0	0	1	0	0	0	8.0298	3.19201	2.12281	2.12281	-2.44	3.54636	1.60891	-3.18826	1.22256	-0.928476	-0.895088	0.84314	-0.0354303	-0.131985	-0.0388486	0.887967	0.354998	-26.225	-26.8038
Pararosaniline	323.827	460	530	C1=CC(=N)C=CC1=C(C2=CC=C(C=C2)N)C3=CC=C(C=C3)N.Cl	fluorophores	0.72359	4.22047	3	5	2	3	0	0	0	3	2	0	1	0	0	0	2	0	1	0	13.3076	5.19637	3.57229	3.57229	-2.78	6.98652	3.70514	-2.31904	1.03587	-1.80232	-0.234189	-0.61739	-0.0471436	-0.502136	0.830178	0.843202	0.0302588	-9.62557	-13.1413
Pelargonidin	271.248	496	#N/A	C1=CC(=CC=C1C2=[O+]C3=CC(=CC(=C3C=C2O)O)O)O	fluorophores	0.509968	3.2033	5	4	1	4	0	0	0	3	3	0	0	1	0	0	2	0	0	0	10.2386	4.38435	2.9602	2.9602	-2.95	4.3078	1.94826	-2.55711	2.04237	-1.71516	-0.599233	0.677142	-0.108137	-0.0189355	0.59398	0.234122	0.544847	-0.325868	-31.7054
Phenol red	354.383	440	545	C1=CC=C2C(=C1)C(OS2(=O)=O)(C3=CC=C(C=C3)O)C4=CC=C(C=C4)O	fluorophores	0.69103	3.1086	5	2	2	5	0	0	0	4	3	0	1	0	0	1	3	0	0	0.0526316	13.7721	7.32329	5.68215	4.31806	-2.83	5.33739	2.29915	-1.88419	1.74795	-2.5004	-0.743744	-0.892255	-0.0433745	-0.100007	0.750762	0.334647	-0.483628	-3.75838	-17.753
Pheophorbide A	592.696	400	670	CCC1=C(C2=NC1=CC3=C(C4=C(C(C(=C5C(C(C(=CC6=NC(=C2)C(=C6C)C=C)N5)C)CCC(=O)O)C4=N3)C(=O)OC)O)C)C	fluorophores	0.319017	6.1078	9	3	6	8	0	3	3	6	0	1	6	0	1	5	0	0	1	0.342857	25.8307	11.8198	9.53064	9.53064	-4.79	10.7324	4.325	2.25548	0.0297606	-1.29393	-0.482395	-1.52697	0.0986079	0.72302	-1.23348	-1.32705	1.14882	5.57529	1.15499
Pico Green	552.812	500	520	CN1C2=CC=CC=C2SC1=CC3=CC(=[N+](C4=CC=CC=C43)C5=CC=CC=C5)N(CCCN(C)C)CCCN(C)C	fluorophores	0.200655	6.3668	5	0	11	5	0	0	0	5	4	0	1	1	0	1	3	0	0	0.323529	25.3637	12.1203	8.59144	7.42546	-3.32	12.8983	6.35469	-0.0601704	2.7571	-2.63282	1.38164	-0.0497722	-0.133056	1.2434	0.225223	-0.887744	-0.00767132	2.87754	-22.9024
Ponceau 4R	604.483	555	575	C1=CC=C2C(=C1)C(=CC=C2S(=O)(=O)[O-])NN=C3C(=O)C=CC4=CC(=CC(=C43)S(=O)(=O)[O-])S(=O)(=O)[O-].[Na+].[Na+].[Na+]	fluorophores	0.164041	-8.0238	12	1	5	12	0	0	0	4	3	0	1	0	0	0	3	0	1	0	28.4774	11.2505	7.5586	4.99023	-0.47	13.0127	7.42591	-0.213107	2.29969	-0.368607	-0.836168	0.273519	-0.316898	-0.187719	2.38708	-0.638521	-0.765751	5.1164	-15.1455
Proflavine	209.252	440	510	C1=CC(=CC2=NC3=C(C=CC(=C3)N)C=C21)N	fluorophores	0.441447	2.5524	3	4	0	3	0	0	0	3	3	0	0	1	0	0	2	0	0	0	8.64337	3.89265	2.66089	2.66089	-2.29	3.10025	1.33581	-2.80977	1.79695	-1.59579	-0.761004	0.730722	-0.121771	0.0167903	0.656088	0.0110397	0.689904	-0.321363	-32.4575
Propidium iodide	668.405	536	617	CC[N+](C)(CC)CCC[N+]1=C2C=C(C=CC2=C3C=CC(=CC3=C1C4=CC=CC=C4)N)N.[I-].[I-]	fluorophores	0.0874222	-1.0036	4	4	7	2	0	0	0	4	4	0	0	1	0	0	3	0	0	0.296296	24.0064	8.777	6.8252	6.8252	-1.65	11.661	5.71181	-0.805988	2.62959	-1.28947	0.369813	0.620439	-0.199149	0.498016	1.24525	-0.90528	-0.0530456	1.7576	-25.1979
Purpurin	256.213	490	582	C1=CC=C2C(=C1)C(=O)C3=C(C2=O)C(=C(C=C3O)O)O	fluorophores	0.419014	1.5788	5	3	0	5	0	0	0	3	2	0	1	0	0	0	2	0	1	0	9.54489	4.21726	3.12944	3.12944	-2.82	3.58471	1.35099	-2.37566	1.10302	-1.35905	-0.733886	-0.271745	-0.122818	-0.508233	1.35647	-0.250408	0.617867	-8.27751	-15.229
Pyranine	524.393	415	508	C1=CC2=C3C(=C(C=C2S(=O)(=O)[O-])S(=O)(=O)[O-])C=CC4=C(C=C(C1=C43)O)S(=O)(=O)[O-].[Na+].[Na+].[Na+]	fluorophores	0.152914	-7.9861	10	1	3	10	0	0	0	4	4	0	0	0	0	0	4	0	0	0	25.2598	10.2446	7.20035	4.57103	0.45	9.83557	5.03131	-0.929884	2.69436	-0.853585	-1.26082	0.0762709	-0.314683	0.00796673	2.61301	-0.702211	-1.00694	4.94244	-15.5129
Pyronin Y	302.805	555	580	CN(C)C1=CC2=C(C=C1)C=C3C=CC(=[N+](C)C)C=C3O2.[Cl-]	fluorophores	0.451711	-0.3606	3	0	1	2	0	0	0	3	1	0	2	0	0	1	1	0	1	0.235294	13.478	5.47951	3.55801	3.55801	-2	5.78	2.88	-2.11122	-0.0265744	-0.557555	-0.631315	-0.44071	-0.0281161	-0.18905	0.328795	-0.544617	0.451169	-17.0124	-3.46101
Quercetin	302.238	488	520	C1=CC(=C(C=C1C2=C(C(=O)C3=C(C=C(C=C3O2)O)O)O)O)O	fluorophores	0.43419	1.988	7	5	1	7	0	0	0	3	3	0	0	1	0	0	2	0	0	0	10.9393	4.65044	3.17296	3.17296	-3.35	4.58994	1.95687	-2.16818	2.37912	-1.42955	-0.768328	0.848811	-0.135298	-0.146359	0.937703	0.0347157	0.554719	0.921884	-31.3434
Quinacrine	399.966	420	520	CCN(CC)CCCC(C)NC1=C2C=C(C=CC2=NC3=C1C=CC(=C3)Cl)OC	fluorophores	0.449383	5.9724	4	1	9	4	0	1	1	3	3	0	0	1	0	0	2	0	0	0.434783	18.0136	7.68229	5.57482	5.33972	-2.04	9.44018	4.67835	-1.52833	1.58846	-1.394	1.07002	0.315829	-0.040806	0.946007	0.0289769	0.141821	-0.139408	-1.13347	-26.2406
Quinine	324.424	400	520	COC1=CC2=C(C=CN=C2C=C1)C(C3CC4CCN3CC4C=C)O	fluorophores	0.877602	3.1732	4	1	4	4	0	4	4	5	2	3	3	1	3	3	1	0	0	0.45	14.0589	6.97439	5.81948	5.81948	-1.91	6.18761	2.50241	0.0403925	-0.155378	-1.55834	-2.135	-0.391447	0.200296	1.11582	-2.20546	0.707467	-0.365778	1.67006	1.986
Quinizarin	240.214	475	575	C1=CC=C2C(=C1)C(=O)C3=C(C=CC(=C3C2=O)O)O	fluorophores	0.588111	1.8732	4	2	0	4	0	0	0	3	2	0	1	0	0	0	2	0	1	0	9.17503	4.05765	3.03179	3.03179	-2.62	3.43403	1.19761	-2.67377	0.871725	-1.60225	-0.777412	-0.361611	-0.0838578	-0.510575	1.0235	0.195145	0.311894	-9.43873	-14.3699
Resazurin	229.191	570	585	C1=CC2=C(C=C1O)OC3=CC(=O)C=CC3=[N+]2[O-]	fluorophores	0.357115	1.2368	5	1	0	4	0	0	0	3	1	0	2	0	0	1	1	0	1	0	8.58327	3.678	2.53218	2.53218	-2.56	3.2137	1.40044	-2.35529	0.357584	-0.778929	-0.933728	-0.348794	-0.0862804	-0.272678	0.672937	-0.677338	1.14044	-17.603	-4.12222
Resorufin	213.192	570	585	C1=CC2=C(C=C1O)OC3=CC(=O)C=CC3=N2	fluorophores	0.5799	1.9984	4	1	0	4	0	0	0	3	1	0	2	0	0	1	1	0	1	0	8.17503	3.49542	2.33548	2.33548	-2.36	3.06449	1.31633	-2.62087	0.162661	-1.04	-1.01265	-0.437095	-0.0355385	-0.323589	0.345074	-0.0398154	0.70156	-16.0871	-3.10202
Rhein	284.223	405	600	C1=CC2=C(C(=C1)O)C(=O)C3=C(C=C(C=C3C2=O)C(=O)O)O	fluorophores	0.625	1.5714	6	3	1	5	0	0	0	3	2	0	1	0	0	0	2	0	1	0	10.4531	4.58103	3.35033	3.35033	-3.15	4.17292	1.69291	-2.36473	1.15214	-1.54108	-0.767215	-0.328716	-0.0778575	-0.646113	1.10975	0.348129	0.16209	-9.26723	-14.3994
Rhodamine 123	380.831	507	529	COC(=O)C1=CC=CC=C1C2=C3C=CC(=[NH2+])C=C3OC4=C2C=CC(=C4)N.[Cl-]	fluorophores	0.2715	-0.7628	5	4	2	4	0	0	0	4	2	0	2	0	0	1	2	0	1	0.047619	15.2868	6.02542	4.37164	4.37164	-3.31	7.13109	3.13185	-1.28209	1.39002	-1.22062	-0.799326	-0.440005	-0.13172	-0.466274	1.31585	-0.862045	0.666033	-6.29661	-16.198
Rhodamine B	479.02	540	625	CCN(CC)C1=CC2=C(C=C1)C(=C3C=CC(=[N+](CC)CC)C=C3O2)C4=CC=CC=C4C(=O)O.[Cl-]	fluorophores	0.327483	2.565	5	1	7	3	0	0	0	4	2	0	2	0	0	1	2	0	1	0.285714	20.894	8.0333	6.37297	6.37297	-3.31	10.7453	4.52935	-0.74157	1.15695	-1.46367	0.499025	-0.823727	-0.0645474	0.150222	0.66006	-0.743593	0.198559	0.0213902	-14.6204
Rhodamine 6G	479.02	530	550	CCNC1=C(C=C2C(=C1)OC3=CC(=[NH+]CC)C(=CC3=C2C4=CC=CC=C4C(=O)OCC)C)C.[Cl-]	fluorophores	0.32494	1.43514	5	2	6	4	0	0	0	4	2	0	2	0	0	1	2	0	1	0.285714	21.0988	8.13035	5.83794	5.83794	-3.31	10.7453	4.66218	-0.71807	1.23774	-1.28255	0.231542	-0.723482	-0.0718107	0.00105604	0.83126	-0.754284	0.139166	0.112162	-14.4881
Riboflavin	376.369	400	540	CC1=CC2=C(C=C1C)N(C3=NC(=O)NC(=O)C3=N2)CC(C(C(CO)O)O)O	fluorophores	0.328412	-1.72356	10	5	5	9	0	3	3	3	1	0	2	0	0	2	1	0	0	0.411765	14.748	6.49875	4.56954	4.56954	-2.66	7.15806	3.47065	-0.486193	0.892529	0.548426	-1.07882	-0.426818	-0.000826048	-0.0477212	0.882688	-0.545345	0.247458	6.53421	-3.69557
Rose Bengal	1017.64	570	590	C1=C2C(=C3C=C(C(=O)C(=C3OC2=C(C(=C1I)[O-])I)I)I)C4=C(C(=C(C(=C4Cl)Cl)Cl)Cl)C(=O)[O-].[Na+].[Na+]	fluorophores	0.098618	1.0419	5	0	2	5	0	0	0	4	2	0	2	0	0	1	2	0	1	0	32.8734	12.5205	10.0908	4.72664	2.48	12.9802	5.79907	-0.496509	0.447075	-0.81328	0.389636	-0.397964	-0.243952	0.929773	0.864755	-0.798923	0.0809143	2.1615	-12.3866
Safranine O	350.853	526	565	CC1=CC2=C(C=C1N)[N+](=C3C=C(C(=CC3=N2)C)N)C4=CC=CC=C4.[Cl-]	fluorophores	0.297406	0.44994	4	4	1	3	0	0	0	4	4	0	0	1	0	0	3	0	0	0.1	14.8792	6.17778	4.46354	4.46354	-2.85	6.22218	2.74563	-1.87373	2.6235	-2.065	-0.601739	0.66417	-0.177943	0.0119707	1.19	-0.518515	0.29759	1.82132	-30.1453
Sanguinarine	332.335	475	590	C[N+]1=C2C(=C3C=CC4=C(C3=C1)OCO4)C=CC5=CC6=C(C=C52)OCO6	fluorophores	0.36537	3.4281	5	0	0	4	0	0	0	6	4	0	2	1	0	2	3	0	0	0.15	13.5359	6.38892	5.02782	5.02782	-3.21	4.44694	1.64545	-1.34602	2.19915	-3.184	-1.02748	0.1522	-0.110229	0.529786	0.141418	-1.12899	0.294895	1.99586	-26.0096
Scarlet GN	480.431	490	#N/A	CC1=CC(=C(C(=C1)S(=O)(=O)[O-])NN=C2C=CC3=C(C2=O)C=CC=C3S(=O)(=O)[O-])C.[Na+].[Na+]	fluorophores	0.262355	-4.20276	9	1	4	9	0	0	0	3	2	0	1	0	0	0	2	0	1	0.111111	22.7959	9.04804	5.97709	4.22177	-0.86	10.3839	6.13687	-1.03733	1.31491	-0.110594	-0.449853	0.0841018	-0.20643	-0.136353	1.64414	-0.464207	-0.247881	4.27206	-12.9764
Sennoside A	862.746	392	505	C1=CC2=C(C(=C1)OC3C(C(C(C(O3)CO)O)O)O)C(=O)C4=C(C2C5C6=C(C(=CC=C6)OC7C(C(C(C(O7)CO)O)O)O)C(=O)C8=C5C=C(C=C8O)C(=O)O)C=C(C=C4O)C(=O)O	fluorophores	0.0950377	-1.0956	20	12	9	18	0	12	12	8	4	2	4	0	2	2	4	0	2	0.333333	31.7485	15.2141	11.6719	11.6719	-6.04	16.0154	6.73003	5.2166	3.28528	-2.2396	-1.51583	-0.691456	-0.23013	-0.142608	2.82889	-0.182267	0.0305717	11.6765	-18.1108
Shikonin	288.299	500	580	CC(=CCC(C1=CC(=O)C2=C(C=CC(=C2C1=O)O)O)O)C	fluorophores	0.584707	2.1204	5	3	3	5	0	1	1	2	1	0	1	0	0	0	1	0	1	0.25	11.752	5.17984	3.29196	3.29196	-2.4	5.53535	2.73131	-2.1913	0.26751	-0.351366	-0.193442	-0.296316	-0.01042	-0.344321	0.699794	0.372833	0.234284	-17.3653	-1.9455
SNARF-1	381.387	488	625	O=C(O1)C2=C(C=CC=C2)C31C4=CC=C(N)C=C4OC5=C3C=CC6=C5C=CC(O)=C6	fluorophores	0.34093	4.6956	5	3	0	5	0	1	1	6	4	0	2	0	0	2	4	0	0	0.0416667	15.1775	7.32163	5.7023	5.7023	-3.99	5.29244	1.96127	-0.890724	2.5232	-3.62353	-0.961964	-1.23638	-0.127394	0.114	1.28972	-0.964921	0.249959	3.51304	-20.2633
Sudan II	276.339	490	592	CC1=CC(=C(C=C1)N=NC2=C(C=CC3=CC=CC=C32)O)C	fluorophores	0.610159	5.57764	3	1	2	3	0	0	0	3	3	0	0	0	0	0	3	0	0	0.111111	12.0378	5.14437	3.48932	3.48932	-2.68	5.36612	2.62929	-2.70985	1.56709	-2.3748	-0.0528986	-0.932064	-0.055157	0.0933839	0.902019	0.325419	-0.0979372	-8.74007	-17.2432
Sudan IV	380.451	345	550	Cc1ccccc1/N=N/c2ccc(c(c2)C)/N=N/c3c4ccccc4ccc3O	fluorophores	0.357988	7.99304	5	1	4	5	0	0	0	4	4	0	0	0	0	0	4	0	0	0.0833333	16.2416	6.81171	4.70606	4.70606	-3.86	8.02249	4.03697	-1.77587	2.69006	-3.26283	0.583621	-1.16286	-0.147127	0.396893	1.48722	-0.359023	0.150189	2.22051	-19.1081
Sulphorhodamine B	558.678	520	590	CCN(CC)C1=CC2=C(C=C1)C(=C3C=CC(=[N+](CC)CC)C=C3O2)C4=C(C=C(C=C4)S(=O)(=O)O)S(=O)(=O)[O-]	fluorophores	0.194976	4.0136	9	1	8	7	0	0	0	4	2	0	2	0	0	1	2	0	1	0.296296	23.2652	11.5393	8.46187	6.73577	-3.25	10.4877	5.19084	0.0109839	1.43916	-1.36031	0.8945	-0.69128	-0.107621	0.384186	0.847316	-1.03796	0.219132	1.43722	-14.8123
Sunset Yellow	452.377	486	576	C1=CC(=CC=C1N=NC2=C(C=CC3=C2C=CC(=C3)S(=O)(=O)[O-])O)S(=O)(=O)[O-].[Na+].[Na+]	fluorophores	0.247555	-3.223	9	1	4	9	0	0	0	3	3	0	0	0	0	0	3	0	0	0	20.9368	8.17769	5.30187	3.62107	-0.86	9.96462	6.30955	-1.46194	2.23846	-0.698896	-0.632886	-0.193828	-0.23665	0.105309	1.96144	-0.360132	-0.326564	4.34051	-15.1367
SYBR Green	511.759	497	520	CCCN(CCCN(C)C)C1CC(=CC2=[N+](C3=CC=CC=C3S2)C)C4=CC=CC=C4N1C5=CC=CC=C5	fluorophores	0.229612	6.798	4	0	9	4	0	1	1	5	4	0	1	1	0	1	3	0	0	0.34375	23.4165	11.2991	8.46282	7.29683	-2.99	11.5949	5.49424	-0.277031	2.44525	-2.74042	1.18863	-0.064092	-0.122828	1.24359	0.187627	-0.773236	0.103949	2.77593	-22.976
SYTOX Green	352.269	503	523	[Cl-].[Cl-].[NH2+]=C(N)c1ccc(cc1)C1Cc2ccc(cc2N1)C(=[NH2+])N	fluorophores	0.279201	-7.6673	5	9	3	1	0	1	1	3	2	0	1	0	0	1	2	0	0	0.125	13.9031	5.30567	3.84336	3.84336	-2.24	7.34987	3.7515	-1.44289	1.66611	0.298608	-1.74237	-0.195832	-0.101052	-0.906773	1.8442	-0.478256	0.202188	5.04004	-12.9294
Tartrazine	534.371	350	569	C1=CC(=CC=C1N=NC2C(=NN(C2=O)C3=CC=C(C=C3)S(=O)(=O)[O-])C(=O)[O-])S(=O)(=O)[O-].[Na+].[Na+].[Na+]	fluorophores	0.195216	-9.8882	13	0	6	12	1	1	1	3	2	0	1	0	0	1	2	0	0	0.0625	25.6087	8.6961	5.60161	3.90258	-0.53	13.1399	7.99027	-0.445754	2.09529	0.954325	-1.30453	0.0114421	-0.185997	-0.499584	1.49598	-0.551361	-0.3201	5.48705	-12.7346
Tetracycline	444.44	390	560	CC1(C2CC3C(C(=O)C(=C(C3(C(=O)C2=C(C4=C1C=CC=C4O)O)O)O)C(=O)N)N(C)C)O	fluorophores	0.331519	-0.371	10	7	2	9	1	5	5	4	1	1	3	0	0	0	1	1	3	0.409091	17.6566	8.96035	7.02044	7.02044	-3.21	6.64403	2.47848	0.677996	-0.166365	-0.44361	-0.214153	0.410323	-0.100342	-1.63893	1.51422	-0.182766	0.57936	5.52016	-7.24538
Tetramethylrhodamine	386.451	555	580	CN(C)C1=CC2=C(C=C1)C(=C3C=CC(=[N+](C)C)C=C3O2)C4=CC=CC=C4C(=O)[O-]	fluorophores	0.401245	2.6659	5	0	3	4	0	0	0	4	2	0	2	0	0	1	2	0	1	0.166667	16.8927	7.45988	5.13809	5.13809	-3.6	7.0932	3.2475	-1.32277	1.07128	-1.83114	-0.10776	-0.724031	-0.0761115	-0.0536153	0.656137	-0.677008	0.41689	-4.92909	-16.441
Tetramethylrosamine	343.45	550	574	CN(C)C1=CC2=C(C=C1)C(=C3C=CC(=[N+](C)C)C=C3O2)C4=CC=CC=C4	fluorophores	0.399184	4.3024	3	0	2	2	0	0	0	4	2	0	2	0	0	1	2	0	1	0.173913	15.6535	6.99287	4.78424	4.78424	-3.07	6.33882	2.75527	-1.6505	0.756743	-2.02305	0.0234659	-0.84226	-0.063927	0.0823198	0.487413	-0.689901	0.559077	-4.93429	-16.4269
Thiazole orange	476.623	510	530	CC1=CC=C(C=C1)S(=O)(=O)[O-].CN1C2=CC=CC=C2SC1=CC3=CC=[N+](C4=CC=CC=C34)C	fluorophores	0.29737	5.10392	5	0	2	5	0	0	0	5	4	0	1	1	0	1	3	0	0	0.115385	20.2289	10.2196	7.4486	5.4331	-3.13	9.38936	5.10962	-0.947707	2.55303	-3.00016	0.185157	0.173975	-0.169599	0.767387	0.365931	-0.767557	0.313318	2.59339	-24.321
Thioflavin T	318.873	420	500	CC1=CC2=C(C=C1)[N+](=C(S2)C3=CC=C(C=C3)N(C)C)C.[Cl-]	fluorophores	0.63324	0.77122	2	0	2	2	0	0	0	3	3	0	0	1	0	0	2	0	0	0.235294	14.2945	6.40936	4.8684	3.61859	-1.58	6.04043	2.89478	-2.58262	1.31043	-1.51705	-0.368459	0.630638	-0.0537619	0.267822	0.0217101	0.362669	-0.300988	-3.72985	-30.7823
Thionine	263.753	600	620	C1=CC2=C(C=C1N)SC3=CC(=[NH2+])C=CC3=N2.[Cl-]	fluorophores	0.352346	-2.3529	3	4	0	3	0	0	0	3	1	0	2	0	0	1	1	0	1	0	10.4247	4.75197	3.52235	2.42855	-1.65	4.31337	2.0914	-2.15117	0.329186	-0.231178	-1.30325	-0.156879	-0.0970717	-0.547378	0.936854	-0.548586	0.825349	-17.848	-4.16043
Toluidine blue	305.834	625	660	CC1=CC2=C(C=C1N)SC3=CC(=[N+](C)C)C=CC3=N2.[Cl-]	fluorophores	0.33993	-0.67248	3	2	0	3	0	0	0	3	1	0	2	0	0	1	1	0	1	0.2	13.2172	6.02062	4.36203	3.26822	-1.65	5.38417	2.48797	-1.91008	0.0681954	-0.345337	-0.740528	-0.307896	-0.0618028	-0.245658	0.634424	-0.769487	0.626082	-17.2961	-3.96677
Topotecan	421.453	400	530	CCC1(C2=C(COC1=O)C(=O)N3CC4=CC5=C(C=CC(=C5CN(C)C)O)N=C4C3=C2)O	fluorophores	0.486542	1.8468	8	2	3	8	0	1	1	5	3	0	2	2	0	2	1	0	0	0.347826	17.5986	8.46688	6.25255	6.25255	-3.23	6.63317	2.71566	-0.490944	1.92693	-1.57917	-0.740156	1.73834	-0.0407929	0.697208	-0.941566	-0.447222	0.189385	-9.07478	-30.6906
TOPRO-3	671.43	640	656	CN1C2=CC=CC=C2SC1=CC=CC3=CC=[N+](C4=CC=CC=C34)CCC[N+](C)(C)C.[I-].[I-]	fluorophores	0.195359	-0.6717	3	0	6	2	0	0	0	4	3	0	1	1	0	1	2	0	0	0.269231	24.2642	9.90416	6.65699	5.47278	-1.1	11.8534	6.48449	-0.969433	1.68637	-1.04038	0.196628	0.470144	-0.144615	0.84565	0.193996	-0.873713	0.136585	0.18574	-24.0964
Trypan blue	960.822	488	660	[Na+].[Na+].[Na+].[Na+].[O-]S(=O)(=O)c6cc1cc(cc(N)c1c(O)c6/N=N/c2ccc(cc2C)c5ccc(/N=N/c4c(cc3cc(cc(N)c3c4O)S([O-])(=O)=O)S([O-])(=O)=O)c(C)c5)S([O-])(=O)=O	fluorophores	0.0452898	-6.68436	20	6	9	20	0	0	0	6	6	0	0	0	0	0	6	0	0	0.0588235	44.5641	18.0395	11.9922	8.66635	-2.12	20.5891	11.8177	2.35553	5.5898	-2.05898	-0.229728	-0.125306	-0.435963	0.0174577	3.89748	-0.699415	-2.26379	9.74245	-18.7421
Uranine B	412.305	420	520	C1=CC=C2C(=C1)C(=O)OC23C4=C(C=C(C=C4)[O-])OC5=C3C=CC(=C5)[O-].O.O.[Na+].[Na+]	fluorophores	0.267644	-5.2396	7	4	0	5	0	0	0	5	3	0	2	0	0	2	3	0	0	0.05	19.8147	6.03428	4.65672	4.65672	-1.55	9.07448	3.58091	-0.941536	2.00913	-1.21587	-1.90396	-0.54056	-0.156421	-0.260824	1.5416	-1.03729	-0.203826	5.07261	-14.6842
Vanillin	152.149	320	490	COC1=C(C=CC(=C1)C=O)O	fluorophores	0.647744	1.2133	3	1	2	3	0	0	0	1	1	0	0	0	0	0	1	0	0	0.125	6.07311	2.04914	1.33986	1.33986	-1.51	3.05314	1.49037	-3.59835	0.237582	-0.0806374	-0.683612	-0.392884	0.0115121	-0.17779	0.463768	0.550182	0.313465	-25.6295	-0.638221

## Sheet: ALL
Name	AMW	SMILES	class	qed	SlogP	NumLipinskiHBA	NumLipinskiHBD	NumRotatableBonds	NumHBA	NumAmideBonds	NumStereocenters	NumUnspecifiedStereocenters	NumRings	NumAromaticRings	NumSaturatedRings	NumAliphaticRings	NumAromaticHeterocycles	NumSaturatedHeterocycles	NumAliphaticHeterocycles	NumAromaticCarbocycles	NumSaturatedCarbocycles	NumAliphaticCarbocycles	FractionCSP3	Chi0v	Chi2v	Chi3v	Chi3n	HallKierAlpha	kappa2	kappa3	PCA0	PCA1	PCA2	PCA3	PCA4	PCA5	PCA6	PCA7	PCA8	PCA9	tSNE0	tSNE1
Abacavir	286.339	Nc1nc2c(ncn2[C@H]2C=C[C@@H](CO)C2)c(NC2CC2)n1	drugs	0.72723	1.0923	7	4	4	7	0	2	0	4	2	1	2	2	0	0	0	1	2	0.5	11.6059	5.80368	4.09838	4.09838	-2.15	4.69642	2.22932	-1.18618	0.0398224	-0.755634	-0.397929	2.76168	-0.0274873	-0.291359	-0.708111	0.436327	-0.386953	-13.8443	-28.8391
Abiraterone	391.555	CC(=O)O[C@H]1CC[C@@]2(C)C(=CCC3C4CC=C(c5cccnc5)[C@@]4(C)CCC32)C1	drugs	0.460458	5.9694	3	0	2	3	0	6	3	5	1	2	4	1	0	0	0	2	4	0.615385	17.987	10.285	8.94467	8.94467	-1.9	6.82064	2.91611	0.477852	-2.27215	-1.88548	1.15532	1.55987	-0.107934	-0.272116	-0.358884	-0.344773	0.473592	17.9402	15.9362
Acamprosate	181.213	CC(=O)NCCCS(=O)(=O)O	drugs	0.447848	-0.5996	5	2	4	3	1	0	0	0	0	0	0	0	0	0	0	0	0	0.8	7.01802	3.69463	1.7576	0.953014	-0.62	4.29783	9.38	-2.92652	-0.643802	2.08478	0.011121	-0.251616	0.138859	-0.511976	-0.0475366	-0.348363	-0.0305115	-16.8778	22.3624
Acarbose	645.608	C[C@H]1O[C@H](O[C@H]2[C@H](O)[C@@H](O)[C@@H](O[C@H]3[C@H](O)[C@@H](O)[C@H](O)O[C@@H]3CO)O[C@@H]2CO)[C@H](O)[C@@H](O)[C@@H]1N[C@H]1C=C(CO)[C@H](O)[C@H](O)[C@H]1O	drugs	0.103483	-8.5645	19	14	9	19	0	19	0	4	0	3	4	0	3	3	0	0	1	0.92	23.5233	11.3717	8.47598	8.47598	-1.02	14.8163	6.96455	4.30642	-0.0266835	3.44324	-2.56398	0.0261195	0.0869285	-0.00946069	0.835333	-1.15371	-1.29861	14.1954	-0.449157
Acebutolol	336.432	CCCC(=O)Nc1ccc(OCC(O)CNC(C)C)c(C(C)=O)c1	drugs	0.571014	2.3655	6	3	10	5	1	1	1	1	1	0	0	0	0	0	1	0	0	0.555556	14.8871	6.09308	3.31262	3.31262	-1.92	10.051	7.10316	-1.8622	0.697048	0.747698	0.750197	-0.693981	0.107702	-0.290918	0.165477	0.556641	-0.30377	-21.0534	5.65813
Acenocoumarol	353.33	CC(=O)CC(c1ccc([N+](=O)[O-])cc1)c1c(=O)oc2ccccc2c1O	drugs	0.426718	3.5178	7	1	5	6	0	1	1	3	3	0	0	1	0	0	2	0	0	0.157895	13.8389	5.95533	4.16619	4.16619	-3.48	6.79415	3.18842	-1.85113	2.16314	-1.55309	0.0577714	0.591167	-0.108871	0.388191	0.514304	0.0306878	0.455002	0.165392	-28.6693
Acepromazine	326.465	CC(=O)c1ccc2c(c1)N(CCCN(C)C)c1ccccc1S2	drugs	0.757792	4.4436	3	0	5	4	0	0	0	3	2	0	1	0	0	1	2	0	0	0.315789	14.6902	7.20072	5.14954	4.01927	-1.78	6.76844	3.43274	-2.12936	0.648654	-1.52501	-0.00424078	-0.984037	0.0574211	0.347062	-0.059068	0.50602	-0.685736	-8.07658	-8.57268
Aceprometazine	326.465	CC(=O)c1ccc2c(c1)N(CC(C)N(C)C)c1ccccc1S2	drugs	0.774978	4.442	3	0	4	4	0	1	1	3	2	0	1	0	0	1	2	0	0	0.315789	14.8533	7.31549	5.49084	4.36057	-1.78	6.37864	3.14209	-2.04602	0.560105	-1.58941	-0.10128	-0.976448	0.0551662	0.331867	-0.0288767	0.642606	-0.608476	-8.1528	-8.50995
Acetaminophen	151.165	CC(=O)Nc1ccc(O)cc1	drugs	0.595026	1.3506	3	2	1	2	1	0	0	1	1	0	0	0	0	0	1	0	0	0.125	6.16486	2.22806	1.18767	1.18767	-1.51	3.05314	2.2923	-3.51121	0.396559	0.036744	-0.609021	-0.502783	0.0437806	-0.761458	0.253469	0.43383	0.614199	-26.2476	2.73371
Acetazolamide	222.251	CC(=O)Nc1nnc(S(N)(=O)=O)s1	drugs	0.631859	-0.8561	7	3	2	6	1	0	0	1	1	0	0	1	0	0	0	0	0	0.25	8.14601	4.81197	3.08151	0.932817	-1.06	3.3585	2.71674	-2.83668	0.607561	0.875899	-0.748893	1.1379	0.045111	-0.586113	-0.432175	0.608538	0.284991	-29.0231	-15.8571
Acetohexamide	324.402	CC(=O)c1ccc(S(=O)(=O)NC(=O)NC2CCCCC2)cc1	drugs	0.830574	2.2098	6	2	4	4	2	0	0	2	1	1	1	0	0	0	1	1	1	0.466667	13.28	7.17686	5.08549	3.7386	-1.89	6.91315	4.30087	-1.75798	-0.191585	-0.376948	0.290683	-0.391193	0.144065	-1.58115	-0.42054	0.848059	-0.5897	-12.2537	4.1906
Acetohydroxamic Acid	75.067	CC(=O)NO	drugs	0.301333	-0.4883	3	2	0	2	1	0	0	0	0	0	0	0	0	0	0	0	0	0.5	2.85546	0.66799	0.157447	0.157447	-0.57	1.72155	3.43	-3.61877	-0.59006	1.78739	-0.536678	-0.185698	0.0750256	-0.615573	0.270013	-0.669212	0.973107	-22.9149	22.8027
Acetophenazine	411.571	CC(=O)c1ccc2c(c1)N(CCCN1CCN(CCO)CC1)c1ccccc1S2	drugs	0.70405	3.4919	5	1	7	6	0	0	0	4	2	1	2	0	1	2	2	0	0	0.434783	17.8273	8.80433	6.8997	5.76943	-1.86	9.30352	4.66552	-0.668629	0.651161	-1.38178	-0.428402	-1.2352	0.102157	0.618518	-0.476344	0.119109	-1.00999	-3.42627	-6.17788
Acetylcysteine	163.198	CC(=O)N[C@@H](CS)C(=O)O	drugs	0.491543	-0.4945	4	2	3	3	1	1	0	0	0	0	0	0	0	0	0	0	0	0.6	6.38981	2.13907	1.22331	0.858164	-0.71	4.16082	3.34193	-3.18622	-0.544092	1.82006	-0.250848	-0.267928	0.136755	-0.591264	-0.000350069	-0.0601678	0.250978	-17.691	22.3578
Acetyldigitoxin	806.987	CC(=O)O[C@H]1C[C@H](O[C@@H]2[C@@H](C)O[C@@H](O[C@@H]3[C@@H](C)O[C@@H](O[C@H]4CC[C@@]5(C)[C@H](CC[C@@H]6[C@@H]5CC[C@]5(C)[C@@H](C7=CC(=O)OC7)CC[C@]65O)C4)C[C@@H]3O)C[C@@H]2O)O[C@H](C)[C@H]1O	drugs	0.204787	3.8181	14	4	8	14	0	20	0	8	0	7	8	0	3	4	0	4	4	0.906977	34.456	19.3181	16.1531	16.1531	-1.72	15.9528	7.64775	7.12175	-3.47792	-1.18538	-0.136205	0.0399628	-0.031285	0.0861515	-0.810204	-1.73528	-1.01279	27.6056	1.60955
Acetylsalicylic acid	180.159	CC(=O)Oc1ccccc1C(=O)O	drugs	0.550122	1.3101	4	1	2	3	0	0	0	1	1	0	0	0	0	0	1	0	0	0.111111	6.98136	2.39496	1.37115	1.37115	-1.84	3.70925	2.29742	-3.41379	0.418215	-0.0331375	-0.56305	-0.391213	-0.0156032	-0.150613	0.600814	0.291609	0.556281	-26.5518	-0.0856792
Acitretin	326.436	COc1cc(C)c(/C=C/C(C)=C/C=C/C(C)=C/C(=O)O)c(C)c1C	drugs	0.579454	5.16706	3	1	6	2	0	0	0	1	1	0	0	0	0	0	1	0	0	0.285714	15.3052	5.88913	3.91073	3.91073	-2.55	8.91994	5.57871	-2.48415	0.526915	-0.397074	0.865939	-0.832525	0.0316954	0.257787	0.141209	0.485222	0.294009	-18.8628	4.44163
Aclidinium	564.567	[Br-].O=C(OC1C[N+]2(CCCOc3ccccc3)CCC1CC2)C(O)(c1cccs1)c1cccs1	drugs	0.244315	1.6708	5	1	9	6	0	1	1	6	3	3	3	2	3	3	1	0	0	0.423077	22.195	11.0517	9.09687	7.13958	-1.71	10.9129	5.11306	1.41213	1.26228	-1.26072	-1.12286	0.997741	0.0118795	1.89477	-2.12274	-1.12977	0.264307	14.5062	-5.66849
Acyclovir	225.208	Nc1nc(=O)c2ncn(COCCO)c2[nH]1	drugs	0.554386	-1.3318	8	4	4	7	0	0	0	2	2	0	0	2	0	0	0	0	0	0.375	8.38137	3.09972	1.97478	1.97478	-1.93	4.28905	1.87723	-2.4747	1.32554	0.565216	-0.857035	2.47303	-0.017676	0.171659	-0.450618	0.280031	0.179532	-16.0263	-28.9442
Adapalene	412.529	COc1ccc(-c2ccc3cc(C(=O)O)ccc3c2)cc1C12CC3CC(CC(C3)C1)C2	drugs	0.519704	6.6814	3	1	4	2	0	0	0	7	3	4	4	0	0	0	3	4	4	0.392857	17.9346	10.1948	8.22959	8.22959	-2.81	6.84708	3.05172	0.636784	-1.43274	-4.45464	0.980986	0.321623	-0.215181	-1.17448	1.18229	-0.685123	-0.731583	16.0766	17.6597
Adefovir Dipivoxil	501.477	CC(C)(C)C(=O)OCOP(=O)(COCCn1cnc2c1ncnc2N)OCOC(=O)C(C)(C)C	drugs	0.207152	2.7025	13	2	11	13	0	0	0	2	2	0	0	2	0	0	0	0	0	0.65	21.1641	11.3712	5.75546	4.25905	-2.6	11.217	8.01284	-0.356595	1.97116	0.875378	1.2066	2.28174	-0.0733055	1.12531	-0.413292	-0.554114	0.104071	-9.93536	-27.0909
Adinazolam	351.841	CN(C)Cc1nnc2n1-c1ccc(Cl)cc1C(c1ccccc1)=NC2	drugs	0.72675	3.3333	5	0	3	5	0	0	0	4	3	0	1	1	0	1	2	0	0	0.210526	14.903	6.73442	4.37028	4.13518	-2.5	6.42516	2.96612	-1.9759	1.56122	-2.09579	-0.499457	0.357454	-0.0158983	0.415143	-0.362777	0.386435	-0.397657	-3.46134	-28.477
Agomelatine	243.306	COc1ccc2cccc(CCNC(C)=O)c2c1	drugs	0.895737	2.527	3	1	4	2	1	0	0	2	2	0	0	0	0	0	2	0	0	0.266667	10.6948	4.23717	2.94789	2.94789	-2.03	5.53723	2.80014	-3.03514	0.849026	-1.12247	-0.24126	-0.85337	0.109887	-0.691264	-0.0296395	1.14607	-0.631075	-14.226	-12.2316
Ajmaline	326.44	CC[C@@H]1[C@@H](O)N2[C@H]3C[C@@]45c6ccccc6N(C)[C@H]4[C@@H]2C[C@@H]1C3[C@H]5O	drugs	0.82209	1.5545	4	2	1	4	0	9	1	7	1	5	6	0	4	5	1	1	1	0.7	14.3384	8.80675	8.46227	8.46227	-1.1	4.16932	1.20432	2.03142	-2.25152	-1.66978	-3.22489	-1.54243	0.290521	0.61566	-2.36908	-0.584694	-1.14725	5.40185	4.26692
Albendazole	265.338	CCCSc1ccc2nc(NC(=O)OC)[nH]c2c1	drugs	0.832712	3.2433	5	2	4	4	1	0	0	2	2	0	0	1	0	0	1	0	0	0.333333	11.1347	4.89774	3.5317	2.33206	-1.69	5.76992	2.95097	-2.72201	0.971254	-0.614221	-0.0908794	0.570232	0.0965251	-0.314322	-0.762384	1.07841	-0.337406	-22.8502	-27.4714
Alcaftadine	307.397	CN1CCC(=C2c3ncc(C=O)n3CCc3ccccc32)CC1	drugs	0.760448	2.7792	4	0	1	4	0	0	0	4	2	1	2	1	1	2	1	0	0	0.368421	13.4566	6.46514	5.06641	5.06641	-2.2	5.7786	2.43096	-1.45904	0.439942	-1.4807	-1.12794	0.157712	0.100037	0.568115	-1.38158	0.0995846	-0.276084	-19.9343	-20.8961
Alclometasone	408.922	C[C@@H]1C[C@H]2[C@@H]3[C@H](Cl)CC4=CC(=O)C=C[C@]4(C)[C@H]3[C@@H](O)C[C@]2(C)[C@@]1(O)C(=O)CO	drugs	0.607478	2.0209	5	3	2	5	0	9	0	4	0	3	4	0	0	0	0	3	4	0.727273	17.3166	10.3517	9.07795	8.63269	-1.01	6.24265	2.30506	0.7697	-3.29741	-0.756452	0.596459	0.915135	-0.0464293	-1.26124	0.44871	-0.135798	-0.77867	21.1638	19.3113
Alendronate	249.096	NCCCC(O)(P(=O)(O)O)P(=O)(O)O	drugs	0.32829	-1.2732	8	7	5	4	0	0	0	0	0	0	0	0	0	0	0	0	0	1	8.93452	6.7632	5.52577	1.64932	0.22	4.38413	2.8532	-1.98394	-0.725558	2.69957	0.12476	0.113719	0.139285	-0.105284	0.643418	-0.620433	-0.640359	-13.3374	19.1386
Alfacalcidol	400.647	C=C1/C(=C\C=C2/CCC[C@@]3(C)[C@H]2CC[C@@H]3[C@H](C)CCCC(C)C)C[C@@H](O)C[C@@H]1O	drugs	0.527791	6.5898	2	2	6	2	0	6	0	3	0	3	3	0	0	0	0	3	3	0.777778	19.2914	10.966	8.42992	8.42992	-0.86	9.51823	5.07447	0.328702	-3.05681	-0.735657	1.85475	0.302594	-0.00892536	-0.476927	-0.039484	-0.113853	-0.448414	24.963	18.5182
Alfentanil	416.526	CCC(=O)N(c1ccccc1)C1(COC)CCN(CCn2nnn(CC)c2=O)CC1	drugs	0.614045	1.3839	9	0	9	8	1	0	0	3	2	1	1	1	1	1	1	0	0	0.619048	18.1587	7.71761	5.86549	5.86549	-2.52	9.9917	4.62156	-0.605151	1.18739	-0.198035	0.00315463	0.32227	0.128821	0.229193	-1.1242	0.0619667	-0.667035	-16.7501	-22.683
Alfuzosin	389.456	COc1cc2nc(N(C)CCCNC(=O)C3CCCO3)nc(N)c2cc1OC	drugs	0.650937	1.3507	9	3	8	8	1	1	1	3	2	1	1	1	1	1	1	0	0	0.526316	16.5267	6.70099	4.7518	4.7518	-2.81	8.91945	4.35758	-0.690765	1.35503	-0.17316	-0.415291	0.372894	0.122233	-0.0458072	-0.84444	0.390399	-0.450696	-16.7628	-22.758
Aliskiren	551.769	COCCCOc1cc(C[C@@H](C[C@H](N)[C@@H](O)C[C@H](C(=O)NCC(C)(C)C(N)=O)C(C)C)C(C)C)ccc1OC	drugs	0.192994	3.2935	9	6	19	7	2	4	0	1	1	0	0	0	0	0	1	0	0	0.733333	25.2891	11.9073	7.49677	7.49677	-2.36	16.6765	11.729	0.449481	1.59693	1.58043	2.45753	-0.866607	0.0968208	-0.35903	0.292068	-0.116403	-0.228461	4.06817	29.5144
Alitretinoin	300.442	CC(=C\C(=O)O)/C=C\C=C(C)/C=C/C1=C(C)CCCC1(C)C	drugs	0.529573	5.6026	2	1	5	1	0	0	0	1	0	0	1	0	0	0	0	0	1	0.45	14.4409	6.76117	4.12474	4.12474	-1.83	7.97551	5.88498	-2.30301	-0.729471	0.185809	1.14039	-0.5829	0.0598532	0.193029	-0.231968	0.14659	0.510539	-2.64452	22.3067
Alizapride	315.377	C=CCN1CCCC1CNC(=O)c1cc2n[nH]nc2cc1OC	drugs	0.786249	1.3467	7	2	6	5	1	1	1	3	2	1	1	1	1	1	1	0	0	0.4375	13.2102	5.6545	4.24313	4.24313	-2.41	6.78413	3.19001	-1.39326	0.980099	-0.542825	-0.755543	0.319873	0.142988	-0.149593	-1.13005	0.715775	-0.426878	-18.6513	-22.6489
Allopurinol	136.114	O=c1ncnc2[nH][nH]cc1-2	drugs	0.516967	-0.4022	5	2	0	3	0	0	0	2	0	0	2	0	0	2	0	0	0	0	4.95738	1.85478	1.25443	1.25443	-1.65	1.66292	0.539771	-2.92184	-0.198237	0.35622	-1.67682	-0.441414	0.0276349	-0.215782	-0.0603313	-0.246172	1.07474	-18.3841	7.68911
Allylestrenol	300.486	C=CC[C@]1(O)CC[C@H]2[C@@H]3CCC4=CCCC[C@@H]4[C@H]3CC[C@@]21C	drugs	0.689951	5.2564	1	1	2	1	0	6	0	4	0	3	4	0	0	0	0	3	4	0.809524	14.1895	8.80851	8.1814	8.1814	-0.56	5.22765	1.93552	-0.0899061	-3.88181	-1.28847	1.05216	0.570885	0.0144528	-0.94818	-0.176456	-0.11072	-0.704809	19.8123	22.2987
Almitrine	477.563	C=CCNc1nc(NCC=C)nc(N2CCN(C(c3ccc(F)cc3)c3ccc(F)cc3)CC2)n1	drugs	0.42312	4.2572	7	2	10	7	0	0	0	4	3	1	1	1	1	1	2	0	0	0.269231	19.4997	8.15043	5.76637	5.76637	-3.85	11.5239	6.18532	-0.400248	2.29074	-1.61707	0.206177	0.098208	-0.0417532	0.817765	-0.186781	-0.194143	0.0112305	-0.215349	-23.7166
Almotriptan	335.473	CN(C)CCc1c[nH]c2ccc(CS(=O)(=O)N3CCCC3)cc12	drugs	0.880347	2.1976	5	1	6	3	0	0	0	3	2	1	1	1	1	1	1	0	0	0.529412	14.6948	8.5784	6.31775	4.46768	-1.37	6.6288	3.76144	-1.53608	0.367804	-0.811822	-0.453368	0.343021	0.139264	0.55827	-1.30922	0.806023	-1.07416	-19.6926	-22.0077
Alogliptin	339.399	Cn1c(=O)cc(N2CCC[C@@H](N)C2)n(Cc2ccccc2C#N)c1=O	drugs	0.87261	0.39448	7	2	3	7	0	1	0	3	2	1	1	1	1	1	1	0	0	0.388889	14.1823	6.38578	4.62565	4.62565	-2.85	6.9504	3.34546	-1.42842	0.96139	-0.799671	-1.1437	0.520239	0.095946	0.116237	-0.817396	0.786244	-0.774079	-19.1572	-22.7678
Alosetron	294.358	Cc1[nH]cnc1CN1CCc2c(c3ccccc3n2C)C1=O	drugs	0.788848	2.40832	5	1	2	3	1	0	0	4	3	0	1	2	0	1	1	0	0	0.294118	12.758	5.8488	4.62274	4.62274	-2.56	4.72855	1.78135	-2.02896	1.58154	-1.70429	-0.627866	1.63144	0.0622688	-0.079762	-1.58636	0.531606	-0.0406111	-12.8513	-32.0614
Alprazolam	308.772	Cc1nnc2n1-c1ccc(Cl)cc1C(c1ccccc1)=NC2	drugs	0.689371	3.58012	4	0	1	4	0	0	0	4	3	0	1	1	0	1	2	0	0	0.117647	12.7487	5.62762	4.00741	3.77232	-2.46	5.07041	2.03658	-2.30119	1.49283	-2.26782	-0.710307	0.365502	-0.0368233	0.357496	-0.304233	0.275365	-0.0427099	-4.01489	-28.8562
Alprenolol	249.354	C=CCc1ccccc1OCC(O)CNC(C)C	drugs	0.693681	2.1528	3	2	8	3	0	1	1	1	1	0	0	0	0	0	1	0	0	0.466667	11.2253	4.6283	2.52981	2.52981	-1.32	7.90127	5.34087	-2.68947	0.144275	0.373084	0.263067	-0.610394	0.081261	0.172123	0.23453	0.832053	-0.431682	-20.8125	3.07762
Alprostadil	354.487	CCCCC[C@H](O)C=C[C@H]1[C@H](O)CC(=O)[C@@H]1CCCCCCC(=O)O	drugs	0.347613	3.4751	5	3	13	4	0	4	0	1	0	1	1	0	0	0	0	1	1	0.8	15.4004	7.21628	5.0475	5.0475	-1.2	12.2016	8.63432	-0.844855	-0.969474	1.38985	1.65365	-0.214753	0.0489619	0.284506	0.27339	-0.199695	-0.238495	0.923329	23.9315
Altretamine	210.285	CN(C)c1nc(N(C)C)nc(N(C)C)n1	drugs	0.70338	0.0696	6	0	3	6	0	0	0	1	1	0	0	1	0	0	0	0	0	0.666667	10.1833	3.91869	1.8	1.8	-1.59	4.28837	2.67787	-2.89222	0.0268508	0.837226	-0.341068	1.02427	0.105671	0.192907	-0.582254	0.330996	-0.417765	-27.6936	-17.3135
Alverine	281.443	CCN(CCCc1ccccc1)CCCc1ccccc1	drugs	0.650359	4.5739	1	0	9	1	0	0	0	2	2	0	0	0	0	0	2	0	0	0.4	13.1705	5.61257	4.01245	4.01245	-1.6	9.357	6.13577	-2.57589	0.663146	-0.965652	0.808993	-0.983252	0.0387786	0.481597	0.20788	0.558765	-0.527192	-12.4686	-9.91269
Alvimopan	424.541	C[C@H]1CN(C[C@H](Cc2ccccc2)C(=O)NCC(=O)O)CC[C@@]1(C)c1cccc(O)c1	drugs	0.606054	3.0514	6	3	8	4	1	3	0	3	2	1	1	0	1	1	2	0	0	0.44	18.2516	8.87661	6.66086	6.66086	-2.86	9.96462	5.85199	-0.528502	1.16886	-0.910958	0.0982641	-1.18896	0.112453	-0.216694	-0.200704	0.261684	-0.550161	-1.24563	-10.4555
Amantadine	151.253	NC12CC3CC(CC(C3)C1)C2	drugs	0.562066	1.9139	1	2	0	1	0	0	0	4	0	4	4	0	0	0	0	4	4	1	7.05204	5.27993	4.0856	4.0856	-0.04	1.82009	0.868252	-0.870874	-4.41571	-0.611383	0.216363	1.07004	0.0058809	-1.42582	0.275823	-0.955966	-0.756574	19.3648	23.6944
Ambenonium	537.576	CC[N+](CC)(CCNC(=O)C(=O)NCC[N+](CC)(CC)Cc1ccccc1Cl)Cc1ccccc1Cl	drugs	0.272662	4.6392	6	2	14	2	2	0	0	2	2	0	0	0	0	0	2	0	0	0.5	23.6686	10.2207	8.29756	7.5601	-2.12	14.5767	8.47831	-0.559279	1.70373	-0.236165	2.18121	-1.17636	0.0557066	-0.289924	0.0732734	-0.188492	-0.0111021	0.854588	-12.1006
Amcinonide	502.579	CC(=O)OCC(=O)[C@@]12OC3(CCCC3)O[C@@H]1C[C@H]1[C@@H]3CCC4=CC(=O)C=C[C@]4(C)[C@@]3(F)[C@@H](O)C[C@@]12C	drugs	0.589747	3.5238	7	1	3	7	0	8	0	6	0	5	6	0	1	1	0	4	5	0.75	21.1801	12.2659	10.6912	10.6912	-1.9	7.57518	2.81074	2.51758	-3.96493	-1.82606	0.440027	0.826458	-0.0561434	-1.20465	-0.150261	-0.683722	-0.82181	27.1639	10.5475
Amdinocillin	325.434	CC1(C)S[C@@H]2[C@H](/N=C/N3CCCCCC3)C(=O)N2[C@H]1C(=O)O	drugs	0.48236	1.4062	6	1	3	4	1	3	0	3	0	3	3	0	3	3	0	0	0	0.8	13.8821	8.52859	6.23523	4.67807	-1.24	5.75563	2.59412	0.155041	-1.24047	0.805431	-1.46045	-1.35146	0.305556	0.365489	-1.9968	-0.988812	-0.100341	3.12406	6.99668
Amifostine	214.227	NCCCNCCSP(=O)(O)O	drugs	0.344625	-0.2493	5	5	7	4	0	0	0	0	0	0	0	0	0	0	0	0	0	1	8.48195	6.06524	3.3758	1.09598	0.42	6.88488	10.42	-2.30554	-0.845487	2.63551	0.435308	-0.102197	0.111398	0.231757	0.410772	-0.521061	-0.593462	-12.2296	21.4968
Amikacin	585.608	NCC[C@H](O)C(=O)N[C@@H]1C[C@H](N)[C@@H](O[C@H]2O[C@H](CN)[C@@H](O)[C@H](O)[C@H]2O)[C@H](O)[C@H]1O[C@H]1O[C@H](CO)[C@@H](O)[C@H](N)[C@H]1O	drugs	0.113064	-8.4242	18	17	10	17	1	16	0	3	0	3	3	0	2	2	0	1	1	0.954545	21.7015	10.3342	7.50894	7.50894	-1.17	14.3351	7.06107	3.66969	0.0479169	3.72759	-1.75296	0.401853	0.091078	-1.19174	1.24903	-0.850204	-1.20469	13.644	-0.485655
Amiloride	229.631	NC(N)=NC(=O)c1nc(Cl)c(N)nc1N	drugs	0.344092	-1.292	8	8	1	5	1	0	0	1	1	0	0	1	0	0	0	0	0	0	8.19318	2.83334	1.61621	1.33807	-2.09	3.96441	2.43654	-2.5566	1.39781	1.0638	-0.967915	1.22334	-0.0507628	-0.954483	0.40331	0.113254	1.3746	-31.3343	-14.8106
Aminocaproic Acid	131.175	NCCCCCC(=O)O	drugs	0.536584	0.5901	3	3	5	2	0	0	0	0	0	0	0	0	0	0	0	0	0	0.833333	5.46835	1.99307	1.09477	1.09477	-0.57	5.56459	7.43	-3.19247	-0.906601	1.90847	0.0672772	-0.303732	0.144565	0.0428299	0.0977645	-0.0681624	-0.301002	-16.1108	24.926
Aminoglutethimide	232.283	CCC1(c2ccc(N)cc2)CCC(=O)NC1=O	drugs	0.596936	1.3532	4	3	2	3	2	1	1	2	1	1	1	0	1	1	1	0	0	0.384615	9.82457	4.43497	3.53326	3.53326	-1.84	4.20128	1.90415	-1.89744	0.254786	0.0814564	-0.842074	-0.953076	0.182359	-1.0189	-0.632079	0.158898	0.356268	-15.8696	4.61102
Aminohippurate	194.19	Nc1ccc(C(=O)NCC(=O)O)cc1	drugs	0.594058	0.0832	5	4	3	3	1	0	0	1	1	0	0	0	0	0	1	0	0	0.111111	7.35757	2.69842	1.57304	1.57304	-2.04	4.26838	2.77986	-3.07869	0.804365	0.30272	-0.656765	-0.414716	0.0402122	-0.968285	0.495072	0.549037	0.476014	-26.1966	3.29045
Aminophenazone	231.299	Cc1c(N(C)C)c(=O)n(-c2ccccc2)n1C	drugs	0.78469	1.55042	4	0	2	4	0	0	0	2	2	0	0	1	0	0	1	0	0	0.307692	10.6366	4.30456	2.97104	2.97104	-1.97	4.12514	1.75334	-2.99849	0.748866	-0.767331	-0.487548	0.763442	0.0317074	0.127075	-0.399628	0.74977	-0.255393	-24.2738	-25.6757
Aminophylline	420.434	Cn1c2nc[nH]c2c(=O)n(C)c1=O.Cn1c2nc[nH]c2c(=O)n(C)c1=O.NCCN	drugs	0.246992	-3.1756	14	6	1	12	0	0	0	4	4	0	0	4	0	0	0	0	0	0.375	17.0399	6.19116	4.22546	4.22546	-3.78	9.14554	3.98844	-0.650938	3.57374	-0.124354	-0.947313	5.16471	-0.197287	0.506861	-0.727193	-0.58168	0.669969	-9.03604	-26.1893
Aminosalicylic Acid	153.137	Nc1ccc(C(=O)O)c(O)c1	drugs	0.517606	0.6726	4	4	1	3	0	0	0	1	1	0	0	0	0	0	1	0	0	0	5.61208	2.08174	1.2522	1.2522	-1.71	2.49436	1.40295	-3.40799	0.584564	0.0769809	-0.910615	-0.260534	-0.0390148	-0.409454	0.91507	0.346102	0.736698	-27.7747	0.11854
Amiodarone	645.319	CCCCc1oc2ccccc2c1C(=O)c1cc(I)c(OCCN(CC)CC)c(I)c1	drugs	0.167647	6.9362	4	0	11	4	0	0	0	3	3	0	0	1	0	0	2	0	0	0.4	22.6567	9.79782	7.06425	5.46166	-1.13	11.6516	5.81519	-1.11775	1.69438	-1.16955	1.80213	0.293259	-0.113024	1.44005	0.126332	-0.566103	0.199658	0.877194	-22.4517
Amisulpride	369.487	CCN1CCCC1CNC(=O)c1cc(S(=O)(=O)CC)c(N)cc1OC	drugs	0.702317	1.2851	7	3	7	6	1	1	1	2	1	1	1	0	1	1	1	0	0	0.588235	15.857	8.37508	6.4789	4.69514	-1.8	8.05266	4.24396	-0.928398	0.299495	0.316412	-0.240222	-0.856386	0.184053	-0.292853	-0.528037	0.509497	-0.737331	-12.476	1.11113
Amitriptyline	277.411	CN(C)CCC=C1c2ccccc2CCc2ccccc21	drugs	0.813678	4.1686	1	0	3	1	0	0	0	3	2	0	1	0	0	0	2	0	1	0.3	12.9718	6.02404	4.20352	4.20352	-1.86	6.27596	3.08463	-2.61384	0.190575	-1.8273	0.130094	-0.74592	0.0307676	-0.0876412	0.161632	0.713449	-0.578951	-11.0435	-10.4107
Amlexanox	298.298	CC(C)c1ccc2oc3nc(N)c(C(=O)O)cc3c(=O)c2c1	drugs	0.704422	2.745	6	3	2	5	0	0	0	3	3	0	0	2	0	0	1	0	0	0.1875	12.0833	5.42052	3.61361	3.61361	-2.89	4.83615	2.08858	-2.36235	1.90112	-1.40343	-0.472667	2.00081	-0.0426061	0.253692	-0.619989	0.711644	0.1388	-13.9752	-33.3734
Amlodipine	408.882	CCOC(=O)C1=C(COCCN)NC(C)=C(C(=O)OC)C1c1ccccc1Cl	drugs	0.502326	2.2663	7	3	8	7	0	1	1	2	1	0	1	0	0	1	1	0	0	0.4	16.9677	6.47094	4.61454	4.27033	-2.35	10.2643	4.72943	-1.27804	0.785787	0.206708	0.207897	-0.681813	0.0374754	0.265869	0.391249	0.145198	-0.112211	-10.0095	-1.57892
Amobarbital	226.276	CCC1(CCC(C)C)C(=O)NC(=O)NC1=O	drugs	0.706784	1.185	5	2	4	3	4	0	0	1	0	1	1	0	1	1	0	0	0	0.727273	9.92342	4.60555	3.07543	3.07543	-1.39	4.63424	2.2297	-1.91264	-0.354017	1.40741	-0.251285	-1.09598	0.39932	-1.97807	-1.94764	0.231611	0.0931501	-16.2144	10.129
Amodiaquine	355.869	CCN(CC)Cc1cc(Nc2ccnc3cc(Cl)ccc32)ccc1O	drugs	0.598026	5.1792	4	2	6	4	0	0	0	3	3	0	0	1	0	0	2	0	0	0.25	15.2157	6.3863	4.58675	4.35165	-2.3	7.72221	4.03236	-2.0945	1.71515	-1.67652	0.414768	0.409989	-0.0421194	0.527953	0.0334738	0.481305	-0.173152	-1.54272	-28.3039
Amoxapine	313.788	Clc1ccc2c(c1)C(N1CCNCC1)=Nc1ccccc1O2	drugs	0.80935	3.4292	4	1	0	4	0	0	0	4	2	1	2	0	1	2	2	0	0	0.235294	12.8064	5.81916	4.14566	3.91057	-2.04	5.62959	2.44567	-1.7433	0.455376	-1.88144	-1.38395	-1.18689	0.0924933	0.212664	-0.458228	0.286109	-0.54176	-6.40296	-5.3377
Amoxicillin	365.411	CC1(C)S[C@@H]2[C@H](NC(=O)[C@H](N)c3ccc(O)cc3)C(=O)N2[C@H]1C(=O)O	drugs	0.553032	0.0237	8	5	4	6	2	4	0	3	1	2	2	0	2	2	1	0	0	0.4375	14.4873	8.42449	6.0789	4.50737	-2.26	5.92136	2.82712	-0.0739205	0.50495	0.260321	-1.38759	-1.08117	0.21449	-0.913747	-0.907585	-0.148353	-0.084066	-0.0644904	-1.22069
Amphetamine	135.21	CC(N)Cc1ccccc1	drugs	0.654216	1.5763	1	2	2	1	0	1	1	1	1	0	0	0	0	0	1	0	0	0.333333	6.24856	2.66701	1.4005	1.4005	-0.82	3.37379	2.1939	-3.51844	-0.216077	0.132526	-0.505516	-0.474884	0.05482	-0.0635636	0.358722	0.582093	0.0941613	-23.9539	-0.720218
Amphotericin B	924.091	C[C@@H]1[C@H](O)[C@@H](C)C=CC=CC=CC=CC=CC=CC=C[C@H](O[C@@H]2O[C@H](C)[C@@H](O)[C@H](N)[C@@H]2O)C[C@@H]2O[C@](O)(C[C@@H](O)C[C@@H](O)[C@H](O)CC[C@@H](O)C[C@@H](O)CC(=O)O[C@H]1C)C[C@H](O)[C@H]2C(=O)O	drugs	0.173524	0.7117	18	13	3	17	0	19	0	3	0	2	3	0	2	3	0	0	0	0.659574	37.5783	17.5676	12.0221	12.0221	-3.44	27.3918	18.6376	4.76773	1.07687	1.82349	-0.234377	-0.873932	0.0099978	0.420772	0.376521	-0.420637	-0.424534	18.8759	-0.902895
Ampicillin	349.412	CC1(C)S[C@@H]2[C@H](NC(=O)[C@H](N)c3ccccc3)C(=O)N2[C@H]1C(=O)O	drugs	0.674878	0.3181	7	4	4	5	2	4	0	3	1	2	2	0	2	2	1	0	0	0.4375	14.1174	8.24364	5.98538	4.41385	-2.06	5.78405	2.55221	-0.337068	0.295737	0.0599433	-1.39832	-1.16229	0.243924	-0.887066	-1.18224	0.165497	-0.289157	-0.68103	-0.840998
Amprenavir	505.637	CC(C)CN(C[C@@H](O)[C@H](Cc1ccccc1)NC(=O)O[C@H]1CCOC1)S(=O)(=O)c1ccc(N)cc1	drugs	0.39974	2.4028	9	4	11	7	1	3	0	3	2	1	1	0	1	1	2	0	0	0.48	20.986	11.1216	7.55098	5.70512	-2.66	12.3457	7.92659	0.207421	1.59273	-0.284631	0.410797	-1.03735	0.0580622	-0.0172077	0.202672	-0.157199	-0.532406	1.43783	-11.1031
Amrinone	187.202	Nc1cc(-c2ccncc2)c[nH]c1=O	drugs	0.699644	1.0191	4	3	1	3	0	0	0	2	2	0	0	2	0	0	0	0	0	0	7.39691	2.90871	1.94561	1.94561	-2.1	3.33419	1.49535	-3.22709	1.22303	-0.51745	-0.912616	2.20617	-0.0470569	0.119428	-0.83147	0.904011	0.809928	-17.3687	-31.582
Amsacrine	393.468	COc1cc(NS(C)(=O)=O)ccc1Nc1c2ccccc2nc2ccccc21	drugs	0.487708	4.5117	6	2	5	5	0	0	0	4	4	0	0	1	0	0	3	0	0	0.0952381	16.2476	8.18385	4.95861	4.35212	-3.32	7.01152	3.56537	-1.71394	2.73012	-2.59959	0.109952	0.409069	-0.132265	0.37458	0.665678	0.113753	-0.0585682	2.1429	-27.3038
Amyl Nitrite	117.148	CCCCCON=O	drugs	0.31301	1.8746	3	0	5	3	0	0	0	0	0	0	0	0	0	0	0	0	0	1	5.09214	1.61487	0.891883	0.891883	-0.6	6.4	5.4	-3.10732	-1.06379	2.04316	0.541667	-0.375158	0.136631	0.495427	0.0987151	-0.916686	0.029943	-14.7297	26.412
Anagrelide	256.092	O=C1CN2Cc3c(ccc(Cl)c3Cl)N=C2N1	drugs	0.770309	1.9263	4	1	0	3	1	0	0	3	1	1	2	0	1	2	1	0	0	0.2	9.63938	4.48386	3.47533	2.6319	-1.26	3.36596	1.37466	-2.17274	-0.106254	-0.726047	-1.5335	-1.03492	0.155227	-0.379519	-0.974989	0.292997	0.0240699	-15.9054	3.26808
Anastrozole	293.374	CC(C)(C#N)c1cc(Cn2cncn2)cc(C(C)(C)C#N)c1	drugs	0.867851	2.92876	5	0	4	5	0	0	0	2	2	0	0	1	0	0	1	0	0	0.411765	13.3299	6.48528	3.80634	3.80634	-2.66	5.61435	3.14955	-2.54501	0.89163	-0.914093	-0.00853079	0.632837	0.0698399	0.191846	-0.603716	0.969567	-0.586015	-21.9467	-26.4018
Anidulafungin	1140.25	CCCCCOc1ccc(-c2ccc(-c3ccc(C(=O)N[C@H]4C[C@@H](O)[C@@H](O)NC(=O)[C@@H]5[C@@H](O)[C@@H](C)CN5C(=O)[C@H]([C@@H](C)O)NC(=O)[C@H]([C@H](O)[C@@H](O)c5ccc(O)cc5)NC(=O)[C@@H]5C[C@@H](O)CN5C(=O)[C@H]([C@@H](C)O)NC4=O)cc3)cc2)cc1	drugs	0.0678686	-0.9271	24	14	14	17	7	15	0	7	4	3	3	0	3	3	4	0	0	0.465517	45.74	21.2834	15.0389	15.0389	-7.55	27.4788	14.7319	7.29539	5.80288	-0.963185	0.0681049	-2.26901	0.208564	-3.46447	-0.411399	-0.810725	-0.446376	21.8272	-12.2149
Anileridine	352.478	CCOC(=O)C1(c2ccccc2)CCN(CCc2ccc(N)cc2)CC1	drugs	0.639344	3.4082	4	2	6	4	0	0	0	3	2	1	1	0	1	1	2	0	0	0.409091	15.487	7.00182	5.39859	5.39859	-2.33	8.36687	4.07427	-1.32215	0.774162	-1.14561	-0.229349	-1.08618	0.0773822	0.35361	-0.0284565	0.180818	-0.60646	-5.37762	-8.49422
Anisindione	252.269	COc1ccc(C2C(=O)c3ccccc3C2=O)cc1	drugs	0.771773	2.858	3	0	2	3	0	0	0	3	2	0	1	0	0	0	2	0	1	0.125	10.4209	4.48026	3.4315	3.4315	-2.42	4.35406	1.74479	-2.77951	0.544566	-1.81111	-0.425016	-0.551897	-0.0162607	-0.316826	0.495432	0.625208	-0.234552	-10.5071	-12.5296
Anisotropine Methylbromide	362.352	[Br-].CCCC(CCC)C(=O)OC1CC2CCC(C1)[N+]2(C)C	drugs	0.508819	0.5198	3	0	6	2	0	2	2	2	0	2	2	0	2	2	0	0	0	0.941176	15.6939	7.31865	5.67571	5.67571	-0.09	7.95832	4.21832	-0.657111	-1.61497	1.26076	-0.56592	-1.05141	0.239919	0.969534	-1.31473	-0.475724	-0.469899	0.70395	9.70327
Antazoline	265.36	c1ccc(CN(CC2=NCCN2)c2ccccc2)cc1	drugs	0.89982	2.6949	3	1	5	3	0	0	0	3	2	0	1	0	0	1	2	0	0	0.235294	11.4964	4.9324	3.42175	3.42175	-2.29	6.23914	3.17717	-2.54444	0.77822	-1.51664	-0.572383	-0.942574	0.0787301	-0.0323888	-0.011793	0.914157	-0.79092	-9.8986	-9.19417
Antipyrine	188.23	Cc1cc(=O)n(-c2ccccc2)n1C	drugs	0.665624	1.48442	3	0	1	3	0	0	0	2	2	0	0	1	0	0	1	0	0	0.181818	8.26678	3.29492	2.35232	2.35232	-1.77	3.17814	1.26673	-3.28244	0.762443	-0.788201	-0.648849	0.796516	-0.0152195	0.148771	-0.221995	0.479993	0.258962	-26.0804	-25.424
Antrafenine	588.552	O=C(OCCN1CCN(c2cccc(C(F)(F)F)c2)CC1)c1ccccc1Nc1ccnc2cc(C(F)(F)F)ccc21	drugs	0.185532	6.995	6	1	7	6	0	0	0	5	4	1	1	1	1	1	3	0	0	0.266667	22.1741	9.77148	7.03796	7.03796	-4.32	11.8856	6.75903	-0.00195656	2.81505	-2.82168	0.62335	-0.166713	-0.125117	1.1009	0.179886	-1.03619	0.413769	2.89309	-23.2357
Apixaban	459.506	COc1ccc(-n2nc(C(N)=O)c3c2C(=O)N(c2ccc(N4CCCCC4=O)cc2)CC3)cc1	drugs	0.630745	2.6996	9	2	5	6	3	0	0	5	3	1	2	1	1	2	2	0	0	0.28	18.8606	8.37552	6.36349	6.36349	-4.14	8.65976	3.68447	-0.0675453	2.44548	-1.91351	-0.610472	-0.270468	0.157258	-1.15108	-1.54987	-0.0723823	0.0691447	-3.59238	-22.0214
Apomorphine	267.328	CN1CCc2cccc3c2[C@H]1Cc1ccc(O)c(O)c1-3	drugs	0.721339	2.8499	3	2	0	3	0	1	0	4	2	0	2	0	0	1	2	0	1	0.294118	11.4271	5.79632	4.72108	4.72108	-2	3.99633	1.44	-1.9999	0.237807	-1.85854	-0.750419	-0.657097	0.0241355	-0.278149	0.304484	0.117453	-0.453059	-9.09544	-6.55818
Apraclonidine	245.113	Nc1cc(Cl)c(NC2=NCCN2)c(Cl)c1	drugs	0.662397	1.9467	4	4	1	4	0	0	0	2	1	0	1	0	0	1	1	0	0	0.222222	9.36126	3.95605	2.57819	1.982	-1.13	4.16327	2.27219	-2.71215	0.176276	-0.180672	-0.895155	-0.53775	0.048669	-0.140863	0.255975	0.378198	-0.0236783	-18.5886	-0.77498
Aprepitant	534.432	C[C@@H](O[C@H]1OCCN(Cc2n[nH]c(=O)[nH]2)[C@H]1c1ccc(F)cc1)c1cc(C(F)(F)F)cc(C(F)(F)F)c1	drugs	0.437625	4.9521	7	2	6	5	0	3	0	4	3	1	1	1	1	1	2	0	0	0.391304	19.1597	8.448	5.84408	5.84408	-3.23	10.263	6.37373	-0.467119	1.77758	-1.67132	0.071751	0.0999248	-0.0213726	0.812322	-0.289553	-0.272597	-0.0736391	-0.655372	-23.7082
Aprindine	322.496	CCN(CC)CCCN(c1ccccc1)C1Cc2ccccc2C1	drugs	0.710902	4.3923	2	0	8	2	0	0	0	3	2	0	1	0	0	0	2	0	1	0.454545	15.1177	6.74016	5.32586	5.32586	-1.8	8.34309	3.99012	-2.00462	0.312215	-1.43013	0.747275	-0.786117	0.0413976	0.20015	0.19271	0.478349	-0.79825	-6.74649	-9.67065
Aprobarbital	210.233	C=CCC1(C(C)C)C(=O)NC(=O)NC1=O	drugs	0.527921	0.5709	5	2	3	3	4	0	0	1	0	1	1	0	1	1	0	0	0	0.5	8.79366	3.85622	2.7164	2.7164	-1.65	3.84176	1.64604	-2.01162	-0.0399294	1.36425	-0.470193	-1.00267	0.315127	-2.02344	-1.58369	-0.133824	0.849128	-16.6251	10.1756
Arbekacin	552.626	NCC[C@H](O)C(=O)N[C@@H]1C[C@H](N)[C@@H](O[C@H]2O[C@H](CN)CC[C@H]2N)[C@H](O)[C@H]1O[C@H]1O[C@H](CO)[C@@H](O)[C@H](N)[C@H]1O	drugs	0.120008	-6.3994	16	16	10	15	1	14	0	3	0	3	3	0	2	2	0	1	1	0.954545	21.1967	10.1872	7.36915	7.36915	-1.09	14.0003	7.15362	3.31652	-0.142992	3.37118	-1.40499	0.206219	0.105876	-1.00543	0.955527	-0.90011	-1.02169	13.4549	-0.397084
Arbutamine	317.385	Oc1ccc(CCCCNC[C@H](O)c2ccc(O)c(O)c2)cc1	drugs	0.380843	2.4493	5	5	8	5	0	1	0	2	2	0	0	0	0	0	2	0	0	0.333333	12.9432	5.59163	3.72728	3.72728	-2.24	8.40765	5.4685	-1.84729	1.40331	-0.258165	0.293332	-0.583129	-0.0403073	0.0734432	1.21771	-0.0397314	-0.0890526	-3.28296	-13.6775
Ardeparin	1134.93	CC(=O)NC1C(O)OC(COS(=O)(=O)O)C(OC2OC(C(=O)O)C(OC3OC(CO)C(OC4OC(C(=O)O)C(O)C(O)C4OS(=O)(=O)O)C(OS(=O)(=O)O)C3NS(=O)(=O)O)C(O)C2OS(=O)(=O)O)C1O	drugs	0.0474652	-10.7119	39	15	21	30	1	20	20	4	0	4	4	0	4	4	0	0	0	0.884615	38.1967	20.0254	12.08	9.67978	-2.76	22.7838	16.1187	8.41465	1.81637	4.71896	-2.80809	-0.307079	0.0281971	0.468051	1.29724	1.06658	-0.270613	25.9279	-5.91426
Arformoterol	344.411	COc1ccc(C[C@@H](C)NC[C@H](O)c2ccc(O)c(NC=O)c2)cc1	drugs	0.413602	2.2233	6	4	9	5	1	2	0	2	2	0	0	0	0	0	2	0	0	0.315789	14.3986	5.91607	3.98042	3.98042	-2.57	9.05462	5.47806	-1.64232	1.64295	-0.233024	0.447227	-0.720319	0.00572259	-0.435352	0.844433	0.105236	-0.00456965	-3.47316	-13.9986
Argatroban	508.645	C[C@@H]1CCN(C(=O)[C@H](CCCN=C(N)N)NS(=O)(=O)c2cccc3c2NC[C@H](C)C3)[C@@H](C(=O)O)C1	drugs	0.183565	0.7029	11	7	9	6	1	4	0	3	1	1	2	0	1	2	1	0	0	0.608696	21.0524	11.3008	8.08536	6.5713	-2.86	11.2522	6.63267	0.962953	1.08832	0.762239	0.0200299	-0.902471	0.0948216	-0.20862	0.0924854	-1.03922	0.0532597	3.98738	-4.64153
Aripiprazole	448.394	O=C1CCc2ccc(OCCCCN3CCN(c4cccc(Cl)c4Cl)CC3)cc2N1	drugs	0.61498	4.8593	5	1	7	4	1	0	0	4	2	1	2	0	1	2	2	0	0	0.434783	18.5139	8.6095	6.56735	5.75842	-1.95	9.90459	5.20322	-0.611376	0.794768	-1.39182	-0.0468185	-1.46861	0.1353	0.218522	-0.800835	-0.0847054	-0.542858	-2.91461	-5.91141
Arsenic trioxide	197.841	O1[As]2O[As]1O2	drugs	0.468459	-0.9668	3	0	0	3	0	0	0	3	0	3	3	0	3	3	0	0	0	0	5.87232	8.93741	10.8	0.4	0.996883	0.798754	0.265681	-1.10459	-1.37348	0.215033	-2.64539	-0.844705	0.0869828	0.784004	-1.51745	-0.547404	0.639435	1.4674	7.9532
Artemether	298.379	CO[C@H]1O[C@@H]2O[C@@]3(C)CC[C@H]4[C@H](C)CC[C@@H]([C@H]1C)[C@@]24OO3	drugs	0.696615	2.8408	5	0	1	5	0	8	0	5	0	5	5	0	4	4	0	1	1	1	13.3338	7.5094	6.32943	6.32943	-0.2	4.64855	1.81447	1.27925	-3.09302	-0.14423	-2.36393	-1.27418	0.332938	0.918997	-2.52378	-0.932604	-1.02778	5.69847	5.82897
Asenapine	401.846	CN1CC2c3ccccc3Oc3ccc(Cl)cc3C2C1.O=C(O)/C=C\C(=O)O	drugs	0.74022	3.9703	6	2	2	4	0	2	2	4	2	1	2	0	1	2	2	0	0	0.238095	15.9653	7.20248	5.01573	4.78063	-2.83	8.4571	4.52449	-0.978356	0.797901	-1.81276	-1.02116	-1.27844	0.0666341	0.286545	-0.242522	0.455356	-0.250902	-3.7307	-7.17596
Aspartame	294.307	COC(=O)[C@H](Cc1ccccc1)NC(=O)[C@@H](N)CC(=O)O	drugs	0.593465	-0.3111	7	4	7	5	1	2	0	1	1	0	0	0	0	0	1	0	0	0.357143	11.6132	4.47841	2.81615	2.81615	-2.41	8.00648	5.61636	-2.16809	0.950003	0.739698	-0.108624	-0.454142	0.07332	-0.805323	0.475298	0.55768	-0.119502	-24.0598	4.86743
Astemizole	458.581	COc1ccc(CCN2CCC(Nc3nc4ccccc4n3Cc3ccc(F)cc3)CC2)cc1	drugs	0.386477	5.3513	5	1	8	5	0	0	0	5	4	1	1	1	1	1	3	0	0	0.321429	19.5832	8.99506	6.70506	6.70506	-3.38	10.2635	5.22857	-0.41682	2.41569	-2.66692	0.221355	-0.0886497	-0.0654916	0.981096	-0.05911	-0.516752	-0.228798	2.28166	-23.6878
Atazanavir	704.869	COC(=O)N[C@H](C(=O)N[C@@H](Cc1ccccc1)[C@@H](O)CN(Cc1ccc(-c2ccccn2)cc1)NC(=O)[C@@H](NC(=O)OC)C(C)(C)C)C(C)(C)C	drugs	0.154312	4.2116	13	5	14	9	4	4	0	3	3	0	0	1	0	0	2	0	0	0.447368	30.7274	14.5105	8.20593	8.20593	-5.01	18.2916	12.6762	1.31385	3.92352	-0.391913	2.28628	-0.00729792	0.0328296	-1.42872	-0.319003	-0.273932	0.509915	16.5404	-13.6416
Atenolol	266.341	CC(C)NCC(O)COc1ccc(CC(N)=O)cc1	drugs	0.637674	0.4521	5	4	8	4	1	1	1	1	1	0	0	0	0	0	1	0	0	0.5	11.4265	4.81482	2.50582	2.50582	-1.59	7.75944	6.78505	-2.32025	0.543668	0.833581	0.0900962	-0.546875	0.108793	-0.598948	0.263596	0.697242	-0.352574	-22.5685	4.67747
Atomoxetine	255.361	CNCC[C@@H](Oc1ccccc1C)c1ccccc1	drugs	0.848995	3.72462	2	1	6	2	0	1	0	2	2	0	0	0	0	0	2	0	0	0.294118	11.596	4.6749	3.1907	3.1907	-1.8	6.95386	3.83112	-2.90713	0.672702	-1.1654	0.0718607	-0.849575	0.0620753	0.0786013	0.22897	1.11042	-0.745249	-13.0205	-11.1871
Atorvastatin	558.65	CC(C)c1c(C(=O)Nc2ccccc2)c(-c2ccccc2)c(-c2ccc(F)cc2)n1CC[C@@H](O)C[C@@H](O)CC(=O)O	drugs	0.16276	6.3136	7	4	12	5	1	2	0	4	4	0	0	1	0	0	3	0	0	0.272727	23.1267	10.4131	6.9297	6.9297	-4.27	13.3911	7.27907	-0.148348	3.45698	-2.04498	1.60098	0.0621627	-0.117763	0.275004	0.659708	-0.496114	0.374863	3.62756	-22.8209
Atovaquone	366.844	O=C1c2ccccc2C(=O)C([C@H]2CC[C@H](c3ccc(Cl)cc3)CC2)=C1O	drugs	0.762436	5.5051	3	1	2	3	0	0	0	4	2	1	2	0	0	0	2	1	2	0.272727	14.9995	7.50265	5.85995	5.60798	-2.39	6.72977	2.86434	-1.5373	-0.244889	-2.51138	0.355112	-0.385285	-0.0386075	-0.48436	0.421643	0.463189	-0.516079	-9.97952	-5.67331
Atracurium	929.161	COc1ccc(CC2c3cc(OC)c(OC)cc3CC[N+]2(C)CCC(=O)OCCCCCOC(=O)CC[N+]2(C)CCc3cc(OC)c(OC)cc3C2Cc2ccc(OC)c(OC)c2)cc1OC	drugs	0.0383494	8.0655	14	0	24	12	0	4	4	6	4	0	2	0	0	2	4	0	0	0.509434	41.3282	17.9854	14.0199	14.0199	-5.86	23.2381	12.0031	3.53571	3.94457	-2.76744	2.89486	-1.79581	-0.145149	1.67772	1.16266	-0.861896	-0.552025	9.42172	-20.9254
Atropine	289.375	CN1[C@@H]2CC[C@H]1C[C@@H](OC(=O)C(CO)c1ccccc1)C2	drugs	0.86059	1.9309	4	1	4	4	0	4	1	3	1	2	2	0	2	2	1	0	0	0.588235	12.4426	6.22661	5.00684	5.00684	-1.39	6.1594	2.96545	-0.999943	-0.679582	-0.404307	-1.38395	-1.1853	0.222977	0.493382	-1.14582	0.546895	-0.927096	-2.10526	1.60345
Auranofin	678.491	CCP(CC)(CC)=[Au]S[C@@H]1O[C@H](COC(C)=O)[C@@H](OC(C)=O)[C@H](OC(C)=O)[C@H]1OC(C)=O	drugs	0.148038	2.7925	9	0	10	10	0	5	0	1	0	1	1	0	1	1	0	0	0	0.8	23.4238	23.2152	27.0404	4.79448	-0.63974	13.9201	8.95212	1.85874	-0.361184	1.32884	2.03029	-0.418017	0.0389154	1.25654	-0.545873	-0.860886	-0.633071	16.1482	4.60191
Avanafil	483.96	COc1ccc(CNc2nc(N3CCC[C@H]3CO)ncc2C(=O)NCc2ncccn2)cc1Cl	drugs	0.420317	2.4318	10	3	9	9	1	1	0	4	3	1	1	2	1	1	1	0	0	0.347826	19.4951	8.18165	5.86329	5.56792	-3.5	11.0817	5.5176	-0.0539465	2.52539	-0.818553	-0.0578329	1.56777	-0.00287651	0.409116	-1.12393	-0.132948	0.216878	-8.45238	-29.5407
Azacitidine	244.207	Nc1ncn([C@@H]2O[C@H](CO)[C@@H](O)[C@H]2O)c(=O)n1	drugs	0.426247	-3.168	9	5	2	9	0	4	0	2	1	1	1	1	1	1	0	0	0	0.625	8.67099	3.63327	2.53679	2.53679	-1.55	4.37275	2.00177	-1.34277	0.287798	1.50757	-1.65986	1.13812	0.0687775	0.0720561	-0.123558	-0.474339	-0.0992333	-24.1509	-13.7339
Azatadine	290.41	CN1CCC(=C2c3ccccc3CCc3cccnc32)CC1	drugs	0.735108	3.7077	2	0	0	2	0	0	0	4	2	1	2	1	1	1	1	0	1	0.35	13.1785	6.45011	5.02261	5.02261	-1.93	5.69375	2.37649	-1.7167	0.00626696	-1.7498	-0.668375	0.377682	0.0533823	0.365419	-1.13605	0.168525	-0.0800037	-20.0162	-20.3311
Azathioprine	277.269	Cn1cnc([N+](=O)[O-])c1Sc1ncnc2nc[nH]c21	drugs	0.433288	1.1458	9	1	3	8	0	0	0	3	3	0	0	3	0	0	0	0	0	0.111111	10.4566	4.60089	3.58614	2.41935	-2.49	4.31485	1.90887	-2.22388	2.21363	-0.628346	-0.592354	3.605	-0.142128	0.77328	-1.04802	0.0614178	0.979043	-16.7582	-33.3401
Azelaic Acid	188.223	O=C(O)CCCCCCCC(=O)O	drugs	0.570182	1.8863	4	2	8	2	0	0	0	0	0	0	0	0	0	0	0	0	0	0.777778	7.66067	3.05524	1.78128	1.78128	-1.06	7.58196	10.94	-2.92049	-0.666763	1.68632	0.552271	-0.459672	0.130855	0.215926	-0.0803856	0.164671	-0.301821	-11.0299	26.1752
Azelastine	381.907	CN1CCCC(n2nc(Cc3ccc(Cl)cc3)c3ccccc3c2=O)CC1	drugs	0.678553	4.2975	4	0	3	4	0	1	1	4	3	1	1	1	1	1	2	0	0	0.363636	16.3226	7.86968	5.7088	5.45683	-2.17	7.82916	3.91907	-1.29117	1.13877	-2.03044	-0.425363	0.103361	0.023363	0.772333	-0.725529	0.312372	-0.404598	-2.99777	-24.4928
Azidocillin	375.41	CC1(C)S[C@@H]2[C@H](NC(=O)[C@H](N=[N+]=[N-])c3ccccc3)C(=O)N2[C@H]1C(=O)O	drugs	0.349126	1.6697	9	2	5	5	2	4	0	3	1	2	2	0	2	2	1	0	0	0.4375	14.8817	8.37342	6.07499	4.50346	-2.71	6.54481	2.86712	-0.0171789	0.580179	0.117856	-0.853253	-1.21608	0.175988	-0.533802	-0.941854	-0.787164	0.5127	1.01337	-1.76909
Azilsartan medoxomil	568.542	CCOc1nc2cccc(C(=O)OCc3oc(=O)oc3C)c2n1Cc1ccc(-c2ccccc2-c2noc(=O)[nH]2)cc1	drugs	0.242491	4.70522	12	1	9	11	0	0	0	6	6	0	0	3	0	0	3	0	0	0.166667	22.5798	9.28261	6.6231	6.6231	-5.65	11.0819	5.12382	-0.0545042	4.97363	-3.41318	0.566829	2.89963	-0.263784	1.12161	0.0209636	-0.604451	0.266481	6.9235	-26.0469
Azithromycin	748.996	CC[C@H]1OC(=O)[C@H](C)[C@@H](O[C@H]2C[C@@](C)(OC)[C@@H](O)[C@H](C)O2)[C@H](C)[C@@H](O[C@@H]2O[C@H](C)C[C@H](N(C)C)[C@H]2O)[C@](C)(O)C[C@@H](C)CN(C)[C@H](C)[C@@H](O)[C@]1(C)O	drugs	0.238475	1.9007	14	5	7	14	0	18	0	3	0	3	3	0	3	3	0	0	0	0.973684	34.184	17.1651	12.2076	12.2076	-1.01	17.8475	10.0434	4.00033	-0.59731	1.6982	-0.23046	-1.07604	0.153582	1.37834	-0.883803	-0.772999	-0.975408	18.234	0.62156
Azlocillin	461.5	CC1(C)S[C@@H]2[C@H](NC(=O)[C@H](NC(=O)N3CCNC3=O)c3ccccc3)C(=O)N2[C@H]1C(=O)O	drugs	0.454446	0.0942	11	4	5	6	6	4	0	4	1	3	3	0	3	3	1	0	0	0.45	18.218	10.032	7.30907	5.73754	-3.28	8.00578	3.63633	1.45642	1.24878	0.316134	-1.36607	-1.89823	0.413933	-2.7318	-2.64517	-0.626672	0.68967	17.0831	-10.1263
Aztreonam	435.44	C[C@H]1[C@H](NC(=O)/C(=N\OC(C)(C)C(=O)O)c2csc([NH3+])n2)C(=O)N1S(=O)(=O)[O-]	drugs	0.183042	-2.2239	13	5	7	10	2	2	0	2	1	1	1	1	1	1	0	0	0	0.461538	16.5352	8.44814	5.45146	3.7527	-2.62	7.41995	4.26809	-0.0804088	1.50192	1.63542	-0.527931	0.868945	0.0675459	-0.744673	-0.493242	-0.807838	0.708104	10.3125	-6.80091
Bacampicillin	465.528	CCOC(=O)OC(C)OC(=O)[C@@H]1N2C(=O)[C@@H](NC(=O)[C@H](N)c3ccccc3)[C@H]2SC1(C)C	drugs	0.346579	1.2958	10	3	7	9	2	5	1	3	1	2	2	0	2	2	1	0	0	0.52381	19.0877	9.71079	6.78122	5.20969	-2.79	9.37113	4.67833	0.731149	0.816447	0.455313	-0.647946	-1.17252	0.169456	-0.429091	-0.752186	-0.582458	0.213376	2.07516	-2.2411
Bacitracin	1422.72	CC[C@H](C)[C@H](N)C1=N[C@H](C(=O)N[C@@H](CC(C)C)C(=O)N[C@H](CCC(=O)O)C(=O)N[C@H](C(=O)N[C@H]2CCCCNC(=O)[C@H](CC(N)=O)NC(=O)[C@@H](CC(=O)O)NC(=O)[C@H](Cc3c[nH]cn3)NC(=O)[C@@H](Cc3ccccc3)NC(=O)[C@H]([C@@H](C)CC)NC(=O)[C@@H](CCCN)NC2=O)[C@@H](C)CC)CS1	drugs	0.0400945	-1.6776	33	20	31	19	12	15	0	4	2	1	2	1	1	2	1	0	0	0.636364	58.9681	26.9811	18.6275	17.4718	-9.05	42.1445	27.579	9.15106	7.53037	2.70233	3.74897	-0.987303	0.412948	-6.10885	-2.32928	0.57198	0.31087	23.0666	-13.6257
Baclofen	213.664	NCC(CC(=O)O)c1ccc(Cl)cc1	drugs	0.802632	1.857	3	3	4	2	0	1	1	1	1	0	0	0	0	0	1	0	0	0.3	8.36767	3.51848	2.29892	2.04695	-1.06	4.9798	3.01322	-3.19244	0.0208175	0.0634605	-0.385413	-0.502897	0.0775101	-0.149852	0.256316	1.15302	-0.311078	-22.9331	0.737971
Balsalazide	357.322	O=C(O)CCNC(=O)c1ccc(/N=N/c2ccc(O)c(C(=O)O)c2)cc1	drugs	0.559772	2.7103	9	4	7	6	1	0	0	2	2	0	0	0	0	0	2	0	0	0.117647	13.4165	5.15312	3.2454	3.2454	-3.75	8.37818	5.12889	-1.92354	2.08544	-0.720254	0.0838954	-0.713277	-0.000857582	-0.767781	0.827053	0.508452	0.139832	-4.28272	-14.576
Bambuterol	367.446	CN(C)C(=O)Oc1cc(OC(=O)N(C)C)cc(C(O)CNC(C)(C)C)c1	drugs	0.829234	2.2289	8	2	5	6	2	1	1	1	1	0	0	0	0	0	1	0	0	0.555556	16.4911	7.40924	3.2535	3.2535	-2.32	8.86346	7.28301	-1.96678	0.716833	0.375583	0.375223	-0.75951	0.189041	-1.13333	-0.419544	1.10663	-0.607005	-22.6183	5.71726
Beclometasone dipropionate	521.05	CCC(=O)OCC(=O)[C@@]1(OC(=O)CC)[C@@H](C)C[C@H]2[C@@H]3CCC4=CC(=O)C=C[C@]4(C)[C@@]3(Cl)[C@@H](O)C[C@@]21C	drugs	0.414943	4.0868	7	1	6	7	0	8	0	4	0	3	4	0	0	0	0	3	4	0.714286	22.5218	12.0276	10.7365	9.81175	-1.99	9.08688	3.4829	1.50737	-2.78073	-0.877393	1.55588	0.757156	-0.0909837	-0.83256	0.471597	-0.587774	-0.38814	23.8267	19.171
Bedaquiline	555.516	COc1nc2ccc(Br)cc2cc1[C@@H](c1ccccc1)[C@@](O)(CCN(C)C)c1cccc2ccccc21	drugs	0.221355	7.1305	4	1	8	4	0	2	0	5	5	0	0	1	0	0	4	0	0	0.21875	22.943	10.6875	7.5738	7.08055	-3.25	10.6221	4.99345	-0.676357	3.22023	-3.41392	1.19167	0.0367487	-0.194439	1.00595	0.935902	-0.598196	-0.0590377	3.93092	-23.5433
Benazepril	424.497	CCOC(=O)[C@H](CCc1ccccc1)N[C@H]1CCc2ccccc2N(CC(=O)O)C1=O	drugs	0.600953	2.5731	7	2	9	5	1	2	0	3	2	0	1	0	0	1	2	0	0	0.375	17.6209	7.53367	5.38026	5.38026	-3.19	10.7236	5.91722	-1.0483	1.53992	-0.871349	0.324771	-1.03383	0.0726125	-0.341384	0.131529	0.245818	-0.465909	-1.51794	-11.2049
Bendroflumethiazide	421.422	NS(=O)(=O)c1cc2c(cc1C(F)(F)F)NC(Cc1ccccc1)NS2(=O)=O	drugs	0.696165	1.6254	7	4	3	5	0	1	1	3	2	0	1	0	0	1	2	0	0	0.2	15.1196	9.10748	6.35544	3.89302	-2.15	6.47622	4.07663	-1.51561	1.14599	-1.14235	-0.622691	-0.653312	0.00162485	-0.169912	0.585135	0.594615	-0.539233	-7.10159	-11.4344
Bentiromide	404.422	O=C(O)c1ccc(NC(=O)[C@H](Cc2ccc(O)cc2)NC(=O)c2ccccc2)cc1	drugs	0.483023	3.0702	7	4	7	4	2	1	0	3	3	0	0	0	0	0	3	0	0	0.0869565	15.9092	6.6344	4.43335	4.43335	-4.13	9.37889	5.44826	-1.48708	2.7941	-1.63064	0.317582	-1.05152	-0.00574432	-1.23154	0.830703	0.278242	0.218004	-3.52688	-15.5445
Bentoquatam	186.108	O.O=[AlH3]O[AlH3]=O.O=[Si]=O	drugs	0.406754	-4.1169	6	2	2	5	0	0	0	0	0	0	0	0	0	0	0	0	0	0	4.04124	0.25	0	0	0.401818	23.7567	59.6897	-3.10395	0.316995	2.27596	-0.548546	-0.200375	-0.357463	0.0869444	0.829425	0.605533	0.605814	-21.7561	18.777
Benzatropine	307.437	CN1[C@@H]2CC[C@H]1C[C@@H](OC(c1ccccc1)c1ccccc1)C2	drugs	0.828929	4.4178	2	0	4	2	0	3	0	4	2	2	2	0	2	2	2	0	0	0.428571	13.7668	6.98137	5.58816	5.58816	-1.64	6.46371	3.05985	-1.07841	-0.0846221	-1.79464	-1.08599	-1.51378	0.168443	0.684711	-1.06571	0.374236	-0.877637	-4.60034	-4.88244
Benzocaine	165.192	CCOC(=O)c1ccc(N)cc1	drugs	0.532618	1.4455	3	2	2	3	0	0	0	1	1	0	0	0	0	0	1	0	0	0.222222	6.91035	2.34248	1.42182	1.42182	-1.51	3.75887	1.98504	-3.35273	0.260393	0.142591	-0.493418	-0.392119	0.00689152	-0.122052	0.61484	0.196151	0.404986	-26.237	0.27437
Benzonatate	603.75	CCCCNc1ccc(C(=O)OCCOCCOCCOCCOCCOCCOCCOCCOCCOC)cc1	drugs	0.0962858	2.8346	12	1	32	12	0	0	0	1	1	0	0	0	0	0	1	0	0	0.766667	25.6494	8.88538	5.47674	5.47674	-1.87	30.5833	24.703	0.577499	2.01118	2.37506	3.42275	-0.901794	-0.0671525	1.70502	0.779927	-0.089445	-0.934978	4.00126	31.403
Benzphetamine	239.362	C[C@@H](Cc1ccccc1)N(C)Cc1ccccc1	drugs	0.767813	3.7496	1	0	5	1	0	1	0	2	2	0	0	0	0	0	2	0	0	0.294118	11.2123	4.93946	3.40118	3.40118	-1.6	6.36429	3.70992	-2.99758	0.522753	-1.21882	0.126838	-0.857947	0.043536	0.174462	0.216605	0.822165	-0.513958	-12.8892	-10.9351
Benzquinamide	404.507	CCN(CC)C(=O)C1CN2CCc3cc(OC)c(OC)cc3C2CC1OC(C)=O	drugs	0.678618	2.423	7	0	6	6	1	3	3	3	1	1	2	0	1	2	1	0	0	0.636364	18.0651	7.66735	6.15872	6.15872	-2.28	9.02982	4.1969	-0.39914	0.0519015	-0.229924	-0.38631	-1.20477	0.196748	0.0861571	-0.94197	0.242786	-0.394104	0.8966	-0.852339
Benzthiazide	431.948	NS(=O)(=O)c1cc2c(cc1Cl)NC(CSCc1ccccc1)=NS2(=O)=O	drugs	0.749896	2.4335	7	3	5	6	0	0	0	3	2	0	1	0	0	1	2	0	0	0.133333	16.4214	9.93542	7.22311	3.47819	-1.59	7.19958	4.20771	-1.56262	1.16508	-1.23331	-0.363081	-0.685017	0.000776753	0.0322761	0.363538	0.775469	-0.797968	-7.0127	-10.9169
Benzyl alcohol	108.14	OCc1ccccc1	drugs	0.572344	1.1789	1	1	1	1	0	0	0	1	1	0	0	0	0	0	1	0	0	0.142857	4.54107	1.64371	1.0254	1.0254	-0.82	2.47823	1.07398	-3.85898	-0.0514741	-0.00645562	-0.703445	-0.405704	0.0038256	-0.0889748	0.462386	0.313147	0.495113	-25.9323	-1.209
Benzyl Benzoate	212.248	O=C(OCc1ccccc1)c1ccccc1	drugs	0.730798	3.0436	2	0	3	2	0	0	0	2	2	0	0	0	0	0	2	0	0	0.0714286	8.79711	3.42776	2.22225	2.22225	-2.09	5.12114	2.70092	-3.35764	0.8543	-1.35824	-0.375094	-0.742447	-0.00952405	-0.0334333	0.479843	0.764828	-0.0266089	-12.8454	-13.4913
Bepotastine	388.895	O=C(O)CCCN1CCC(OC(c2ccc(Cl)cc2)c2ccccn2)CC1	drugs	0.734852	4.1702	5	1	8	4	0	1	1	3	2	1	1	1	1	1	1	0	0	0.428571	16.0153	7.297	5.10925	4.85728	-1.95	9.8321	6.02616	-1.26109	0.734063	-0.865459	-0.0144613	0.161043	0.082053	0.849767	-1.09761	0.724747	-0.430477	-18.3673	-22.4093
Bepridil	366.549	CC(C)COCC(CN(Cc1ccccc1)c1ccccc1)N1CCCC1	drugs	0.598861	4.8302	3	0	10	3	0	1	1	3	2	1	1	0	1	1	2	0	0	0.5	16.8877	8.02987	5.18721	5.18721	-1.84	10.4828	6.36903	-1.17777	0.571681	-1.05817	0.406226	-1.28935	0.0806543	0.858544	-0.262673	0.239379	-0.610169	-5.17367	-8.31928
Besifloxacin	393.846	N[C@@H]1CCCCN(c2c(F)cc3c(=O)c(C(=O)O)cn(C4CC4)c3c2Cl)C1	drugs	0.835805	3.1447	6	3	3	5	0	1	0	4	2	2	2	1	1	1	1	1	1	0.473684	15.5065	7.81248	5.7366	5.37859	-2.12	6.79887	3.18835	-0.748053	-0.05835	-1.46037	-0.609435	0.713509	0.0678151	-0.0123892	-0.885071	0.567685	-0.840082	-18.2308	-19.8186
Betahistine	136.198	CNCCc1ccccn1	drugs	0.665802	0.8435	2	1	3	2	0	0	0	1	1	0	0	1	0	0	0	0	0	0.375	6.17083	2.17463	1.35729	1.35729	-0.89	4.01105	2.15042	-3.52199	-0.0707507	0.532142	-0.435942	0.905208	0.0584858	0.227764	-0.581177	0.536265	0.233384	-29.0748	-18.254
Betamethasone	392.467	C[C@H]1C[C@H]2[C@@H]3CCC4=CC(=O)C=C[C@]4(C)[C@@]3(F)[C@@H](O)C[C@]2(C)[C@@]1(O)C(=O)CO	drugs	0.667213	1.8957	5	3	2	5	0	8	0	4	0	3	4	0	0	0	0	3	4	0.727273	16.6131	9.74915	8.79125	8.79125	-1.37	5.83275	2.01426	0.643315	-3.24991	-0.857675	0.514414	0.898309	-0.0289208	-1.36893	0.38898	-0.0334278	-0.843504	20.8773	19.4675
Betaxolol	307.434	CC(C)NCC(O)COc1ccc(CCOCC2CC2)cc1	drugs	0.616439	2.3934	4	2	11	4	0	1	1	2	1	1	1	0	0	0	1	1	1	0.666667	13.7549	6.44002	3.71301	3.71301	-1.1	9.13205	7.25057	-1.55638	-0.592861	0.204507	0.780035	-0.274536	0.0460414	0.0311661	0.345665	0.415784	-0.823981	-8.97903	2.83001
Betazole	111.148	NCCc1ccn[nH]1	drugs	0.560082	-0.0891	3	3	2	2	0	0	0	1	1	0	0	1	0	0	0	0	0	0.4	4.59348	1.62055	0.972087	0.972087	-0.83	2.47071	1.06911	-3.4713	0.0020285	0.841978	-0.719238	1.06388	0.0456711	0.0487763	-0.246121	0.209923	0.386759	-29.6947	-17.2847
Bethanechol	161.225	CC(C[N+](C)(C)C)OC(N)=O	drugs	0.600059	0.1764	4	2	3	2	1	1	1	0	0	0	0	0	0	0	0	0	0	0.857143	7.62552	3.7204	1.12217	1.12217	-0.77	3.57176	7.12326	-3.05519	-0.886541	1.82913	-0.0531999	-0.36433	0.194988	-0.570446	-0.268324	0.104908	-0.197603	-16.6739	23.0478
Bethanidine	177.251	C/N=C(\NC)NCc1ccccc1	drugs	0.521667	0.9814	3	2	2	1	0	0	0	1	1	0	0	0	0	0	1	0	0	0.3	8.04107	2.66137	1.76319	1.76319	-1.51	5.19139	3.15129	-3.25294	0.185846	0.227264	-0.351068	-0.448315	0.0187055	-0.132039	0.549029	0.119902	0.32656	-26.0184	0.546541
Bevantolol	345.439	COc1ccc(CCNCC(O)COc2cccc(C)c2)cc1OC	drugs	0.648327	2.58422	5	2	10	5	0	1	1	2	2	0	0	0	0	0	2	0	0	0.4	15.1192	5.92479	3.85029	3.85029	-2.24	9.91154	6.28755	-1.96117	1.17248	-0.517821	0.442943	-0.74947	0.0205898	0.225738	0.677746	0.734176	-0.689181	-4.50701	-12.4
Bexarotene	348.486	C=C(c1ccc(C(=O)O)cc1)c1cc2c(cc1C)C(C)(C)CCC2(C)C	drugs	0.727015	6.10372	2	1	3	1	0	0	0	3	2	0	1	0	0	0	2	0	1	0.375	16.4409	8.84154	6.00321	6.00321	-2.35	6.12004	3.09113	-1.98258	0.303563	-2.01042	0.684811	-0.818342	0.0329265	-0.0154773	0.167361	0.462389	-0.46258	-7.20607	-9.69256
Bezafibrate	361.825	CC(C)(Oc1ccc(CCNC(=O)c2ccc(Cl)cc2)cc1)C(=O)O	drugs	0.790287	3.5545	5	2	7	3	1	0	0	2	2	0	0	0	0	0	2	0	0	0.263158	14.8389	6.51071	3.86902	3.61704	-2.53	8.03075	5.49945	-2.32531	1.28878	-1.01661	0.338484	-0.915603	0.0793964	-0.546232	0.111221	1.03468	-0.529941	-11.4328	-12.78
Bicalutamide	430.379	CC(O)(CS(=O)(=O)c1ccc(F)cc1)C(=O)Nc1ccc(C#N)c(C(F)(F)F)c1	drugs	0.560412	2.87958	6	2	5	5	1	1	1	2	2	0	0	0	0	0	2	0	0	0.222222	15.6043	8.30048	5.76884	3.83628	-2.97	7.80595	5.30381	-1.77315	1.52758	-0.90283	0.314682	-0.757824	0.00477811	-0.526568	0.552736	0.4747	0.053015	-4.63216	-14.0005
Bifonazole	310.4	c1cn(C(c2ccccc2)c2ccc(-c3ccccc3)cc2)cn1	drugs	0.507136	5.1878	2	0	4	2	0	1	1	4	4	0	0	1	0	0	3	0	0	0.0454545	13.2867	5.81115	4.27186	4.27186	-3.13	6.54851	2.86394	-2.30613	2.31548	-2.9412	0.0687061	0.222736	-0.129708	0.531699	0.440037	0.215172	0.346033	1.93849	-27.7048
Bimatoprost	415.574	CCNC(=O)CCC/C=C\C[C@@H]1[C@@H](/C=C/[C@@H](O)CCc2ccccc2)[C@H](O)C[C@@H]1O	drugs	0.311844	3.1469	5	4	12	4	1	5	0	2	1	1	1	0	0	0	1	1	1	0.56	17.9896	8.14097	5.76647	5.76647	-1.95	13.3723	8.42425	-0.404665	0.152382	0.405996	1.47971	-0.432861	0.00472947	-0.409837	0.520039	-0.138477	-0.00894268	3.70231	24.0287
Biperiden	311.469	OC(CCN1CCCCC1)(c1ccccc1)C1CC2C=CC1C2	drugs	0.832019	3.9624	2	1	5	2	0	4	4	4	1	2	3	0	1	1	1	1	2	0.619048	14.0319	7.82931	6.42384	6.42384	-1.12	6.41001	2.99145	-0.548779	-1.75758	-1.2991	-0.213548	-0.579344	0.104367	0.000371941	-0.523826	0.768453	-0.663697	-3.90021	4.28416
Bismuth Subsalicylate	362.093	O=C1O[Bi](O)Oc2ccccc21	drugs	0.67115	0.213	4	1	0	4	0	0	0	2	1	0	1	0	0	1	1	0	0	0	9.40564	5.47269	4.06804	1.44442	-0.666883	2.99593	1.2994	-2.92654	0.150823	-0.392764	-1.1919	-0.404204	-0.00842189	-0.10207	0.187793	0.467948	0.148943	-19.1231	-1.05478
Bisoprolol	325.449	CC(C)NCC(O)COc1ccc(COCCOC(C)C)cc1	drugs	0.577848	2.3659	5	2	12	5	0	1	1	1	1	0	0	0	0	0	1	0	0	0.666667	14.7489	6.14386	3.07505	3.07505	-1.14	11.4041	10.2846	-1.96478	0.298194	0.90311	0.894502	-0.632944	0.0711298	0.49802	0.310751	0.5446	-0.746713	-20.2355	5.32434
Bleomycin	1415.58	Cc1c(N)nc([C@H](CC(N)=O)NC[C@H](N)C(N)=O)nc1C(=O)N[C@H](C(=O)N[C@H](C)[C@@H](O)[C@H](C)C(=O)N[C@H](C(=O)NCCc1nc(-c2nc(C(=O)NCCC[S+](C)C)cs2)cs1)[C@@H](C)O)[C@@H](OC1OC(CO)C(O)C(O)C1OC1OC(CO)C(O)C(OC(N)=O)C1O)c1cnc[nH]1	drugs	0.0150259	-7.70358	38	25	35	31	8	19	10	6	4	2	2	4	2	2	0	0	0	0.618182	55.325	26.9993	18.1607	15.2821	-7.3	35.7996	20.6271	10.4972	8.21022	3.24515	1.09532	3.98995	0.113538	-3.08535	-1.8639	1.72492	0.176075	24.7095	-14.5419
Boceprevir	519.687	CC(C)(C)NC(=O)N[C@H](C(=O)N1C[C@H]2[C@@H]([C@H]1C(=O)NC(CC1CCC1)C(=O)C(N)=O)C2(C)C)C(C)(C)C	drugs	0.360055	1.7112	10	5	8	5	5	5	1	3	0	3	3	0	1	1	0	2	2	0.814815	23.5654	13.8589	8.30674	8.30674	-2.65	9.90839	6.26172	1.91005	-0.771592	0.814054	1.12427	-0.506246	0.257194	-3.06792	-1.41233	-0.527654	0.37776	14.6085	-9.19096
Bopindolol	380.488	Cc1cc2c(cccc2OCC(CNC(C)(C)C)OC(=O)c2ccccc2)[nH]1	drugs	0.59383	4.46882	5	2	7	4	0	1	1	3	3	0	0	1	0	0	2	0	0	0.347826	16.9125	8.00498	4.32679	4.32679	-2.79	8.48304	5.36167	-1.74541	1.80054	-1.5095	0.490835	0.404001	-0.0332593	0.504378	0.0972384	0.516232	-0.247929	-0.964274	-27.6734
Bortezomib	384.245	CC(C)C[C@H](NC(=O)[C@H](Cc1ccccc1)NC(=O)c1cnccn1)B(O)O	drugs	0.463046	0.3606	8	4	9	6	2	2	0	2	2	0	0	1	0	0	1	0	0	0.368421	15.9478	6.96467	4.11316	4.11316	-2.77506	10.531	6.75018	-1.28313	2.00047	0.357532	0.421183	0.608643	0.0474781	-0.832444	-0.279502	0.315613	0.193104	-14.9773	-22.4204
Bosentan	551.625	COc1ccccc1Oc1c(NS(=O)(=O)c2ccc(C(C)(C)C)cc2)nc(-c2ncccn2)nc1OCCO	drugs	0.293915	4.2039	11	2	10	10	0	0	0	4	4	0	0	2	0	0	2	0	0	0.259259	22.7671	10.9898	6.82793	5.47309	-4.29	11.6213	6.59161	-0.319777	3.51442	-1.75108	0.923778	1.81172	-0.171243	0.90463	0.119773	-0.270469	0.139178	5.74169	-27.5033
Bosutinib	530.456	COc1cc(Nc2c(C#N)cnc3cc(OCCCN4CCN(C)CC4)c(OC)cc32)c(Cl)cc1Cl	drugs	0.378829	5.19038	8	1	9	8	0	0	0	4	3	1	1	1	1	1	2	0	0	0.384615	22.1179	9.43183	6.85519	6.24712	-2.96	11.8499	5.87652	-0.163595	2.01373	-1.53036	0.47783	0.119881	-0.0387469	1.09081	-0.293183	-0.383165	-0.193746	-0.244133	-23.3807
Bretylium	243.168	CC[N+](C)(C)Cc1ccccc1Br	drugs	0.71561	3.0454	1	0	3	0	0	0	0	1	1	0	0	0	0	0	1	0	0	0.454545	10.1348	4.85582	3.18589	2.41228	-0.34	4.24846	3.12485	-3.36416	-0.488297	-0.0801918	0.113409	-0.617023	0.0919933	0.214661	-0.123952	0.576254	-0.354682	-21.4219	-0.437025
Brimonidine	292.14	Brc1c(NC2=NCCN2)ccc2nccnc21	drugs	0.840528	1.7634	5	2	1	5	0	0	0	3	2	0	1	1	0	1	1	0	0	0.181818	10.5292	4.42628	3.30876	2.50602	-1.69	4.28969	1.95437	-2.60085	0.825959	-1.05579	-1.09177	0.658267	0.0342734	0.0900011	-0.570025	0.804575	-0.300035	-22.7093	-24.1943
Brinzolamide	383.517	CCN[C@H]1CN(CCCOC)S(=O)(=O)c2sc(S(N)(=O)=O)cc21	drugs	0.644109	0.0869	8	3	7	7	0	1	0	2	1	0	1	1	0	1	0	0	0	0.666667	15.4303	10.1466	8.48845	3.52509	-0.56	7.1318	3.92411	-1.15227	0.148276	0.89563	-0.00218273	0.96174	0.101689	0.463012	-0.784554	0.288927	-0.906061	-23.1542	-16.5227
Bromazepam	316.158	O=C1CN=C(c2ccccn2)c2cc(Br)ccc2N1	drugs	0.879176	2.6336	4	1	1	3	1	0	0	3	2	0	1	1	0	1	1	0	0	0.0714286	11.5152	5.03357	3.29237	2.79911	-2.01	4.93226	2.41613	-2.67028	1.00359	-1.3638	-0.825137	0.392678	0.0699363	-0.395623	-1.07218	1.00941	0.0678964	-21.315	-24.2707
Bromfenac	334.169	Nc1c(CC(=O)O)cccc1C(=O)c1ccc(Br)cc1	drugs	0.665479	2.8894	4	3	4	3	0	0	0	2	2	0	0	0	0	0	2	0	0	0.0666667	12.0536	5.20058	3.4178	2.88914	-2.14	5.8783	3.05469	-2.72356	1.18557	-1.11101	-0.237919	-0.646793	-0.0257787	-0.147868	0.767474	0.753844	-0.0841329	-10.8865	-14.3905
Bromocriptine	654.606	CC(C)C[C@H]1C(=O)N2CCC[C@H]2[C@]2(O)O[C@](NC(=O)[C@@H]3C=C4c5cccc6[nH]c(Br)c(c65)C[C@H]4N(C)C3)(C(C)C)C(=O)N12	drugs	0.456327	3.1928	10	3	5	6	3	6	0	7	2	3	5	1	3	4	1	0	1	0.59375	26.902	14.4771	10.9304	10.2535	-2.73	9.88713	4.03501	3.02266	0.660699	-1.48951	-1.11805	-0.598802	0.260079	-0.475854	-2.93443	-1.0743	-0.0424421	15.8511	-6.64265
Bromodiphenhydramine	334.257	CN(C)CCOC(c1ccccc1)c1ccc(Br)cc1	drugs	0.788022	4.1167	2	0	6	2	0	1	1	2	2	0	0	0	0	0	2	0	0	0.294118	13.5071	5.93202	3.62676	3.09809	-1.16	7.57694	4.44246	-2.77976	0.535427	-1.12257	0.258382	-0.864734	0.036071	0.332332	0.214219	1.07582	-0.618792	-12.8189	-10.7276
Brompheniramine	319.246	CN(C)CCC(c1ccc(Br)cc1)c1ccccn1	drugs	0.830054	3.9277	2	0	5	2	0	1	1	2	2	0	0	1	0	0	1	0	0	0.3125	12.9688	5.86637	3.71082	3.18215	-1.19	6.82618	4.1491	-2.825	0.524515	-0.908457	0.177391	0.498797	0.0408665	0.532367	-0.703844	1.21756	-0.310956	-22.0811	-25.5973
Buclizine	433.039	CC(C)(C)c1ccc(CN2CCN(C(c3ccccc3)c3ccc(Cl)cc3)CC2)cc1	drugs	0.450918	6.5447	2	0	5	2	0	1	1	4	3	1	1	0	1	1	3	0	0	0.357143	19.6468	10.0602	6.5512	6.29923	-2.13	9.56346	5.56959	-0.928673	1.13684	-2.39153	0.378255	-1.44324	-0.0124197	0.882883	0.166341	-0.265926	-0.240919	-0.782286	-16.6603
Budesonide	430.541	CCCC1O[C@@H]2C[C@H]3[C@@H]4CCC5=CC(=O)C=C[C@]5(C)[C@H]4[C@@H](O)C[C@]3(C)[C@]2(C(=O)CO)O1	drugs	0.712453	2.7168	6	2	4	6	0	9	1	5	0	4	5	0	1	1	0	3	4	0.76	18.6733	10.7252	9.37135	9.37135	-1.34	7.07773	2.6509	1.6398	-3.47213	-1.12535	0.0886052	0.495041	0.0238772	-0.905247	-0.302671	-0.0215272	-0.974245	20.9388	17.0844
Bumetanide	364.423	CCCCNc1cc(C(=O)O)cc(S(N)(=O)=O)c1Oc1ccccc1	drugs	0.619558	3.0365	7	4	8	5	0	0	0	2	2	0	0	0	0	0	2	0	0	0.235294	14.5451	6.92652	4.33353	3.41723	-2.58	7.99683	4.94453	-1.97132	1.49501	-0.714521	0.23517	-0.635153	-0.00736641	-0.0514765	0.867577	0.65079	-0.446693	-4.76909	-13.0596
Bupivacaine	288.435	CCCCN1CCCCC1C(=O)Nc1c(C)cccc1C	drugs	0.891013	3.89654	3	1	5	2	1	1	1	2	1	1	1	0	1	1	1	0	0	0.611111	13.6146	6.15716	4.44452	4.44452	-1.35	7.59938	4.06807	-1.853	-0.349614	-0.300722	-0.137174	-1.19144	0.245584	-0.124908	-1.15336	0.918173	-0.763845	-14.0322	2.24741
Bupranolol	271.788	Cc1ccc(Cl)c(OCC(O)CNC(C)(C)C)c1	drugs	0.86532	2.77622	3	2	5	3	0	1	1	1	1	0	0	0	0	0	1	0	0	0.571429	12.213	5.9368	2.69819	2.38595	-0.77	6.41227	5.71493	-2.84158	-0.257329	0.187789	0.105191	-0.601869	0.129098	0.0952073	-0.0527392	1.16298	-0.929864	-20.0074	1.62442
Buprenorphine	467.65	CO[C@]12CC[C@@]3(C[C@@H]1[C@](C)(O)C(C)(C)C)[C@H]1Cc4ccc(O)c5c4[C@@]3(CCN1CC1CC1)[C@H]2O5	drugs	0.686738	4.4138	5	2	4	5	0	7	0	8	1	5	7	0	1	2	1	4	5	0.793103	21.4862	13.7949	11.8568	11.8568	-1.3	6.33027	2.25029	2.95159	-3.81097	-3.05934	0.10919	0.453171	-0.0247337	-1.05602	-0.399897	-0.782968	-1.49272	27.3382	10.3628
Bupropion	239.746	CC(NC(C)(C)C)C(=O)c1cccc(Cl)c1	drugs	0.820494	3.2993	2	1	3	2	0	1	1	1	1	0	0	0	0	0	1	0	0	0.461538	10.9289	5.42706	2.38703	2.15194	-0.86	4.98064	3.95073	-3.1567	-0.318663	-0.103016	-0.00895215	-0.625376	0.105948	0.105398	-0.0604724	1.01434	-0.50409	-20.6716	0.504399
Buspirone	385.512	O=C1CC2(CCCC2)CC(=O)N1CCCCN1CCN(c2ncccn2)CC1	drugs	0.551663	2.0882	7	0	6	6	2	0	0	4	1	3	3	1	2	2	0	1	1	0.714286	16.6841	8.58436	6.63211	6.63211	-2.02	8.55356	4.34594	0.461414	-0.553512	-0.178015	-0.384894	0.308434	0.208141	-0.397772	-2.30071	-0.584754	-0.0895489	3.43906	-0.566938
Busulfan	246.306	CS(=O)(=O)OCCCCOS(C)(=O)=O	drugs	0.453313	-0.281	6	0	7	6	0	0	0	0	0	0	0	0	0	0	0	0	0	1	9.72741	6.04721	2.32313	1.13349	-0.18	5.64037	11.82	-2.56766	-0.907871	2.28073	0.39327	-0.142859	0.113422	0.385938	0.0731441	-0.437919	-0.725358	-12.5782	22.8427
Butabarbital	212.249	CCC(C)C1(CC)C(=O)NC(=O)NC1=O	drugs	0.679143	0.7949	5	2	3	3	4	1	1	1	0	1	1	0	1	1	0	0	0	0.7	9.21631	3.87157	3.2758	3.2758	-1.39	4.00151	1.61908	-1.89076	-0.403978	1.41097	-0.439558	-1.05255	0.38311	-2.00557	-1.81956	0.249258	0.307142	-16.2681	10.1293
Butalbital	224.26	C=CCC1(CC(C)C)C(=O)NC(=O)NC1=O	drugs	0.551384	0.961	5	2	4	3	4	0	0	1	0	1	1	0	1	1	0	0	0	0.545455	9.50077	4.41025	2.57292	2.57292	-1.65	4.46704	2.12689	-1.94321	-0.0484137	1.39211	-0.313589	-1.0528	0.330244	-1.96094	-1.66149	-0.061074	0.715683	-16.549	10.1201
Butenafine	317.476	CN(Cc1ccc(C(C)(C)C)cc1)Cc1cccc2ccccc21	drugs	0.590255	5.7693	1	0	4	1	0	0	0	3	3	0	0	0	0	0	3	0	0	0.304348	15.2123	7.75749	4.59265	4.59265	-2.12	6.78282	3.85399	-2.42106	1.22479	-2.26271	0.536426	-1.06575	-0.0214669	0.367677	0.609699	0.198743	-0.419027	-2.44772	-18.4538
Butethal	212.249	CCCCC1(CC)C(=O)NC(=O)NC1=O	drugs	0.680798	0.939	5	2	4	3	4	0	0	1	0	1	1	0	1	1	0	0	0	0.7	9.05317	3.77659	2.88407	2.88407	-1.39	4.42002	2.00473	-1.99344	-0.32528	1.44739	-0.338726	-1.07195	0.389409	-1.99119	-1.87971	0.167812	0.196779	-16.2518	10.1457
Butoconazole	411.785	Clc1ccc(CCC(Cn2ccnc2)Sc2c(Cl)cccc2Cl)cc1	drugs	0.405605	6.637	2	0	7	3	0	1	1	3	3	0	0	1	0	0	2	0	0	0.210526	16.493	8.27671	6.345	3.84534	-1.13	8.99622	5.42006	-1.93708	1.43332	-1.667	0.967203	0.3164	-0.10463	1.10927	-0.0149674	0.186881	0.288112	-1.38217	-26.7104
Butorphanol	327.468	Oc1ccc2c(c1)[C@]13CCCC[C@@]1(O)[C@H](C2)N(CC1CCC1)CC3	drugs	0.875191	3.3656	3	2	2	3	0	3	0	5	1	3	4	0	1	1	1	2	3	0.714286	14.5066	8.81671	7.79773	7.79773	-1.06	5.21754	1.91483	0.0446679	-2.49356	-1.81907	-0.316462	-0.0747368	0.0921635	-0.694447	-0.512181	0.178683	-1.3875	14.0466	16.0188
Cabazitaxel	835.944	CO[C@H]1C[C@H]2OC[C@@]2(OC(C)=O)[C@H]2[C@H](OC(=O)c3ccccc3)[C@]3(O)C[C@H](OC(=O)[C@H](O)[C@@H](NC(=O)OC(C)(C)C)c4ccccc4)C(C)=C([C@@H](OC)C(=O)[C@@]21C)C3(C)C	drugs	0.170728	4.5678	15	3	10	14	1	11	0	6	2	3	4	0	1	1	2	2	3	0.577778	35.807	17.9956	13.0334	13.0334	-4.67	16.3113	7.52287	4.22731	0.537632	-1.94688	1.46546	-0.199837	-0.129179	-0.697549	0.855197	-1.09677	-0.532593	18.6406	-3.10298
Cabergoline	451.615	C=CCN1C[C@H](C(=O)N(CCCN(C)C)C(=O)NCC)C[C@@H]2c3cccc4[nH]cc(c43)C[C@H]21	drugs	0.604938	3.1939	7	2	8	4	3	3	0	4	2	1	2	1	1	1	1	0	1	0.538462	20.1409	9.61907	7.11414	7.11414	-2.64	10.0971	4.7031	0.0765552	1.06344	-0.778322	0.436115	0.0631658	0.190148	-1.04904	-1.76513	0.141824	-0.0799871	-14.8469	-21.1937
Caffeine	194.194	Cn1cnc2c1c(=O)n(C)c(=O)n2C	drugs	0.538463	-1.0293	6	0	0	6	0	0	0	2	2	0	0	2	0	0	0	0	0	0.375	8.1827	3.23345	2.31651	2.31651	-1.85	2.56795	0.875774	-2.88896	0.901788	0.112477	-0.909455	2.41839	-0.0284872	0.320104	-0.733454	-0.0310171	0.44354	-17.5037	-30.4275
Calcipotriol	412.614	C=C1/C(=C\C=C2/CCC[C@@]3(C)[C@H]2CC[C@@H]3[C@H](C)/C=C/[C@@H](O)C2CC2)C[C@@H](O)C[C@@H]1O	drugs	0.551265	5.0906	3	3	5	3	0	7	0	4	0	4	4	0	0	0	0	4	4	0.703704	18.7636	10.736	8.65362	8.65362	-1.16	8.76298	4.39726	0.971855	-3.58533	-1.17675	1.43934	0.793228	-0.0733105	-1.11825	0.304687	-0.162129	-0.522537	23.9516	19.9267
Calcium Acetate	158.166	[Ca+2].CC(=O)[O-].CC(=O)[O-]	drugs	0.354842	-2.8684	4	0	0	4	0	0	0	0	0	0	0	0	0	0	0	0	0	0.5	7.54847	0.983163	0	0	0.19974	11.0583	7899.8	-3.51343	-0.484027	3.49707	-0.646363	-2.36621	-39.5678	-0.997311	-2.84233	-0.0818556	-1.00648	-25.5029	26.0547
Calcium Gluceptate	490.424	[Ca+2].O=C([O-])C(O)[C@H](O)[C@@H](O)[C@H](O)[C@H](O)CO.O=C([O-])C(O)[C@H](O)[C@@H](O)[C@H](O)[C@H](O)CO	drugs	0.112881	-11.3146	16	12	12	16	0	10	2	0	0	0	0	0	0	0	0	0	0	0.857143	18.1027	5.97114	3.69218	3.69218	-0.28026	17.2293	11.9473	0.469517	0.918812	4.94203	-0.76481	0.770845	-0.048192	-0.453645	2.43367	-0.115331	-1.02992	-4.48299	15.2985
Canagliflozin	444.524	Cc1ccc([C@@H]2O[C@H](CO)[C@@H](O)[C@H](O)[C@H]2O)cc1Cc1ccc(-c2ccc(F)cc2)s1	drugs	0.485916	2.96832	5	4	5	6	0	5	0	4	3	1	1	1	1	1	2	0	0	0.333333	17.7969	9.05337	6.88337	5.74907	-2.13	9.15972	4.57231	-0.435259	1.57004	-1.39983	-0.429267	0.31302	-0.0277641	0.647669	-0.108656	0.0245703	-0.343541	-1.28041	-23.7329
Candesartan	440.463	CCOc1nc2cccc(C(=O)O)c2n1Cc1ccc(-c2ccccc2-c2nn[nH]n2)cc1	drugs	0.392116	4.0286	9	2	7	7	0	0	0	5	5	0	0	2	0	0	3	0	0	0.125	17.7648	7.36991	5.35443	5.35443	-4.53	8.54138	3.80116	-1.06378	3.82883	-2.95968	0.146051	1.67171	-0.186527	0.625641	0.368629	-0.185932	0.0955782	5.93052	-26.938
Candicidin	1109.32	CC(CC(C)C1OC(=O)CC(=O)CCCC(=O)CC(O)CC(O)CC(O)CC2(O)CC(O)C(C(=O)O)C(CC(OC3O[C@H](C)[C@@H](O)[C@H](N)[C@@H]3O)C=CC=CC=CC=CC=CC=CC=CC1C)O2)C(O)CC(=O)c1ccc(N)cc1	drugs	0.0687239	3.7698	20	13	10	19	0	18	14	4	1	2	3	0	2	3	1	0	0	0.576271	45.5464	21.38	14.3657	14.3657	-5.33	32.8054	22.6192	6.6287	2.24815	0.703532	0.613366	-1.41459	-0.112671	1.13481	1.17959	0.834225	0.796523	23.1829	-5.28683
Candoxatril	515.647	COCCOC[C@H](CC1(C(=O)N[C@H]2CC[C@@H](C(=O)O)CC2)CCCC1)C(=O)Oc1ccc2c(c1)CCC2	drugs	0.24521	4.07	8	2	12	6	1	1	0	4	1	2	3	0	0	0	1	2	3	0.689655	21.9674	11.0216	8.46368	8.46368	-2.45	12.8721	7.10684	1.00702	-0.761914	-0.6668	2.00113	0.0644616	-0.059444	-0.805951	0.535078	-0.915394	-0.223602	17.5417	11.4566
Capecitabine	359.354	CCCCCOC(=O)Nc1nc(=O)n([C@@H]2O[C@H](C)[C@@H](O)[C@H]2O)cc1F	drugs	0.640839	0.7602	9	3	6	8	1	4	0	2	1	1	1	1	1	1	0	0	0	0.666667	14.015	5.80827	3.85975	3.85975	-2.04	8.36526	4.52729	-0.952293	0.438394	0.954319	-0.51328	0.584005	0.172904	-0.0638522	-1.15089	0.281483	-0.376978	-23.1347	-15.996
Capreomycin	1321.43	C[C@@H]1NC(=O)[C@@H](N)CNC(=O)[C@H]([C@H]2CCN=C(N)N2)NC(=O)/C(=C\NC(N)=O)NC(=O)[C@H](CNC(=O)C[C@@H](N)CCCN)NC1=O.NCCC[C@H](N)CC(=O)NC[C@@H]1NC(=O)[C@H](CO)NC(=O)[C@@H](N)CNC(=O)[C@H]([C@H]2CCN=C(N)N2)NC(=O)/C(=C\NC(N)=O)NC1=O	drugs	0.0534098	-15.442	43	37	19	27	16	12	0	4	0	2	4	0	2	4	0	0	0	0.6	50.9343	21.3249	13.7359	13.7359	-10.08	39.2396	27.5072	10.4326	8.08305	6.12305	-0.480409	-1.6624	0.675938	-10.7351	-1.81443	0.130286	0.617111	23.6102	-14.1471
Captopril	217.29	C[C@H](CS)C(=O)N1CCC[C@H]1C(=O)O	drugs	0.681611	0.6279	4	1	3	3	1	2	0	1	0	1	1	0	1	1	0	0	0	0.777778	9.03569	3.97667	3.06409	2.51637	-0.71	4.68287	2.20387	-2.21496	-1.08881	1.32143	-0.631288	-0.719913	0.262192	-0.274739	-1.03079	0.0687724	-0.400041	-13.9523	12.3969
Carbachol	182.651	[Cl-].C[N+](C)(C)CCOC(N)=O	drugs	0.467638	-3.2081	4	2	3	2	1	0	0	0	0	0	0	0	0	0	0	0	0	0.833333	7.88917	3.18143	1.00643	1.00643	-0.48	5.20728	12.6642	-3.0247	-0.712603	2.33375	-0.317091	-0.18104	0.126935	-0.693375	0.0199721	-0.357013	-0.183216	-16.8784	22.2316
Carbamazepine	236.274	NC(=O)N1c2ccccc2C=Cc2ccccc21	drugs	0.748363	3.3872	3	2	0	1	2	0	0	3	2	0	1	0	0	1	2	0	0	0	9.70631	4.12461	3.01815	3.01815	-2.55	4.03587	1.56916	-2.73108	1.19173	-1.70452	-0.755756	-1.11283	0.0958506	-1.28018	-0.325816	0.589166	0.424624	-12.8214	-7.54372
Carbenicillin	378.406	CC1(C)S[C@@H]2[C@H](NC(=O)C(C(=O)O)c3ccccc3)C(=O)N2[C@H]1C(=O)O	drugs	0.502951	0.4865	8	3	5	5	2	4	1	3	1	2	2	0	2	2	1	0	0	0.411765	14.8955	8.53722	6.18627	4.61474	-2.55	6.31297	2.81505	-0.0729959	0.507706	0.108104	-1.16286	-1.18246	0.198504	-0.721732	-0.984812	-0.216278	0.236524	0.183206	-1.35345
Carbetocin	988.179	CC[C@H](C)[C@@H]1NC(=O)[C@H](Cc2ccc(OC)cc2)NC(=O)CCCSC[C@@H](C(=O)N2CCC[C@H]2C(=O)N[C@@H](CC(C)C)C(=O)NCC(N)=O)NC(=O)[C@H](CC(N)=O)NC(=O)[C@H](CCC(N)=O)NC1=O	drugs	0.0728474	-2.5009	23	13	18	13	11	8	0	3	1	2	2	0	2	2	1	0	0	0.622222	40.708	18.7958	12.748	11.6016	-6.46	28.1325	18.8641	5.57226	4.72734	2.54909	1.70404	-2.11836	0.470556	-5.72816	-2.33688	-0.360938	0.917089	21.3995	-13.3415
Carbidopa	244.247	O.C[C@@](Cc1ccc(O)c(O)c1)(NN)C(=O)O	drugs	0.263795	-0.8778	7	8	4	5	0	1	0	1	1	0	0	0	0	0	1	0	0	0.3	9.2664	3.78144	2.3881	2.3881	-1.83	5.48403	3.31272	-2.16964	0.937109	1.109	-0.520126	-0.087019	-0.0426125	-0.430848	1.50484	-0.334287	0.477692	-28.7069	3.68455
Carbimazole	186.236	CCOC(=O)n1ccn(C)c1=S	drugs	0.624348	1.56069	4	0	1	5	0	0	0	1	1	0	0	1	0	0	0	0	0	0.428571	7.79748	2.62569	1.89634	1.41166	-1.1	3.53218	1.55496	-3.29744	-0.0236636	0.485999	-0.414888	0.978606	0.0485245	0.302355	-0.520471	0.292635	0.232104	-29.0624	-18.0481
Carbinoxamine	290.794	CN(C)CCOC(c1ccc(Cl)cc1)c1ccccn1	drugs	0.815174	3.4026	3	0	6	3	0	1	1	2	2	0	0	1	0	0	1	0	0	0.3125	12.5469	5.2967	3.20415	2.95217	-1.42	7.38562	4.30372	-2.76372	0.684954	-0.7585	0.121243	0.53704	0.0357018	0.513192	-0.60051	1.18949	-0.328311	-22.0722	-25.8794
Carboplatin	371.25	N.N.O=C1O[Pt]OC(=O)C12CCC2	drugs	0.59786	0.4932	6	6	0	6	0	0	0	2	0	2	2	0	1	1	0	1	1	0.666667	9.25696	3.99871	3.37976	2.15854	-0.451688	4.17267	1.61305	-1.47183	-1.54066	0.976764	-1.12204	-0.0182661	0.12319	-0.450147	-0.027848	-0.187343	-0.45137	-0.933185	13.4383
Carboprost Tromethamine	489.65	CCCCC[C@](C)(O)/C=C/[C@@H]1[C@@H](C/C=C\CCCC(=O)[O-])[C@@H](O)C[C@@H]1O.[NH3+]C(CO)(CO)CO	drugs	0.113029	-0.9577	9	9	15	8	0	5	0	1	0	1	1	0	0	0	0	1	1	0.8	20.811	9.73068	6.2127	6.2127	-1.33	17.1565	13.5306	0.604107	-0.0685706	2.56431	1.47476	0.176081	-0.0427627	-0.0862124	1.28438	-0.486041	-0.378243	2.59968	22.6512
Carfilzomib	719.924	CC(C)C[C@H](NC(=O)[C@H](CCc1ccccc1)NC(=O)CN1CCOCC1)C(=O)N[C@@H](Cc1ccccc1)C(=O)N[C@@H](CC(C)C)C(=O)[C@@]1(C)CO1	drugs	0.152234	2.5835	12	4	20	8	4	5	0	4	2	2	2	0	2	2	2	0	0	0.575	31.3207	15.049	9.38152	9.38152	-4.13	19.6348	13.1289	2.82751	2.67903	0.14602	1.34153	-1.90019	0.188814	-0.964014	-1.06815	-0.7306	0.00678992	16.0537	-11.6754
Carglumic Acid	190.155	NC(=O)N[C@@H](CCC(=O)O)C(=O)O	drugs	0.440139	-1.0273	7	5	5	3	2	1	0	0	0	0	0	0	0	0	0	0	0	0.5	6.68809	2.33183	1.26146	1.26146	-1.79	4.96294	5.47647	-2.67583	0.238576	2.04078	-0.193811	-0.321186	0.150581	-1.41992	0.0594188	0.00865148	0.607426	-19.2213	15.9178
Carisoprodol	260.334	CCCC(C)(COC(N)=O)COC(=O)NC(C)C	drugs	0.73231	2.0227	6	3	7	4	2	1	1	0	0	0	0	0	0	0	0	0	0	0.833333	11.6161	5.04354	2.37469	2.37469	-1.46	7.78716	7.75501	-2.34065	-0.295593	1.74902	0.635798	-0.654209	0.268502	-1.00417	-0.735973	0.755033	-0.424748	-9.23584	23.7471
Carmustine	214.052	O=NN(CCCl)C(=O)NCCCl	drugs	0.423606	1.157	5	1	5	3	2	0	0	0	0	0	0	0	0	0	0	0	0	0.8	7.80714	2.57061	1.35804	1.00003	-0.55	7.11818	4.35318	-2.86095	-0.486083	2.07921	0.493866	-0.534771	0.20841	-0.75495	-0.479391	-0.3173	0.224369	-16.5835	22.2656
Carphenazine	411.571	CCC(=O)c1ccc2c(c1)N(CCN1CCN(CCO)CC1)c1ccccc1S2	drugs	0.70405	3.4919	5	1	7	6	0	0	0	4	2	1	2	0	1	2	2	0	0	0.434783	17.8273	8.67132	6.92003	5.78976	-1.86	9.30352	4.5064	-0.672453	0.650023	-1.38166	-0.431262	-1.23551	0.103006	0.618113	-0.475376	0.118472	-1.00837	-3.42897	-6.17778
Carprofen	273.719	CC(C(=O)O)c1ccc2c(c1)[nH]c1ccc(Cl)cc12	drugs	0.736404	4.1626	3	2	2	1	0	1	1	3	3	0	0	1	0	0	2	0	0	0.133333	11.0308	5.11629	3.69027	3.45517	-2	4.28062	1.96	-2.79378	1.35322	-1.96829	-0.354284	0.475796	-0.0314648	0.215909	-0.0335207	0.892429	-0.0139836	-3.41426	-31.2194
Carteolol	292.379	CC(C)(C)NCC(O)COc1cccc2c1CCC(=O)N2	drugs	0.772308	1.6991	5	3	5	4	1	1	1	2	1	0	1	0	0	1	1	0	0	0.5625	12.9015	6.42617	3.30843	3.30843	-1.59	6.45151	4.71968	-1.9922	0.174378	0.150881	-0.254112	-0.784269	0.174356	-0.518083	-0.358357	0.626041	-0.626211	-14.5977	1.32686
Carvedilol	406.482	COc1ccccc1OCCNCC(O)COc1cccc2[nH]c3ccccc3c21	drugs	0.349961	3.738	6	3	10	5	0	1	1	4	4	0	0	1	0	0	3	0	0	0.25	16.9286	7.01757	4.90863	4.90863	-3.22	9.51899	4.50368	-1.22465	2.8249	-1.97381	0.476577	0.378592	-0.128656	0.589596	0.897304	-0.0875894	-0.0770076	2.42052	-25.5487
Caspofungin	1093.33	CCC(C)CC(C)CCCCCCCCC(=O)N[C@H]1C[C@@H](O)[C@@H](NCCN)NC(=O)[C@@H]2[C@@H](O)CCN2C(=O)[C@H]([C@H](O)CCN)NC(=O)[C@H]([C@H](O)[C@@H](O)c2ccc(O)cc2)NC(=O)[C@@H]2C[C@@H](O)CN2C(=O)[C@H]([C@@H](C)O)NC1=O	drugs	0.0477156	-3.3119	25	18	23	18	7	16	2	4	1	3	3	0	3	3	1	0	0	0.75	44.9666	21.266	14.892	14.892	-5.09	31.4885	18.7779	7.67785	3.97904	2.9255	0.846926	-1.79467	0.333841	-3.18714	-1.12387	-0.0260281	-0.296837	21.3416	-12.8294
Cefacetrile	339.329	CC(=O)OCC1=C(C(=O)O)N2C(=O)[C@@H](NC(=O)CC#N)[C@H]2SC1	drugs	0.490559	-0.79822	9	2	5	7	2	2	0	2	0	1	2	0	1	2	0	0	0	0.461538	12.8836	5.93244	4.59522	3.25558	-2.54	6.70022	3.29057	-0.848013	0.204648	1.1821	-0.911101	-0.825039	0.207193	-0.91764	-0.977058	-0.404528	0.399197	-1.45799	7.35678
Cefaclor	367.814	N[C@@H](C(=O)N[C@@H]1C(=O)N2C(C(=O)O)=C(Cl)CS[C@H]12)c1ccccc1	drugs	0.672381	0.6213	7	4	4	5	2	3	0	3	1	1	2	0	1	2	1	0	0	0.266667	13.8811	6.90431	5.61424	3.86328	-2.03	6.46359	2.7662	-0.873491	0.621587	-0.108395	-1.13599	-1.04042	0.184929	-1.02206	-0.859964	0.295209	-0.0386165	-0.88695	-1.35533
Cefadroxil	363.395	CC1=C(C(=O)O)N2C(=O)[C@@H](NC(=O)[C@H](N)c3ccc(O)cc3)[C@H]2SC1	drugs	0.559704	0.1505	8	5	4	6	2	3	0	3	1	1	2	0	1	2	1	0	0	0.3125	14.117	7.00435	5.61807	4.19388	-2.52	6.4135	2.95954	-0.578495	0.837449	0.0959857	-1.13049	-0.965266	0.168541	-1.10197	-0.592875	-0.0608394	0.120064	-0.258868	-1.52353
Cefalotin	396.446	CC(=O)OCC1=C(C(=O)O)N2C(=O)[C@@H](NC(=O)Cc3cccs3)[C@H]2SC1	drugs	0.534481	0.5923	8	2	6	7	2	2	0	3	1	1	2	1	1	2	0	0	0	0.375	15.3932	7.88594	6.14688	3.93086	-2.33	7.50202	3.6061	-0.518981	0.823126	0.365205	-0.690355	0.304191	0.161106	-0.469816	-1.69914	-0.123677	0.403118	9.04989	-7.22959
Cefamandole	462.513	Cn1nnnc1SCC1=C(C(=O)O)N2C(=O)[C@@H](NC(=O)[C@H](O)c3ccccc3)[C@H]2SC1	drugs	0.371888	-0.2256	11	3	7	10	2	3	0	4	2	1	2	1	1	2	1	0	0	0.333333	17.8377	8.88783	7.3045	4.868	-2.9	8.68657	4.02861	0.328304	1.86013	-0.142223	-0.798166	0.354064	0.0732655	-0.482651	-0.924005	-0.555177	0.242329	10.0962	-8.83385
Cefazolin	454.519	Cc1nnc(SCC2=C(C(=O)O)N3C(=O)[C@@H](NC(=O)Cn4cnnn4)[C@H]3SC2)s1	drugs	0.40519	-0.63608	12	2	7	12	2	2	0	4	2	1	2	2	1	2	0	0	0	0.428571	17.3301	9.60448	7.53865	4.14073	-2.52	8.07687	3.97058	0.333169	1.80405	0.289952	-0.816205	1.78883	0.0820603	-0.12453	-1.87429	-0.508905	0.295036	-7.79019	-25.1111
Cefdinir	395.422	C=CC1=C(C(=O)O)N2C(=O)[C@@H](NC(=O)/C(=N\O)c3csc(N)n3)[C@H]2SC1	drugs	0.231418	-0.1718	10	5	5	9	2	2	0	3	1	1	2	1	1	2	0	0	0	0.214286	14.7113	7.25833	5.78907	3.813	-2.86	6.80184	2.82027	-0.142133	1.43467	0.702375	-0.933684	0.532196	0.064284	-0.649674	-0.914078	-0.802688	1.22119	9.95731	-7.62443
Cefditoren	506.591	CO/N=C(\C(=O)N[C@@H]1C(=O)N2C(C(=O)O)=C(/C=C\c3scnc3C)CS[C@H]12)c1csc(N)n1	drugs	0.285517	1.29272	11	4	7	11	2	2	0	4	2	1	2	2	1	2	0	0	0	0.263158	19.7919	9.74976	7.74	4.86768	-3.23	9.32795	4.35952	0.579462	2.19669	-0.010639	-0.461224	1.63885	0.0366394	-0.127551	-1.68337	-0.605103	0.953376	-7.47113	-25.1543
Cefepime	480.572	CO/N=C(\C(=O)N[C@@H]1C(=O)N2C(C(=O)[O-])=C(C[N+]3(C)CCCC3)CS[C@H]12)c1csc(N)n1	drugs	0.212041	-1.2799	11	3	7	10	2	2	0	4	1	2	3	1	2	3	0	0	0	0.526316	19.3316	10.2206	7.9214	5.90788	-2.64	8.71341	4.0682	1.25544	0.994833	0.810868	-1.12132	0.214486	0.150317	-0.167849	-1.69606	-1.35852	0.569043	11.0505	-7.7072
Cefixime	453.458	C=CC1=C(C(=O)O)N2C(=O)[C@@H](NC(=O)/C(=N\OCC(=O)O)c3csc(N)n3)[C@H]2SC1	drugs	0.226185	-0.5448	12	5	8	10	2	2	0	3	1	1	2	1	1	2	0	0	0	0.25	16.7349	7.91679	6.03293	4.05686	-3.39	8.54299	3.99356	0.254621	1.74526	0.879321	-0.696645	0.521615	0.0671432	-0.622846	-0.865973	-0.759933	1.06102	10.1306	-7.73324
Cefmenoxime	511.571	CO/N=C(\C(=O)N[C@@H]1C(=O)N2C(C(=O)O)=C(CSc3nnnn3C)CS[C@H]12)c1csc(N)n1	drugs	0.172027	-0.8698	14	4	8	14	2	2	0	4	2	1	2	2	1	2	0	0	0	0.375	19.6086	9.62262	7.76579	4.65539	-3.18	9.35864	4.37706	0.941168	2.37403	0.598548	-0.660314	1.88507	0.0192384	-0.152205	-1.34128	-1.01691	0.771745	-7.49967	-24.8905
Cefmetazole	471.546	CO[C@@]1(NC(=O)CSCC#N)C(=O)N2C(C(=O)O)=C(CSc3nnnn3C)CS[C@@H]21	drugs	0.201128	-0.72832	12	2	9	12	2	2	0	3	1	1	2	1	1	2	0	0	0	0.533333	18.3435	9.10506	7.58624	4.31622	-2.28	9.24737	3.99536	0.486084	1.23908	1.22366	-0.336117	0.559871	0.101493	-0.185864	-1.13043	-1.06707	0.466482	10.4124	-7.51861
Cefonicid	542.577	O=C(O)C1=C(CSc2nnnn2CS(=O)(=O)O)CS[C@@H]2[C@H](NC(=O)[C@H](O)c3ccccc3)C(=O)N12	drugs	0.172102	-0.9173	14	4	9	12	2	3	0	4	2	1	2	1	1	2	1	0	0	0.333333	20.0333	10.8968	8.02509	5.0712	-2.99	9.93844	5.32448	1.0034	2.27884	0.298086	-0.576471	0.499983	0.0177174	-0.399018	-0.524253	-0.988989	0.409766	10.3796	-9.26547
Cefoperazone	645.68	CCN1CCN(C(=O)NC(C(=O)N[C@@H]2C(=O)N3C(C(=O)O)=C(CSc4nnnn4C)CS[C@H]23)c2ccc(O)cc2)C(=O)C1=O	drugs	0.144538	-1.112	17	4	9	13	6	3	1	5	2	2	3	1	2	3	1	0	0	0.4	25.0009	11.8903	9.63298	7.19648	-4.65	12.5272	5.78663	2.7508	3.10275	0.289847	-0.661339	-0.331219	0.240627	-2.39572	-2.20533	-1.24295	1.09803	17.3177	-10.9585
Ceforanide	519.565	NCc1ccccc1CC(=O)N[C@@H]1C(=O)N2C(C(=O)O)=C(CSc3nnnn3CC(=O)O)CS[C@H]12	drugs	0.227818	-0.7102	13	5	10	11	2	2	0	4	2	1	2	1	1	2	1	0	0	0.35	19.79	9.71093	7.79821	5.41518	-3.43	10.4523	5.15551	0.92278	2.35348	0.221502	-0.507742	0.403753	0.0470459	-0.508198	-0.588469	-0.839845	0.361677	10.3828	-9.26354
Cefotaxime	455.474	CO/N=C(\C(=O)N[C@@H]1C(=O)N2C(C(=O)O)=C(COC(C)=O)CS[C@H]12)c1csc(N)n1	drugs	0.207944	-0.6225	12	4	7	11	2	2	0	3	1	1	2	1	1	2	0	0	0	0.375	17.4114	8.08663	6.16182	4.14829	-3.13	8.70645	4.08877	0.310282	1.55016	0.990819	-0.648951	0.544716	0.0792065	-0.51555	-0.920996	-0.959455	0.888772	10.1977	-7.63677
Cefotetan	575.632	CO[C@@]1(NC(=O)C2SC(=C(C(N)=O)C(=O)O)S2)C(=O)N2C(C(=O)O)=C(CSc3nnnn3C)CS[C@@H]21	drugs	0.0664167	-1.3975	15	5	9	14	3	2	0	4	1	2	3	1	2	3	0	0	0	0.411765	21.6252	12.0966	10.5247	5.20685	-2.74	9.95962	4.33484	2.11167	1.75845	1.22368	-0.903906	0.313255	0.128782	-0.668367	-1.54233	-1.47289	0.83297	11.374	-7.8951
Cefotiam	525.642	CN(C)CCn1nnnc1SCC1=C(C(=O)O)N2C(=O)[C@@H](NC(=O)Cc3csc(N)n3)[C@H]2SC1	drugs	0.264561	-0.6532	13	4	10	13	2	2	0	4	2	1	2	2	1	2	0	0	0	0.5	20.8216	10.7799	8.21678	5.11105	-2.69	10.2875	5.18485	1.0347	2.13188	0.675497	-0.37946	1.79534	0.0657409	-0.0381417	-1.60864	-0.761362	0.303138	-7.62109	-24.9107
Cefoxitin	427.46	CO[C@@]1(NC(=O)Cc2cccs2)C(=O)N2C(C(=O)O)=C(COC(N)=O)CS[C@@H]21	drugs	0.409781	0.0986	10	4	7	8	3	2	0	3	1	1	2	1	1	2	0	0	0	0.375	16.3015	8.04841	6.51324	4.26324	-2.57	7.81337	3.4527	-0.0276378	1.29187	0.759068	-0.578771	0.303823	0.179981	-1.07984	-1.65357	-0.362679	0.689077	9.58356	-7.44845
Cefpiramide	612.65	Cc1cc(O)c(C(=O)N[C@@H](C(=O)N[C@@H]2C(=O)N3C(C(=O)O)=C(CSc4nnnn4C)CS[C@H]23)c2ccc(O)cc2)cn1	drugs	0.162954	0.32672	15	5	9	13	3	3	0	5	3	1	2	2	1	2	1	0	0	0.28	23.7178	11.4155	8.96836	6.53185	-4.64	11.6906	5.59749	1.71916	3.5438	-0.497328	-0.305473	1.49372	0.0170624	-0.771428	-1.29281	-0.953051	0.835262	15.1237	-21.054
Cefpodoxime	427.464	COCC1=C(C(=O)O)N2C(=O)[C@@H](NC(=O)/C(=N\OC)c3csc(N)n3)[C@H]2SC1	drugs	0.295292	-0.5392	11	4	7	10	2	2	0	3	1	1	2	1	1	2	0	0	0	0.4	16.5032	7.73939	6.03072	4.0172	-2.64	8.16057	3.54975	0.0798386	1.30436	0.952293	-0.716668	0.516548	0.107875	-0.511165	-1.09255	-0.727263	0.668281	10.018	-7.53157
Cefprozil	389.433	CC=CC1=C(C(=O)O)N2C(=O)[C@@H](NC(=O)[C@H](N)c3ccc(O)cc3)[C@H]2SC1	drugs	0.545075	0.7067	8	5	5	6	2	3	0	3	1	1	2	0	1	2	1	0	0	0.277778	15.2717	7.24926	5.70282	4.40065	-2.78	7.45307	3.42894	-0.456853	0.979998	0.023254	-0.932636	-1.0344	0.160514	-1.04339	-0.600492	-0.0248021	0.216163	-0.13717	-1.60917
Cefradine	349.412	CC1=C(C(=O)O)N2C(=O)[C@@H](NC(=O)[C@H](N)C3=CCC=CC3)[C@H]2SC1	drugs	0.498549	0.3486	7	4	4	5	2	3	0	3	0	1	3	0	1	2	0	0	1	0.4375	14.0067	7.10309	5.80168	4.37749	-2.06	6.44571	2.75656	-0.407473	-0.306652	0.649687	-0.7849	-0.75782	0.189766	-1.10937	-0.983893	-0.403406	0.428835	-1.27069	7.21714
Ceftaroline fosamil	684.7	CCO/N=C(/C(=O)N[C@@H]1C(=O)N2C(C(=O)[O-])=C(Sc3nc(-c4cc[n+](C)cc4)cs3)CS[C@H]12)c1nsc(NP(=O)(O)O)n1	drugs	0.0680235	-0.115	16	4	11	14	2	2	0	5	3	1	2	3	1	2	0	0	0	0.272727	26.2235	14.0785	10.5304	5.76026	-3.39	12.6872	6.89864	1.94757	3.41838	0.00952022	-0.0552046	3.04437	-0.0742379	0.372202	-1.85829	-1.03165	0.935877	12.5207	-25.0375
Ceftazidime	546.587	CC(C)(O/N=C(\C(=O)N[C@@H]1C(=O)N2C(C(=O)[O-])=C(C[n+]3ccccc3)CS[C@H]12)c1csc(N)n1)C(=O)O	drugs	0.147402	-1.2992	13	4	9	11	2	2	0	4	2	1	2	2	1	2	0	0	0	0.318182	21.2454	10.5607	7.55128	5.53776	-3.98	10.178	5.26677	1.02278	2.55915	0.418602	-0.468937	1.75883	0.0117303	-0.256751	-1.37399	-1.04156	1.0436	-7.40151	-24.9157
Ceftibuten	410.433	Nc1nc(/C(=C/CC(=O)O)C(=O)N[C@@H]2C(=O)N3C(C(=O)O)=CCS[C@H]23)cs1	drugs	0.37181	-0.0482	10	5	6	8	2	2	0	3	1	1	2	1	1	2	0	0	0	0.266667	15.2497	7.60376	5.73289	3.87537	-2.86	7.40418	3.6621	-0.189423	1.33669	0.62855	-0.867483	0.45071	0.10638	-0.690397	-1.15494	-0.417852	0.847183	9.75829	-7.55417
Ceftizoxime	383.411	CO/N=C(\C(=O)N[C@@H]1C(=O)N2C(C(=O)O)=CCS[C@H]12)c1csc(N)n1	drugs	0.348318	-0.5558	10	4	5	9	2	2	0	3	1	1	2	1	1	2	0	0	0	0.307692	14.4652	7.01057	5.37177	3.51426	-2.6	6.72158	3.04853	-0.317968	1.2039	0.731444	-1.0254	0.521313	0.103504	-0.641395	-1.13087	-0.589373	0.816871	9.76371	-7.51422
Ceftriaxone	554.592	CO/N=C(\C(=O)N[C@@H]1C(=O)N2C(C(=O)O)=C(CSc3nc(=O)c(=O)[nH]n3C)CS[C@H]12)c1csc(N)n1	drugs	0.095298	-1.6113	15	5	8	14	2	2	0	4	2	1	2	2	1	2	0	0	0	0.333333	21.0306	10.237	8.15141	5.02174	-3.64	10.1519	4.73298	1.23716	2.66056	0.693982	-0.657646	1.93371	-0.00725683	-0.273942	-1.12019	-1.17033	0.958022	-7.41218	-24.8149
Cefuroxime	424.391	CO/N=C(\C(=O)N[C@@H]1C(=O)N2C(C(=O)O)=C(COC(N)=O)CS[C@H]12)c1ccco1	drugs	0.295008	-0.536	12	4	7	9	3	2	0	3	1	1	2	1	1	2	0	0	0	0.3125	15.8024	6.93073	5.41692	4.07729	-3.48	8.26145	3.89272	0.0758546	1.70213	0.863599	-0.702878	0.361605	0.139952	-1.18272	-1.34402	-0.685517	1.08463	9.9056	-7.6377
Celecoxib	381.379	Cc1ccc(-c2cc(C(F)(F)F)nn2-c2ccc(S(N)(=O)=O)cc2)cc1	drugs	0.754105	3.51392	5	2	3	4	0	0	0	3	3	0	0	1	0	0	2	0	0	0.117647	14.3431	7.29074	4.68618	3.75695	-2.65	6.25729	3.63038	-2.32134	1.79647	-1.91651	-0.199708	0.540768	-0.0445014	0.135695	0.0189779	0.88788	-0.296185	-2.6102	-30.2102
Cephalexin	347.396	CC1=C(C(=O)O)N2C(=O)[C@@H](NC(=O)[C@H](N)c3ccccc3)[C@H]2SC1	drugs	0.681613	0.4449	7	4	4	5	2	3	0	3	1	1	2	0	1	2	1	0	0	0.3125	13.7472	6.8235	5.52455	4.10037	-2.32	6.29145	2.67366	-0.841223	0.628562	-0.104162	-1.14064	-1.04671	0.198042	-1.07506	-0.867642	0.253501	-0.0852877	-0.872043	-1.35271
Cephaloglycin	405.432	CC(=O)OCC1=C(C(=O)O)N2C(=O)[C@@H](NC(=O)[C@H](N)c3ccccc3)[C@H]2SC1	drugs	0.443537	-0.0119	9	4	6	7	2	3	0	3	1	1	2	0	1	2	1	0	0	0.333333	15.7708	7.42698	5.77803	4.4384	-2.85	8.02875	3.73428	-0.260191	1.06252	0.263951	-0.835133	-0.977426	0.142792	-0.930383	-0.485558	-0.36365	0.26404	0.223515	-1.7146
Cephapirin	423.472	CC(=O)OCC1=C(C(=O)O)N2C(=O)[C@@H](NC(=O)CSc3ccncc3)[C@H]2SC1	drugs	0.36564	0.4754	9	2	7	8	2	2	0	3	1	1	2	1	1	2	0	0	0	0.352941	16.4178	8.1179	6.38729	4.03563	-2.53	8.65219	4.30425	-0.20311	1.08505	0.567118	-0.497236	0.342596	0.115169	-0.350869	-1.44468	-0.530247	0.721704	9.57788	-7.45587
Cerulenin	223.272	CC=CCC=CCCC(=O)[C@H]1O[C@H]1C(N)=O	drugs	0.518761	1.1108	4	2	7	3	1	2	0	1	0	1	1	0	1	1	0	0	0	0.5	9.38752	3.66078	2.32128	2.32128	-1.42	6.22543	3.98297	-2.04132	-0.418	1.29821	-0.377095	-0.785917	0.177481	-0.194761	-0.695201	-0.00139101	0.340507	-14.1591	11.6384
Ceruletide	1352.43	CSCC[C@H](NC(=O)[C@H](Cc1c[nH]c2ccccc12)NC(=O)CNC(=O)[C@@H](NC(=O)[C@H](Cc1ccc(OS(=O)(=O)O)cc1)NC(=O)[C@H](CC(=O)O)NC(=O)[C@H](CCC(N)=O)NC(=O)[C@@H]1CCC(=O)N1)[C@@H](C)O)C(=O)N[C@@H](CC(=O)O)C(=O)N[C@@H](Cc1ccccc1)C(N)=O	drugs	0.0188062	-4.5153	34	19	38	19	12	10	0	5	4	1	1	1	1	1	3	0	0	0.413793	52.175	23.5954	15.315	14.268	-10.2	35.572	24.4471	8.01749	9.27382	1.56176	3.11373	-0.827111	0.316562	-6.45137	-1.12992	0.504357	-0.0218486	23.1439	-13.4155
Cetirizine	388.895	O=C(O)COCCN1CCN(C(c2ccccc2)c2ccc(Cl)cc2)CC1	drugs	0.703894	3.1482	5	1	8	4	0	1	1	3	2	1	1	0	1	1	2	0	0	0.380952	16.0153	7.12514	5.10245	4.85047	-1.92	9.8536	5.77679	-1.28806	0.740942	-1.04363	-0.20394	-1.11512	0.0706253	0.511492	-0.109018	0.580601	-0.743056	-5.62249	-8.25346
Cetrorelix	1431.06	CC(=O)N[C@H](Cc1ccc2ccccc2c1)C(=O)N[C@H](Cc1ccc(Cl)cc1)C(=O)N[C@H](Cc1cccnc1)C(=O)N[C@@H](CO)C(=O)N[C@@H](Cc1ccc(O)cc1)C(=O)N[C@H](CCCNC(N)=O)C(=O)N[C@@H](CC(C)C)C(=O)N[C@@H](CCCNC(=N)N)C(=O)N1CCC[C@H]1C(=O)N[C@H](C)C(N)=O	drugs	0.0134473	-0.50613	31	20	38	16	13	10	0	6	5	1	1	1	1	1	4	0	0	0.428571	57.9809	25.8203	16.9716	16.7196	-10.95	39.7391	25.9687	8.67499	10.0027	0.19526	4.0727	-1.49617	0.347978	-6.75005	-1.43951	0.550849	0.0287124	23.3776	-13.3349
Cevimeline	199.319	CC1O[C@@]2(CS1)CN1CCC2CC1	drugs	0.587282	1.5602	2	0	0	3	0	2	1	4	0	4	4	0	4	4	0	0	0	1	8.97755	5.89754	5.00683	3.78588	0.27	2.87806	1.24276	-0.0870119	-2.53815	0.54616	-2.64323	-1.57455	0.368811	1.26925	-2.55899	-1.2262	-0.544942	4.32364	6.17541
Chenodeoxycholic acid	392.58	C[C@H](CCC(=O)O)[C@H]1CC[C@H]2[C@@H]3[C@H](O)C[C@@H]4C[C@H](O)CC[C@]4(C)[C@H]3CC[C@]12C	drugs	0.659162	4.4779	4	3	4	3	0	10	0	4	0	4	4	0	0	0	0	4	4	0.958333	17.9398	11.3624	10.2293	10.2293	-0.61	7.2653	3.13684	1.2625	-4.10432	-0.993101	1.32809	0.890502	-0.0036795	-1.17772	0.135878	-0.0469661	-1.21526	24.7481	21.8934
Chlophedianol	289.806	CN(C)CCC(O)(c1ccccc1)c1ccccc1Cl	drugs	0.910148	3.5276	2	1	5	2	0	1	1	2	2	0	0	0	0	0	2	0	0	0.294118	12.6387	5.66662	3.82119	3.4916	-1.35	6.40004	3.20866	-2.85713	0.501585	-1.21955	-0.0308531	-0.816959	0.0677896	0.0784716	0.173242	1.37589	-0.855698	-13.4881	-11.1582
Chlorambucil	304.217	O=C(O)CCCc1ccc(N(CCCl)CCCl)cc1	drugs	0.711061	3.3779	3	1	9	2	0	0	0	1	1	0	0	0	0	0	1	0	0	0.5	12.3296	5.03468	3.20451	2.86645	-0.93	9.05025	6.1681	-2.73107	0.027302	0.257903	0.666264	-0.722686	0.0959077	0.369765	-0.045228	0.792113	-0.620594	-20.1362	2.88884
Chloramphenicol	323.132	O=C(N[C@H](CO)[C@H](O)c1ccc([N+](=O)[O-])cc1)C(Cl)Cl	drugs	0.409071	0.909	7	3	6	5	1	2	0	1	1	0	0	0	0	0	1	0	0	0.363636	11.5827	4.9881	2.9455	2.5491	-1.41	7.39295	4.30903	-2.18883	0.720368	0.83681	0.114068	-0.426884	0.0349765	-0.454055	0.547354	0.0485096	0.219979	-26.1979	4.9291
Chlordiazepoxide	299.761	CNC1=Nc2ccc(Cl)cc2C(c2ccccc2)=[N+]([O-])C1	drugs	0.649986	2.9507	4	1	1	3	0	0	0	3	2	0	1	0	0	1	2	0	0	0.125	12.2625	5.15765	3.58281	3.34771	-2.33	5.57792	2.62317	-2.45252	0.921795	-1.55318	-0.656202	-0.841298	-0.00426589	-0.0115437	0.361967	0.21165	-0.0139505	-8.35507	-12.7432
Chlorhexidine	505.458	N=C(NCCCCCCNC(=N)NC(=N)Nc1ccc(Cl)cc1)NC(=N)Nc1ccc(Cl)cc1	drugs	0.139398	4.17528	10	10	9	4	0	0	0	2	2	0	0	0	0	0	2	0	0	0.272727	20.1292	8.15442	4.93818	4.43423	-3.5	14.6084	11.3902	-0.645039	2.39055	-0.0679326	1.0651	-0.69564	-0.114394	-0.035955	1.74314	-0.365702	0.451759	2.85958	-13.8073
Chlormerodrin	367.198	COC(CNC(N)=O)C[Hg]Cl	drugs	0.688135	0.3243	4	3	5	2	2	1	1	0	0	0	0	0	0	0	0	0	0	0.8	12.7241	9.11091	6.5349	1.26838	0.455065	7.12296	6.83765	-2.25571	-0.765177	1.91552	0.561409	-0.473217	0.240613	-0.911612	-0.80623	0.708201	-0.615874	-9.1899	23.7679
Chlormezanone	273.741	CN1C(=O)CCS(=O)(=O)C1c1ccc(Cl)cc1	drugs	0.781206	1.6155	4	0	1	3	1	1	1	2	1	1	1	0	1	1	1	0	0	0.363636	10.8316	6.64246	5.13477	2.84092	-1.07	4.30881	2.30183	-2.16145	-0.247661	-0.324309	-0.899987	-0.871741	0.157445	-0.325247	-0.803515	0.611834	-0.243112	-15.4672	2.65824
Chloroprocaine	270.76	CCN(CC)CCOC(=O)c1ccc(N)cc1Cl	drugs	0.637123	2.4208	4	2	6	4	0	0	0	1	1	0	0	0	0	0	1	0	0	0.461538	11.5354	4.30929	3.06086	2.74815	-1.26	7.2357	4.20004	-2.69616	0.182376	0.33822	0.222327	-0.532458	0.0701992	0.13565	0.295433	0.506206	-0.392604	-21.2812	3.22472
Chloropyramine	289.81	CN(C)CCN(Cc1ccc(Cl)cc1)c1ccccn1	drugs	0.813273	3.3032	3	0	6	3	0	0	0	2	2	0	0	1	0	0	1	0	0	0.3125	12.7157	5.47567	3.32907	3.0771	-1.58	7.26848	4.51083	-2.80726	0.759096	-0.792839	0.166385	0.544432	0.0392771	0.454538	-0.642966	1.05203	-0.406804	-22.0396	-25.9329
Chloroquine	319.88	CCN(CC)CCCC(C)Nc1ccnc2cc(Cl)ccc21	drugs	0.756412	4.8106	3	1	8	3	0	1	1	2	2	0	0	1	0	0	1	0	0	0.5	14.528	6.17092	4.34768	4.11258	-1.32	8.34873	4.58661	-2.29863	0.601812	-0.603278	0.681659	0.446272	0.0685185	0.701767	-0.656941	0.997413	-0.524088	-20.8499	-26.2798
Chlorothiazide	295.729	NS(=O)(=O)c1cc2c(cc1Cl)NC=NS2(=O)=O	drugs	0.763029	0.1299	7	3	1	5	0	0	0	2	1	0	1	0	0	1	1	0	0	0	10.473	6.71553	4.68216	2.03006	-1.16	3.66748	2.1365	-2.51638	0.460152	-0.349184	-1.20337	-0.353182	0.00865008	-0.323396	0.259257	0.816466	-0.159257	-18.2991	-0.194513
Chlorotrianisene	380.871	COc1ccc(C(Cl)=C(c2ccc(OC)cc2)c2ccc(OC)cc2)cc1	drugs	0.500502	5.8678	3	0	6	3	0	0	0	3	3	0	0	0	0	0	3	0	0	0.130435	16.2868	6.25245	4.72754	4.32034	-2.91	8.65051	4.26178	-2.18575	1.80985	-2.2532	0.614193	-1.05745	-0.0769976	0.394791	0.882223	0.152209	-0.0179919	-1.84746	-18.4416
Chloroxine	214.051	Oc1c(Cl)cc(Cl)c2cccnc12	drugs	0.729523	3.2472	2	1	0	2	0	0	0	2	2	0	0	1	0	0	1	0	0	0	7.97162	3.40279	2.36981	1.76899	-0.99	3.05275	1.32116	-3.56155	0.671056	-1.09777	-0.656229	0.725812	-0.0345854	0.215451	-0.325785	0.901085	0.406888	-25.9033	-25.0175
Chlorphenesin	202.637	OCC(O)COc1ccc(Cl)cc1	drugs	0.768217	1.072	3	2	4	3	0	1	1	1	1	0	0	0	0	0	1	0	0	0.333333	7.73753	3.03776	1.71875	1.46677	-0.77	5.06677	3.632	-3.28664	-0.0493953	0.259336	-0.497817	-0.439119	0.0658412	-0.0679063	0.303057	0.998367	-0.354367	-23.1485	0.653827
Chlorpheniramine	274.795	CN(C)CCC(c1ccc(Cl)cc1)c1ccccn1	drugs	0.824007	3.8186	2	0	5	2	0	1	1	2	2	0	0	1	0	0	1	0	0	0.3125	12.1387	5.38713	3.43413	3.18215	-1.38	6.68986	4.04907	-2.86969	0.556454	-0.907166	0.129925	0.499543	0.0414899	0.497799	-0.674669	1.17796	-0.25968	-22.1495	-25.6048
Chlorpromazine	318.873	CN(C)CCCN1c2ccccc2Sc2ccc(Cl)cc21	drugs	0.791805	4.8944	2	0	4	3	0	0	0	3	2	0	1	0	0	1	2	0	0	0.294118	13.9158	7.01051	4.94016	3.57479	-1.16	6.30437	3.20327	-2.38678	0.420737	-1.59907	-0.0708158	-1.00604	0.0616237	0.395465	-0.164037	0.623263	-0.706622	-8.7426	-8.23374
Chlorpropamide	276.745	CCCNC(=O)NS(=O)(=O)c1ccc(Cl)cc1	drugs	0.879458	1.7379	5	2	4	3	2	0	0	1	1	0	0	0	0	0	1	0	0	0.3	10.807	5.43416	3.48543	1.88656	-1.27	5.88064	4.23901	-2.89753	0.453726	0.122033	-0.0982601	-0.702417	0.172526	-1.23641	-0.536821	1.28437	-0.377466	-23.0389	5.75647
Chlorprothixene	315.869	CN(C)CCC=C1c2ccccc2Sc2ccc(Cl)cc21	drugs	0.654221	5.188	1	0	3	2	0	0	0	3	2	0	1	0	0	1	2	0	0	0.222222	13.8389	6.96867	4.94062	3.5537	-1.22	6.26645	3.17969	-2.41488	0.475216	-1.65835	0.00161726	-1.02574	0.0202937	0.45125	-0.0203102	0.275684	-0.220261	-8.31322	-8.94109
Chlorthalidone	338.772	NS(=O)(=O)c1cc(C2(O)NC(=O)c3ccccc32)ccc1Cl	drugs	0.75604	0.9242	6	4	2	4	1	1	1	3	2	0	1	0	0	1	2	0	0	0.0714286	12.6494	6.83737	4.90387	3.51142	-1.93	4.78602	2.18672	-1.98476	1.20805	-1.16657	-0.995768	-0.727359	0.0425843	-0.84216	0.292534	0.820778	-0.251565	-9.40505	-10.979
Chlorzoxazone	169.567	O=c1[nH]c2cc(Cl)ccc2o1	drugs	0.653514	1.7745	3	1	0	2	0	0	0	2	2	0	0	1	0	0	1	0	0	0	6.18244	2.59144	1.61609	1.381	-1.22	2.13422	1.03158	-3.62193	0.780119	-0.864378	-0.922723	0.844059	-0.0518352	0.0980655	-0.108532	0.623279	0.555928	-26.8723	-25.4564
Ciclesonide	540.697	CC(C)C(=O)OCC(=O)[C@@]12OC(C3CCCCC3)O[C@@H]1C[C@H]1[C@@H]3CCC4=CC(=O)C=C[C@]4(C)[C@H]3[C@@H](O)C[C@@]12C	drugs	0.504654	4.7039	7	1	5	7	0	9	1	6	0	5	6	0	1	1	0	4	5	0.78125	23.8186	13.8777	11.5221	11.5221	-1.83	9.62735	3.96763	3.01026	-3.91574	-1.78129	0.951379	0.716368	-0.0735328	-0.926598	-0.124962	-0.694534	-0.661726	27.1902	10.4735
Ciclopirox	207.273	Cc1cc(=O)n(O)c(C2CCCCC2)c1	drugs	0.718567	2.44172	3	1	1	3	0	0	0	2	1	1	1	1	0	0	0	1	1	0.583333	9.07026	4.44253	3.20347	3.20347	-1.25	4.08837	2.05911	-2.49272	-0.948762	-0.192017	-0.0733772	1.18456	0.0582282	-0.130507	-0.663083	0.311682	-0.192989	-25.8591	-18.7478
Cidofovir	279.189	Nc1ccn(C[C@@H](CO)OCP(=O)(O)O)c(=O)n1	drugs	0.451971	-1.6618	9	5	6	7	0	1	0	1	1	0	0	1	0	0	0	0	0	0.5	10.2332	5.13994	2.46348	1.97806	-1.25	6.07488	4.94391	-2.11376	0.697355	1.57443	-0.411394	1.28575	0.00776814	0.045316	0.218492	0.100973	-0.0505466	-27.7577	-14.7179
Cilastatin	358.46	CC1(C)C[C@@H]1C(=O)N/C(=C\CCCCSC[C@H](N)C(=O)O)C(=O)O	drugs	0.324593	1.4326	7	5	11	5	1	2	0	1	0	1	1	0	0	0	0	1	1	0.6875	14.896	7.82275	5.19622	4.02405	-1.54	9.07661	6.92053	-0.829028	-0.501236	1.58826	1.12286	-0.0508524	0.0666138	-0.674835	0.325132	-0.284091	0.0311073	0.75247	23.0566
Cilazapril	417.506	CCOC(=O)[C@H](CCc1ccccc1)N[C@H]1CCCN2CCC[C@@H](C(=O)O)N2C1=O	drugs	0.61994	1.5955	8	2	8	6	1	3	0	3	1	2	2	0	2	2	1	0	0	0.590909	17.4574	7.82312	5.74971	5.74971	-2.45	10.5406	5.37001	0.0148563	0.306943	0.103003	-0.670701	-1.27556	0.211645	0.0513472	-1.05667	-0.0302214	-0.58089	1.32377	-1.10385
Cilostazol	369.469	O=C1CCc2cc(OCCCCc3nnnn3C3CCCCC3)ccc2N1	drugs	0.755913	3.4647	7	1	7	6	1	0	0	4	2	1	2	1	0	1	1	1	1	0.6	15.6929	7.50421	5.51718	5.51718	-2.44	8.49967	4.45872	-0.80735	0.335015	-1.18315	0.295541	0.66655	0.0944226	-0.376109	-0.997456	0.271963	-0.785151	-17.6126	-20.6626
Cimetidine	252.347	C/N=C(\NC#N)NCCSCc1nc[nH]c1C	drugs	0.234659	0.5974	6	3	5	4	0	0	0	1	1	0	0	1	0	0	0	0	0	0.5	10.7651	4.36778	3.08021	2.10985	-1.68	7.57008	4.78178	-2.2568	0.608739	1.22094	0.229371	1.01401	-0.0223715	0.386939	0.107017	-0.602671	0.753189	-28.3315	-13.3849
Cinacalcet	357.419	C[C@@H](NCCCc1cccc(C(F)(F)F)c1)c1cccc2ccccc21	drugs	0.522407	6.142	1	1	6	1	0	1	0	3	3	0	0	0	0	0	3	0	0	0.272727	14.6834	6.54588	4.63693	4.63693	-2.33	7.91676	4.43893	-2.26105	1.412	-2.13824	0.681009	-1.10397	-0.0367978	0.417365	0.763139	0.154102	-0.235339	-2.13404	-18.4197
Cinalukast	412.555	CCC(CC)(CC(=O)Nc1cccc(/C=C/c2nc(C3CCC3)cs2)c1)C(=O)O	drugs	0.545342	5.8006	5	2	9	4	1	0	0	3	2	1	1	1	0	0	1	1	1	0.434783	17.7971	8.60446	6.78628	5.95808	-2.47	9.35175	5.12248	-0.916617	0.641037	-1.15032	1.32625	0.678774	0.0105151	-0.207612	-0.580228	0.26282	-0.00982233	-18.2184	-25.0078
Cinitapride	402.495	CCOc1cc(N)c([N+](=O)[O-])cc1C(=O)NC1CCN(CC2CC=CCC2)CC1	drugs	0.313711	3.1262	8	3	7	6	1	1	1	3	1	1	2	0	1	1	1	0	1	0.571429	16.9328	7.79613	5.6869	5.6869	-2.61	9.73452	5.47059	-0.205756	0.372566	0.046032	0.285896	-0.807312	0.0756214	-0.189603	-0.049603	-0.702291	0.272812	2.7275	-4.03688
Cinnarizine	368.524	C(=Cc1ccccc1)CN1CCN(C(c2ccccc2)c2ccccc2)CC1	drugs	0.596666	5.107	2	0	6	2	0	0	0	4	3	1	1	0	1	1	3	0	0	0.230769	16.3223	7.37353	5.47613	5.47613	-2.68	9.49593	4.77607	-1.42428	1.36834	-2.46576	-0.059728	-1.41364	0.00589574	0.586577	0.115341	0.0755641	-0.41175	-1.62947	-16.7751
Cinolazepam	357.772	N#CCCN1c2ccc(Cl)cc2C(c2ccccc2F)=NC(O)C1=O	drugs	0.91713	2.89518	5	1	3	4	1	1	1	3	2	0	1	0	0	1	2	0	0	0.166667	13.742	5.82712	4.0541	3.819	-2.75	7.01279	3.24644	-2.17208	1.10021	-1.60961	-0.574813	-1.03367	0.0994624	-0.6364	-0.214227	1.12694	-0.480326	-11.0996	-8.15606
Cinoxacin	262.221	CCn1nc(C(=O)O)c(=O)c2cc3c(cc21)OCO3	drugs	0.862078	0.8433	7	1	2	6	0	0	0	3	2	0	1	1	0	1	1	0	0	0.25	10.0435	4.02126	2.95151	2.95151	-2.57	3.97507	1.62139	-2.47728	1.0041	-0.994228	-1.16469	0.698897	0.0525244	-0.0199618	-0.547623	0.719128	-0.419617	-22.6682	-24.2086
Ciprofloxacin	331.347	O=C(O)c1cn(C2CC2)c2cc(N3CCNCC3)c(F)cc2c1=O	drugs	0.89323	1.5833	6	2	3	5	0	0	0	4	2	2	2	1	1	1	1	1	1	0.411765	13.0881	6.37331	4.72911	4.72911	-2.41	5.59217	2.44786	-1.14396	-0.00260948	-1.47127	-1.00845	0.783109	0.0692354	-0.175994	-0.883668	0.641566	-0.836054	-18.3729	-19.9138
Cisapride	465.953	COc1cc(N)c(Cl)cc1C(=O)N[C@@H]1CCN(CCCOc2ccc(F)cc2)C[C@@H]1OC	drugs	0.436035	3.3581	7	3	9	6	1	2	0	3	2	1	1	0	1	1	2	0	0	0.434783	19.0309	8.08053	5.8543	5.52697	-2.55	11.355	6.24584	-0.433168	1.36815	-0.572597	0.247695	-1.14138	0.0694687	0.0146661	0.0578274	-0.151212	-0.299246	-0.376834	-10.9945
Cisatracurium Besylate	1243.5	COc1ccc(C[C@@H]2c3cc(OC)c(OC)cc3CC[N@+]2(C)CCC(=O)OCCCCCOC(=O)CC[N@@+]2(C)CCc3cc(OC)c(OC)cc3[C@H]2Cc2ccc(OC)c(OC)c2)cc1OC.O=S(=O)([O-])c1ccccc1.O=S(=O)([O-])c1ccccc1	drugs	0.0212581	9.2469	20	0	26	18	0	4	0	8	6	0	2	0	0	2	6	0	0	0.415385	53.0007	24.279	17.7827	16.0836	-7.6	31.8684	18.7081	5.33025	6.2198	-4.54097	3.56616	-2.05997	-0.26709	1.72934	1.81932	-1.16926	-1.82743	9.94336	-20.723
Cisplatin	298.03	N[Pt](N)(Cl)Cl	drugs	0.670898	0.1953	2	4	0	2	0	0	0	0	0	0	0	0	0	0	0	0	0	0	6.01092	10.9689	0	0	1.18831	1.76137	37.3497	-3.69401	-0.657757	1.05667	-0.785504	-0.0525444	-0.173906	-0.190514	0.201523	1.06276	0.338218	-23.498	24.6504
Citalopram	324.399	CN(C)CCCC1(c2ccc(F)cc2)OCc2cc(C#N)ccc21	drugs	0.838867	3.81298	3	0	5	3	0	1	1	3	2	0	1	0	0	1	2	0	0	0.35	14.0505	6.51314	4.58819	4.58819	-2.22	6.72108	3.0558	-2.14234	0.598734	-1.57221	-0.164922	-1.02319	0.0832704	0.214744	-0.0915121	0.776011	-0.728678	-8.60018	-8.43729
Cladribine	285.691	Nc1nc(Cl)nc2c1ncn2[C@H]1C[C@H](O)[C@@H](CO)O1	drugs	0.648167	-0.2974	8	4	2	8	0	3	0	3	2	1	1	2	1	1	0	0	0	0.5	10.5264	4.6548	3.28449	3.11546	-1.48	4.56626	2.02036	-1.45272	0.762981	0.233213	-1.46918	2.12704	0.0604121	0.492837	-1.20196	0.243992	-0.231436	-13.5565	-27.2378
Clarithromycin	747.964	CC[C@H]1OC(=O)[C@H](C)[C@@H](O[C@H]2C[C@@](C)(OC)[C@@H](O)[C@H](C)O2)[C@H](C)[C@@H](O[C@@H]2O[C@H](C)C[C@H](N(C)C)[C@H]2O)[C@](C)(OC)C[C@@H](C)C(=O)[C@H](C)[C@@H](O)[C@]1(C)O	drugs	0.265829	2.4397	14	4	8	14	0	18	0	3	0	3	3	0	3	3	0	0	0	0.947368	33.899	16.6315	12.2688	12.2688	-1.3	17.6592	9.37792	3.9242	-0.563177	1.5388	-0.133329	-1.13831	0.161041	1.44001	-0.992432	-0.700496	-0.932118	18.2576	0.636081
Clavulanate	199.162	O=C(O)[C@H]1/C(=C/CO)O[C@@H]2CC(=O)N21	drugs	0.551312	-1.0956	6	2	2	4	1	2	0	2	0	2	2	0	2	2	0	0	0	0.5	7.21265	3.10748	2.29366	2.29366	-1.56	2.98446	1.07342	-1.55648	-0.72007	1.0943	-1.89494	-0.839296	0.223734	-0.347955	-1.07355	-0.429711	0.300704	-1.16794	9.07435
Clemastine	343.898	CN1CCC[C@@H]1CCO[C@](C)(c1ccccc1)c1ccc(Cl)cc1	drugs	0.722715	5.1044	2	0	6	2	0	2	0	3	2	1	1	0	1	1	2	0	0	0.428571	15.2984	7.2564	5.48504	5.23307	-1.35	7.68938	3.82616	-1.63693	0.229586	-1.41207	-0.0183981	-1.23593	0.10179	0.664914	-0.442416	0.44329	-0.738454	-6.56647	-7.76689
Clenbuterol	277.195	CC(C)(C)NCC(O)c1cc(Cl)c(N)c(Cl)c1	drugs	0.744293	2.9971	3	4	3	3	0	1	1	1	1	0	0	0	0	0	1	0	0	0.5	11.7315	5.85932	2.93732	2.3119	-0.48	5.44232	4.35596	-2.78223	-0.193654	0.259504	-0.0360972	-0.505373	0.0940049	0.0166946	0.242397	0.90713	-0.574678	-20.5356	1.70663
Clevidipine	456.322	CCCC(=O)OCOC(=O)C1=C(C)NC(C)=C(C(=O)OC)C1c1cccc(Cl)c1Cl	drugs	0.484773	4.2452	7	1	7	7	0	1	1	2	1	0	1	0	0	1	1	0	0	0.380952	18.648	7.37115	5.37563	4.54211	-2.51	10.4985	5.14889	-1.25468	0.713301	-0.180892	0.560991	-0.811022	0.0265192	0.494098	0.178968	0.0549903	0.0821138	-9.6616	-1.24149
Clidinium	352.454	C[N+]12CCC(CC1)C(OC(=O)C(O)(c1ccccc1)c1ccccc1)C2	drugs	0.679789	2.7045	4	1	4	3	0	1	1	5	2	3	3	0	3	3	2	0	0	0.409091	15.1747	7.97294	6.1629	6.1629	-2.17	6.52611	2.93276	0.0103016	0.0843418	-1.76313	-1.8939	-1.68795	0.170086	0.788214	-1.23718	-0.263483	-0.554992	3.04462	1.5906
Clindamycin	424.991	CCC[C@@H]1C[C@@H](C(=O)NC(C(C)Cl)[C@H]2O[C@H](SC)[C@H](O)[C@@H](O)[C@H]2O)N(C)C1	drugs	0.438273	0.3895	7	4	7	7	1	9	2	2	0	2	2	0	2	2	0	0	0	0.944444	17.9886	9.35869	6.75701	5.63097	-0.09	10.0937	5.29116	0.595053	-1.04131	1.93071	-0.579071	-0.929579	0.246677	0.365007	-1.01465	-0.238135	-0.546968	-2.71325	9.3543
Clobazam	300.745	CN1c2ccc(Cl)cc2N(c2ccccc2)C(=O)CC1=O	drugs	0.757657	3.3712	4	0	1	2	2	0	0	3	2	0	1	0	0	1	2	0	0	0.125	12.1707	5.2637	3.71516	3.48006	-2.33	5.22012	2.38303	-2.48993	1.06922	-1.60963	-0.469836	-1.13292	0.110398	-1.06057	-0.504556	0.517501	0.107162	-12.5157	-7.57893
Clobetasol	410.913	C[C@H]1C[C@H]2[C@@H]3CCC4=CC(=O)C=C[C@]4(C)[C@@]3(F)[C@@H](O)C[C@]2(C)[C@@]1(O)C(=O)CCl	drugs	0.685647	3.1422	4	2	2	4	0	8	0	4	0	3	4	0	0	0	0	3	4	0.727273	17.2998	9.99193	9.01176	8.76902	-1.04	5.9904	2.082	0.517855	-3.44042	-1.05319	0.745973	0.786383	-0.0220471	-1.18697	0.176656	0.0263791	-0.821045	20.8736	20.2666
Clocortolone	410.913	C[C@@H]1C[C@H]2[C@@H]3C[C@H](F)C4=CC(=O)C=C[C@]4(C)[C@@]3(Cl)[C@@H](O)C[C@]2(C)[C@H]1C(=O)CO	drugs	0.68611	2.9981	4	2	2	4	0	9	0	4	0	3	4	0	0	0	0	3	4	0.727273	17.2474	10.3882	9.39589	8.47112	-1.04	6.22781	2.29829	0.590831	-3.44742	-1.02597	0.733682	0.797091	-0.0245179	-1.18701	0.190433	0.0559392	-0.840759	20.9481	20.1999
Clodronate	244.891	O=P(O)(O)C(Cl)(Cl)P(=O)(O)O	drugs	0.413787	0.4307	6	4	2	2	0	0	0	0	0	0	0	0	0	0	0	0	0	1	8.05642	7.84959	6.30828	0.70092	0.88	2.97947	2.40686	-2.50136	-1.28312	2.18567	0.218872	-0.0153543	0.156224	0.117994	0.161611	-0.532086	-0.635763	-12.9715	23.0282
Clofarabine	303.681	Nc1nc(Cl)nc2c1ncn2[C@@H]1O[C@H](CO)[C@@H](O)[C@@H]1F	drugs	0.64865	-0.3494	8	4	2	8	0	4	0	3	2	1	1	2	1	1	0	0	0	0.5	10.7746	4.72268	3.33805	3.16901	-1.55	4.77404	1.90088	-1.38262	0.766445	0.239543	-1.47414	2.12385	0.0602469	0.489181	-1.18527	0.271203	-0.22846	-13.5314	-27.2148
Clofazimine	473.407	CC(C)N=c1cc2n(-c3ccc(Cl)cc3)c3ccccc3nc-2cc1Nc1ccc(Cl)cc1	drugs	0.27493	7.4898	4	1	4	4	0	0	0	5	3	0	2	0	0	1	3	0	1	0.111111	19.7697	8.99803	5.80661	5.30266	-3.34	8.89134	4.44972	-0.921276	1.67145	-2.96244	0.593423	-1.0946	-0.136694	0.424609	0.910847	-0.885467	0.498121	0.891693	-18.3628
Clofibrate	242.702	CCOC(=O)C(C)(C)Oc1ccc(Cl)cc1	drugs	0.761605	3.0605	3	0	4	3	0	0	0	1	1	0	0	0	0	0	1	0	0	0.416667	10.3751	4.2232	2.20563	1.95366	-1.22	5.21219	3.41754	-3.23175	-0.0901747	-0.0709505	0.0256018	-0.596124	0.089864	0.131228	-0.0090394	0.735683	-0.407611	-21.2039	0.246379
Clomifene	405.969	CCN(CC)CCOc1ccc(C(=C(Cl)c2ccccc2)c2ccccc2)cc1	drugs	0.373428	6.5626	2	0	9	2	0	0	0	3	3	0	0	0	0	0	3	0	0	0.230769	17.9007	7.19872	5.43005	5.02285	-2.55	10.8478	5.72323	-1.84342	1.76412	-2.0229	1.21582	-1.16952	-0.0819541	0.704956	0.858813	-0.131554	0.0171403	-1.19398	-18.3411
Clomipramine	314.86	CN(C)CCCN1c2ccccc2CCc2ccc(Cl)cc21	drugs	0.817874	4.5284	2	0	4	2	0	0	0	3	2	0	1	0	0	1	2	0	0	0.368421	14.1053	6.64665	4.50637	4.27128	-1.51	6.71955	3.28571	-2.36543	0.393051	-1.58951	-0.0484218	-1.05221	0.0860668	0.313049	-0.218096	0.607728	-0.798002	-8.72975	-8.17481
Clomocycline	508.911	CN(C)[C@@H]1C(O)=C(C(=O)NCO)C(=O)[C@@]2(O)C(O)=C3C(=O)c4c(O)ccc(Cl)c4[C@@](C)(O)[C@H]3C[C@@H]12	drugs	0.216413	0.0197	11	7	3	10	1	5	0	4	1	0	3	0	0	0	1	0	3	0.434783	19.7901	9.78563	7.60836	7.29338	-2.96	8.0358	3.15828	0.607549	0.432601	-0.0991906	0.17005	0.262884	-0.0826296	-1.37173	1.37035	-0.904623	0.240645	5.79828	-7.79363
Clonazepam	315.716	O=C1CN=C(c2ccccc2Cl)c2cc([N+](=O)[O-])ccc2N1	drugs	0.682474	3.0377	6	1	2	4	1	0	0	3	2	0	1	0	0	1	2	0	0	0.0666667	12.0016	5.08705	3.58252	3.25293	-2.73	5.57272	2.5586	-2.29976	1.29804	-1.50973	-0.614581	-0.923758	0.0351372	-0.593787	0.0955666	0.381019	0.114523	-8.38325	-13.5566
Clonidine	230.098	Clc1cccc(Cl)c1NC1=NCCN1	drugs	0.776426	2.3645	3	2	1	3	0	0	0	2	1	0	1	0	0	1	1	0	0	0.222222	8.86126	3.69316	2.51027	1.88033	-0.93	4.06725	1.93756	-3.0281	-0.07485	-0.433024	-0.859362	-0.637854	0.075047	-0.0404154	-0.0776216	0.637869	-0.190731	-19.13	-0.732289
Clopidogrel	321.829	COC(=O)[C@H](c1ccccc1Cl)N1CCc2sccc2C1	drugs	0.807761	3.6739	3	0	3	4	0	1	0	3	2	0	1	1	0	1	1	0	0	0.3125	13.2851	6.44457	5.1938	3.8266	-1.36	6.17825	2.83869	-2.26548	0.523988	-1.21689	-0.294492	0.438553	0.0542435	0.53301	-0.930743	0.70634	-0.413324	-21.1042	-23.2692
Clorazepate	314.728	O=C(O)C1N=C(c2ccccc2)c2cc(Cl)ccc2NC1=O	drugs	0.836206	2.5827	5	2	2	3	1	1	1	3	2	0	1	0	0	1	2	0	0	0.0625	12.041	5.2001	3.51739	3.28229	-2.66	5.61435	2.58257	-2.34817	1.17183	-1.58258	-0.811597	-0.961092	0.0667436	-0.741289	-0.00285246	0.964033	-0.112885	-11.6576	-8.29211
Clotiazepam	318.829	CCc1cc2c(s1)N(C)C(=O)CN=C2c1ccccc1Cl	drugs	0.829128	3.7777	3	0	2	3	1	0	0	3	2	0	1	1	0	1	1	0	0	0.25	13.4623	6.40493	5.23266	3.54723	-1.65	5.62031	2.49393	-2.35798	0.73262	-1.33121	-0.282756	0.303926	0.0956924	-0.0985821	-1.27604	0.763276	-0.129181	-20.986	-23.6996
Clotrimazole	344.845	Clc1ccccc1C(c1ccccc1)(c1ccccc1)n1ccnc1	drugs	0.454545	5.3767	2	0	4	2	0	0	0	4	4	0	0	1	0	0	3	0	0	0.0454545	14.3433	6.29946	4.86806	4.53848	-2.84	6.57718	2.55304	-2.26894	2.32322	-2.91509	0.2229	0.242902	-0.136934	0.587393	0.419394	-0.0218929	0.308816	1.946	-27.6614
Cloxacillin	435.889	Cc1onc(-c2ccccc2Cl)c1C(=O)N[C@@H]1C(=O)N2[C@@H]1SC(C)(C)[C@@H]2C(=O)O	drugs	0.709265	2.54872	8	2	4	6	2	3	0	4	2	2	2	1	2	2	1	0	0	0.368421	17.3747	9.66958	7.08141	5.18029	-2.52	6.77331	2.99549	-0.0423734	1.0292	-0.966782	-1.07509	-0.0819016	0.194956	-0.373467	-1.98651	0.264597	-0.160797	-0.310206	-3.38144
Clozapine	326.831	CN1CCN(C2=Nc3cc(Cl)ccc3Nc3ccccc32)CC1	drugs	0.800122	3.7227	4	1	0	4	0	0	0	4	2	1	2	0	1	2	2	0	0	0.277778	13.8454	6.49422	4.66135	4.42625	-2.04	5.87076	2.79908	-1.59351	0.422387	-1.89689	-1.24007	-1.20789	0.0971756	0.251764	-0.495547	0.239341	-0.59373	-6.16204	-5.3399
Cocaine	303.358	COC(=O)[C@@H]1[C@H]2CC[C@@H](C[C@@H]1OC(=O)c1ccccc1)N2C	drugs	0.797936	1.8677	5	0	3	5	0	4	0	3	1	2	2	0	2	2	1	0	0	0.529412	12.8977	6.05842	4.95546	4.95546	-1.88	6.0849	2.60872	-0.993106	-0.477576	-0.498725	-1.40854	-1.14613	0.197147	0.464787	-1.07412	0.243687	-0.747281	-2.00593	1.61269
Codeine	299.37	COc1ccc2c3c1O[C@H]1[C@@H](O)C=C[C@H]4[C@@H](C2)N(C)CC[C@]314	drugs	0.798144	1.5011	4	1	1	4	0	5	0	5	1	1	4	0	1	2	1	0	2	0.555556	12.951	7.11324	6.35431	6.35431	-1.52	4.05987	1.27762	-0.576193	-1.22995	-1.30106	-1.28058	-0.644803	0.131451	-0.153143	-0.694933	-0.114711	-0.855741	-1.54575	3.82044
Colchicine	399.443	COc1cc2c(c(OC)c1OC)-c1ccc(OC)c(=O)cc1C(NC(C)=O)CC2	drugs	0.832522	2.8716	7	1	5	6	1	1	1	3	2	0	1	0	0	0	2	0	1	0.363636	17.2505	6.75055	5.09802	5.09802	-3.22	8.42618	3.72177	-1.55074	1.01997	-1.40983	0.178965	-0.697712	0.0713331	-0.807059	0.219113	0.916916	-0.723016	-7.96092	-10.2807
Colestipol	281.832	NCCNCCNCCNCCN.ClCC1CO1	drugs	0.175794	-1.7034	6	7	11	6	0	1	1	1	0	1	1	0	1	1	0	0	0	1	11.8453	4.2456	2.51801	2.17381	0.05	15.1087	16.05	-0.817248	-0.439196	3.10878	0.055863	-0.487895	0.0908055	0.616549	0.351729	-0.837822	-0.397978	-6.84867	13.0751
Colistimethate	1634.9	CCC(C)CCCCC(=O)NC(CCNCS(=O)(=O)[O-])C(=O)NC(C(=O)NC(CCNCS(=O)(=O)[O-])C(=O)NC1CCNC(=O)C(C(C)O)NC(=O)C(CCNCS(=O)(=O)[O-])NC(=O)C(CCNCS(=O)(=O)[O-])NC(=O)C(CC(C)C)NC(=O)C(CC(C)C)NC(=O)C(CCNCS(=O)(=O)[O-])NC1=O)C(C)O	drugs	0.0198939	-9.7734	44	18	44	33	11	13	13	1	0	1	1	0	1	1	0	0	0	0.810345	64.7634	33.5736	18.6335	15.8451	-6.56	48.1681	45.2544	10.5065	6.80146	6.50627	3.90404	-1.13756	0.243845	-5.20804	-0.483512	2.46349	-0.252059	23.23	-14.4112
Colistin	1155.45	CCC(C)CCCC(=O)N[C@@H](CCN)C(=O)N[C@H](C(=O)N[C@@H](CCN)C(=O)N[C@H]1CCNC(=O)[C@H]([C@@H](C)O)NC(=O)[C@H](CCN)NC(=O)[C@H](CCN)NC(=O)[C@H](CC(C)C)NC(=O)[C@@H](CC(C)C)NC(=O)[C@H](CCN)NC1=O)[C@@H](C)O	drugs	0.034695	-5.8315	29	23	28	18	11	13	1	1	0	1	1	0	1	1	0	0	0	0.788462	48.6601	21.6332	13.4287	13.4287	-6.11	38.5678	27.0167	7.09938	5.46161	5.34428	2.96269	-1.45206	0.438746	-6.20598	-1.12843	0.845355	0.203775	22.5367	-14.2491
Conivaptan	498.586	Cc1nc2c([nH]1)CCN(C(=O)c1ccc(NC(=O)c3ccccc3-c3ccccc3)cc1)c1ccccc1-2	drugs	0.296607	6.50732	6	2	4	3	2	0	0	6	5	0	1	1	0	1	4	0	0	0.09375	20.9401	9.3164	6.82388	6.82388	-4.97	9.82379	4.36905	-0.463457	3.85159	-3.91686	0.471049	-0.349415	-0.0858112	-0.504658	0.146216	-0.785944	0.558082	4.51411	-23.3827
Cromoglicic acid	468.37	O=C(O)c1cc(=O)c2c(OCC(O)COc3cccc4oc(C(=O)O)cc(=O)c34)cccc2o1	drugs	0.345413	2.1145	11	3	8	9	0	0	0	4	4	0	0	2	0	0	2	0	0	0.130435	17.218	7.09451	4.71702	4.71702	-4.64	9.07749	4.45023	-0.97244	3.57882	-1.717	0.0524096	1.95779	-0.174438	0.468912	0.354187	-0.176039	0.365196	5.53664	-27.9429
Crotamiton	203.285	CC=CC(=O)N(CC)c1ccccc1C	drugs	0.691577	2.92402	2	0	3	1	1	0	0	1	1	0	0	0	0	0	1	0	0	0.307692	9.52667	3.36898	2.29775	2.29775	-1.57	5.34526	2.6877	-3.30018	0.139405	-0.162155	0.0694442	-0.753919	0.106859	-0.469028	-0.237198	0.602033	0.190816	-21.99	1.41884
Cyclacillin	341.433	CC1(C)S[C@@H]2[C@H](NC(=O)C3(N)CCCCC3)C(=O)N2[C@H]1C(=O)O	drugs	0.635664	0.2797	7	4	3	5	2	3	0	3	0	3	3	0	2	2	0	1	1	0.8	14.1889	9.03696	6.73105	5.15952	-1.28	5.37444	2.51611	0.28661	-1.45664	0.731218	-1.00195	-0.67019	0.286251	-1.14923	-1.51284	-0.337478	-0.514176	0.240694	7.33288
Cyclandelate	276.376	CC1CC(OC(=O)C(O)c2ccccc2)CC(C)(C)C1	drugs	0.859739	3.478	3	1	3	3	0	3	3	2	1	1	1	0	0	0	1	1	1	0.588235	12.5038	6.78545	3.96796	3.96796	-1.35	5.96107	3.8254	-1.99047	-1.08086	-0.639804	0.142842	-0.31619	0.0785422	-0.246293	0.0797346	1.09773	-0.679411	-10.7421	3.49365
Cyclizine	266.388	CN1CCN(C(c2ccccc2)c2ccccc2)CC1	drugs	0.842342	3.0234	2	0	3	2	0	0	0	3	2	1	1	0	1	1	2	0	0	0.333333	12.0737	5.56315	4.13364	4.13364	-1.64	6.20703	2.91956	-2.2371	0.273474	-1.49873	-0.768409	-1.1075	0.106184	0.268282	-0.397687	0.636165	-0.772369	-8.3057	-7.18763
Cyclobenzaprine	275.395	CN(C)CCC=C1c2ccccc2C=Cc2ccccc21	drugs	0.67735	4.5538	1	0	3	1	0	0	0	3	2	0	1	0	0	0	2	0	1	0.2	12.7123	5.71758	3.86915	3.86915	-2.12	6.10827	2.98274	-2.608	0.394271	-1.85283	0.184778	-0.743401	-0.015505	-0.0285262	0.361995	0.407015	-0.0833534	-10.9647	-10.9442
Cyclopentolate	291.391	CN(C)CCOC(=O)C(c1ccccc1)C1(O)CCCC1	drugs	0.816249	2.1801	4	1	6	4	0	1	1	2	1	1	1	0	0	0	1	1	1	0.588235	12.9177	6.12515	4.15817	4.15817	-1.39	7.05065	4.04894	-1.93184	-0.78708	-0.34105	0.259717	-0.237008	0.0764311	-0.27384	0.123115	0.816953	-0.95675	-11.0354	3.54726
Cyclophosphamide	261.089	O=P1(N(CCCl)CCCl)NCCCO1	drugs	0.605721	1.884	4	1	5	2	0	1	1	1	0	1	1	0	1	1	0	0	0	1	10.3229	5.88379	4.59519	1.95662	0.69	6.31114	3.36838	-2.00098	-1.64425	1.60475	-0.117961	-0.677008	0.24089	0.700123	-0.881655	-0.0994239	-0.825163	-6.01089	19.5402
Cycloserine	102.093	N[C@@H]1CONC1=O	drugs	0.385893	-1.6249	4	3	0	3	1	1	0	1	0	1	1	0	1	1	0	0	0	0.666667	3.6783	1.38381	0.772423	0.772423	-0.61	1.47569	0.702517	-2.6336	-0.899639	1.80062	-1.38669	-0.418516	0.179669	-0.533958	-0.298796	-0.818453	0.441282	-16.3179	13.6465
Cyclosporine	1202.63	C/C=C/CC(C)C(O)C1C(=O)NC(CC)C(=O)N(C)CC(=O)N(C)C(CC(C)C)C(=O)NC(C(C)C)C(=O)N(C)C(CC(C)C)C(=O)NC(C)C(=O)NC(C)C(=O)N(C)C(CC(C)C)C(=O)N(C)C(CC(C)C)C(=O)N(C)C(C(C)C)C(=O)N1C	drugs	0.147925	3.269	23	5	15	12	11	12	12	1	0	1	1	0	1	1	0	0	0	0.790323	56.0652	26.0926	16.0766	16.0766	-6.13	34.8715	21.6556	6.24049	3.51942	2.46268	4.0747	-2.36608	0.426646	-4.68791	-2.76371	1.32831	2.14464	21.2057	-13.6793
Cyclothiazide	389.886	NS(=O)(=O)c1cc2c(cc1Cl)NC(C1CC3C=CC1C3)NS2(=O)=O	drugs	0.657169	1.2295	7	4	2	5	0	4	4	4	1	1	3	0	0	1	1	1	2	0.428571	14.8267	10.1306	7.83826	4.98166	-1.13	5.18307	2.54772	-0.339287	-1.01596	-0.879099	-0.541356	0.0257033	-0.0186229	-0.541263	0.514032	0.434441	-0.371496	-5.42961	4.56656
Cycrimine	287.447	OC(CCN1CCCCC1)(c1ccccc1)C1CCCC1	drugs	0.886396	3.9404	2	1	5	2	0	1	1	3	1	2	2	0	1	1	1	1	1	0.684211	13.1367	6.92396	5.56208	5.56208	-0.86	6.93314	3.48987	-1.27452	-1.43876	-0.862103	-0.125315	-0.716157	0.165519	0.0988023	-0.792929	0.675755	-1.13994	-4.60043	3.46679
Cyproheptadine	287.406	CN1CCC(=C2c3ccccc3C=Cc3ccccc32)CC1	drugs	0.579165	4.6979	1	0	0	1	0	0	0	4	2	1	2	0	1	1	2	0	1	0.238095	13.0491	6.28966	4.84686	4.84686	-2.12	5.58307	2.31813	-1.77765	0.0795952	-2.14488	-0.529378	-1.02384	0.0123359	0.201697	-0.110892	-0.259247	0.138406	-7.85821	-4.5104
Cyproterone	374.908	CC(=O)[C@@]1(O)CC[C@H]2[C@@H]3C=C(Cl)C4=CC(=O)[C@@H]5C[C@@H]5[C@]4(C)[C@H]3CC[C@@]21C	drugs	0.753222	4.0368	3	1	1	3	0	8	0	5	0	3	5	0	0	0	0	3	5	0.727273	16.4746	10.3152	9.55568	9.22609	-0.93	4.91179	1.75272	0.629801	-4.00178	-1.71771	0.756649	0.85429	-0.0288543	-1.31866	-0.0197396	-0.0107778	-0.875722	21.4096	21.8304
Cytarabine	243.219	Nc1ccn([C@@H]2O[C@H](CO)[C@@H](O)[C@@H]2O)c(=O)n1	drugs	0.44893	-2.563	8	5	2	8	0	4	0	2	1	1	1	1	1	1	0	0	0	0.555556	8.80112	3.77111	2.64283	2.64283	-1.48	4.41448	2.02566	-1.44731	0.260825	1.31867	-1.58898	1.06811	0.064204	0.0982361	-0.209817	-0.335309	0.0082841	-24.3408	-14.0165
Dabigatran etexilate	627.746	CCCCCCOC(=O)N=C(N)c1ccc(NCc2nc3cc(C(=O)N(CCC(=O)OCC)c4ccccn4)ccc3n2C)cc1	drugs	0.0741488	5.6026	12	3	15	9	2	0	0	4	4	0	0	2	0	0	2	0	0	0.352941	26.5695	10.5933	7.3027	7.3027	-5.26	16.7115	9.13007	0.604705	4.28816	-1.33842	2.0581	1.35499	-0.100694	0.119806	-0.323409	-0.686147	0.771968	8.996	-25.2401
Dacarbazine	182.187	CN(C)N=Nc1[nH]cnc1C(N)=O	drugs	0.510531	0.0689	7	3	3	4	1	0	0	1	1	0	0	1	0	0	0	0	0	0.333333	7.3518	2.50066	1.17622	1.17622	-1.92	3.65451	2.25584	-2.9237	0.710712	0.907365	-0.50676	0.988259	0.0569999	-0.543977	-0.353972	0.164057	0.690781	-29.6486	-15.7484
Dactinomycin	1255.44	Cc1ccc(C(=O)N[C@@H]2C(=O)N[C@H](C(C)C)C(=O)N3CCC[C@H]3C(=O)N(C)CC(=O)N(C)[C@@H](C(C)C)C(=O)O[C@@H]2C)c2nc3c(C(=O)N[C@@H]4C(=O)N[C@H](C(C)C)C(=O)N5CCC[C@H]5C(=O)N(C)CC(=O)N(C)[C@@H](C(C)C)C(=O)O[C@@H]4C)c(N)c(=O)c(C)c-3oc12	drugs	0.117861	0.72564	28	6	8	18	10	10	0	7	1	4	6	0	4	5	1	0	1	0.612903	54.1343	25.5439	17.5232	17.5232	-8.72	27.5719	13.7043	8.72945	3.8787	-0.133827	0.353232	-2.79901	0.496826	-4.67209	-3.86962	-1.67269	0.997387	22.5035	-11.6038
Dalfampridine	94.117	Nc1ccncc1	drugs	0.512651	0.6638	2	2	0	2	0	0	0	1	1	0	0	1	0	0	0	0	0	0	3.83396	1.28055	0.706104	0.706104	-1.05	1.59893	0.891825	-3.83106	0.288265	0.271553	-0.942217	1.0506	-0.0483755	0.0413323	-0.132861	0.334718	1.20698	-31.4983	-17.5905
Dalfopristin	690.86	CCN(CC)CCS(=O)(=O)[C@@H]1CCN2C(=O)c3coc(n3)CC(=O)C[C@H](O)C=C(C)C=CCNC(=O)C=C[C@@H](C)[C@@H](C(C)C)OC(=O)C12	drugs	0.401598	2.2693	13	2	7	11	2	5	1	3	1	1	2	1	1	2	0	0	0	0.617647	29.5717	15.0392	10.8251	8.65745	-3.62	17.6822	10.693	1.82974	1.4156	0.456483	0.735688	0.115716	0.124915	-0.116739	-1.60842	-0.243991	0.124979	11.8103	-8.75976
Danazol	337.463	C#C[C@]1(O)CC[C@H]2[C@@H]3CCC4=Cc5oncc5C[C@]4(C)[C@H]3CC[C@@]21C	drugs	0.721043	4.221	3	1	0	3	0	6	0	5	1	3	4	1	0	0	0	3	4	0.681818	15.2165	9.39405	8.66548	8.66548	-1.53	4.79647	1.79276	0.225039	-2.90066	-2.01203	0.584365	1.92074	-0.0547995	-0.935738	-0.545226	-0.0424006	-0.549805	18.5853	16.7215
Dantrolene	314.257	O=C1CN(N=Cc2ccc(-c3ccc([N+](=O)[O-])cc3)o2)C(=O)N1	drugs	0.398902	1.7405	9	1	4	6	3	0	0	3	2	1	1	1	1	1	1	0	0	0.0714286	11.6314	4.66155	3.08794	3.08794	-3.49	5.71586	3.07451	-1.4007	2.02302	-0.554085	-0.700871	0.213499	0.0755396	-1.18641	-1.13334	-0.28382	1.31527	-14.3475	-19.9542
Dapiprazole	325.46	Cc1ccccc1N1CCN(CCc2nnc3n2CCCC3)CC1	drugs	0.864228	2.28752	5	0	4	5	0	0	0	4	2	1	2	1	1	2	1	0	0	0.578947	14.6165	7.00638	5.41618	5.41618	-1.88	6.93172	3.17653	-1.1896	0.303883	-1.14548	-0.928345	0.157583	0.160683	0.650771	-1.56003	0.320288	-1.00413	-19.454	-21.1903
Dapsone	248.307	Nc1ccc(S(=O)(=O)c2ccc(N)cc2)cc1	drugs	0.791627	1.6838	4	4	2	4	0	0	0	2	2	0	0	0	0	0	2	0	0	0	9.81474	5.59119	4.16634	2.3808	-2.01	4.10181	2.23616	-2.88077	1.14545	-1.1756	-0.763067	-0.490053	-0.0176195	-0.442628	0.799141	1.09697	-0.320456	-11.9319	-14.0055
Darifenacin	426.56	NC(=O)C(c1ccccc1)(c1ccccc1)[C@@H]1CCN(CCc2ccc3c(c2)CCO3)C1	drugs	0.622271	3.9575	4	2	7	3	1	1	0	5	3	1	2	0	1	2	3	0	0	0.321429	18.3737	8.98106	7.20224	7.20224	-3.11	8.79307	3.68999	-0.348508	1.60448	-2.44369	-0.375826	-1.57561	0.0966516	-0.0772359	-0.33909	-0.11645	-0.62901	-1.068	-8.89495
Darunavir	547.674	CC(C)CN(C[C@@H](O)[C@H](Cc1ccccc1)NC(=O)O[C@H]1CO[C@H]2OCC[C@@H]12)S(=O)(=O)c1ccc(N)cc1	drugs	0.364423	2.3753	10	4	11	8	1	5	0	4	2	2	2	0	2	2	2	0	0	0.518519	22.5489	12.1995	8.63297	6.7871	-2.7	12.4375	7.02973	1.30685	1.38612	-0.455416	-0.212012	-1.31584	0.100346	0.267915	-0.29491	-0.502558	-0.584336	3.44959	-9.45977
Dasatinib	488.017	Cc1cccc(Cl)c1NC(=O)c1cnc(Nc2cc(N3CCN(CCO)CC3)nc(C)n2)s1	drugs	0.465717	3.31354	9	3	7	9	1	0	0	4	3	1	1	2	1	1	1	0	0	0.363636	20.0796	9.18926	6.58841	5.3619	-2.79	10.4296	5.77223	-0.188405	2.25495	-0.969952	-0.0313468	1.56011	0.00395933	0.479298	-1.28582	-0.0466985	0.0824255	-8.57368	-29.6605
Daunorubicin	527.526	COc1cccc2c1C(=O)c1c(O)c3c(c(O)c1C2=O)C[C@@](O)(C(C)=O)C[C@@H]3O[C@H]1C[C@H](N)[C@H](O)[C@H](C)O1	drugs	0.305129	1.0289	11	6	4	11	0	6	0	5	2	1	3	0	1	1	2	0	2	0.444444	21.0558	10.1348	7.79797	7.79797	-3.35	9.13922	3.81013	1.14785	0.957947	-1.07053	-0.557453	-0.313353	-0.0710142	-0.307566	1.20175	-0.874787	-0.406244	6.66586	-10.1847
Debrisoquin	175.235	N=C(N)N1CCc2ccccc2C1	drugs	0.455159	0.93817	3	3	0	1	0	0	0	2	1	0	1	0	0	1	1	0	0	0.3	7.45529	3.32551	2.47134	2.47134	-1.51	3.08836	1.4949	-2.79555	0.0639335	-0.0678216	-0.857616	-0.53472	0.0299096	-0.143645	0.397901	-0.411254	0.487616	-19.4119	-2.39158
Decamethonium	258.494	C[N+](C)(C)CCCCCCCCCC[N+](C)(C)C	drugs	0.392838	3.5196	2	0	11	0	0	0	0	0	0	0	0	0	0	0	0	0	0	1	13.9655	7.85629	3.40787	3.40787	-0.08	8.92494	15.92	-2.33251	-1.06441	1.80539	1.66531	-0.645935	0.117103	0.845131	-0.384741	-0.364256	-0.385357	-5.06053	29.8497
Decitabine	228.208	Nc1ncn([C@H]2C[C@H](O)[C@@H](CO)O2)c(=O)n1	drugs	0.527362	-2.1388	8	4	2	8	0	3	0	2	1	1	1	1	1	1	0	0	0	0.625	8.35353	3.51922	2.43984	2.43984	-1.51	4.16062	1.89606	-1.62643	0.124147	1.21669	-1.5429	1.01485	0.0969583	0.136017	-0.421576	-0.244932	-0.206071	-24.2723	-14.5195
Deferasirox	373.368	O=C(O)c1ccc(-n2nc(-c3ccccc3O)nc2-c2ccccc2O)cc1	drugs	0.503163	3.7107	7	3	4	6	0	0	0	4	4	0	0	1	0	0	3	0	0	0	14.5197	6.05715	4.25588	4.25588	-4.13	6.88131	3.05166	-1.79799	3.04474	-2.63029	-0.273597	0.477341	-0.145885	0.0928704	0.895323	0.172888	0.130584	2.24247	-27.5045
Deferiprone	139.154	Cc1c(O)c(=O)ccn1C	drugs	0.564918	0.39932	3	1	0	3	0	0	0	1	1	0	0	1	0	0	0	0	0	0.285714	5.95738	2.22491	1.55467	1.55467	-1.25	2.17215	0.89966	-3.4925	0.0749435	0.434868	-0.722411	1.04125	0.0144601	0.0848117	-0.323916	0.197757	0.63937	-30.192	-17.8209
Deferoxamine	560.693	CC(=O)N(O)CCCCCNC(=O)CCC(=O)N(O)CCCCCNC(=O)CCC(=O)N(O)CCCCCN	drugs	0.05958	0.9221	14	7	23	9	5	0	0	0	0	0	0	0	0	0	0	0	0	0.8	23.2369	9.34648	5.88289	5.88289	-2.81	23.1099	20.781	0.768566	2.20962	3.52658	2.92929	-0.997289	0.204466	-1.98189	-0.540209	-0.288257	0.472422	4.55198	29.0238
Degarelix	1632.29	CC(=O)N[C@H](Cc1ccc2ccccc2c1)C(=O)N[C@H](Cc1ccc(Cl)cc1)C(=O)N[C@H](Cc1cccnc1)C(=O)N[C@@H](CO)C(=O)N[C@@H](Cc1ccc(NC(=O)[C@H]2CC(=O)NC(=O)N2)cc1)C(=O)N[C@H](Cc1ccc(NC(N)=O)cc1)C(=O)N[C@@H](CC(C)C)C(=O)N[C@@H](CCCCNC(C)C)C(=O)N1CCCC1C(=O)N[C@H](C)C(N)=O	drugs	0.0241939	1.5147	34	19	41	18	17	11	1	8	6	2	2	1	2	2	5	0	0	0.414634	66.6452	30.1974	19.7006	19.4486	-12.43	43.8862	28.516	10.9242	11.454	-0.890235	4.42957	-2.58578	0.522044	-8.3805	-3.02938	0.550853	0.267887	23.9225	-13.2104
Delavirdine	456.572	CC(C)Nc1cccnc1N1CCN(C(=O)c2cc3cc(NS(C)(=O)=O)ccc3[nH]2)CC1	drugs	0.526086	2.7171	9	3	6	6	1	0	0	4	3	1	1	2	1	1	1	0	0	0.363636	19.2384	10.0606	5.85817	5.25167	-3.27	8.69691	4.96014	-0.411277	2.19308	-1.15055	-0.206774	1.53389	0.0291675	0.246639	-1.39076	0.0150731	0.120034	-8.71554	-29.8443
Demecarium	556.792	CN(CCCCCCCCCCN(C)C(=O)Oc1cccc([N+](C)(C)C)c1)C(=O)Oc1cccc([N+](C)(C)C)c1	drugs	0.179606	6.7622	8	0	15	4	2	0	0	2	2	0	0	0	0	0	2	0	0	0.5625	26.1117	12.4271	6.95515	6.95515	-3.1	15.6255	11.9638	-0.271109	1.98113	-0.370136	2.70218	-1.30484	0.0323446	-0.0142201	0.0347762	-0.53097	0.215539	1.06111	-12.1673
Demeclocycline	464.858	CN(C)[C@@H]1C(O)=C(C(N)=O)C(=O)[C@@]2(O)C(O)=C3C(=O)c4c(O)ccc(Cl)c4[C@@H](O)[C@H]3C[C@@H]12	drugs	0.334299	0.2649	10	7	2	9	1	5	0	4	1	0	3	0	0	0	1	0	3	0.380952	17.7905	8.87576	6.97329	6.64371	-2.92	7.04078	2.60542	0.198388	0.297632	-0.321295	-0.0668744	0.222507	-0.0615961	-1.48225	1.21903	-0.584753	0.184382	5.59416	-7.67102
Deserpidine	578.662	COC(=O)[C@@H]1[C@@H](OC)[C@H](OC(=O)c2cc(OC)c(OC)c(OC)c2)C[C@@H]2CN3CCc4c5ccccc5[nH]c4[C@H]3C[C@@H]21	drugs	0.413568	4.1625	10	1	7	9	0	6	0	6	3	2	3	1	1	2	2	1	1	0.5	24.6769	11.3259	9.46066	9.46066	-3.76	11.491	4.66319	1.63344	1.17894	-2.35347	0.0105668	0.385169	-0.0489757	0.60109	-0.377724	-0.77986	-0.538111	9.79868	-12.4115
Desflurane	168.036	FC(F)OC(F)C(F)(F)F	drugs	0.573248	2.0835	1	0	2	1	0	1	1	0	0	0	0	0	0	0	0	0	0	1	4.33074	1.2544	0.479693	0.479693	-0.46	3.08749	3.54348	-3.6274	-1.52936	1.59401	0.0733418	-0.426408	0.199261	0.254547	-0.23308	-0.216314	-0.228447	-14.7333	27.9075
Desipramine	266.388	CNCCCN1c2ccccc2CCc2ccccc21	drugs	0.851637	3.5328	2	1	4	2	0	0	0	3	2	0	1	0	0	1	2	0	0	0.333333	12.1015	5.36617	4.037	4.037	-1.8	6.10128	2.56493	-2.49524	0.497951	-1.5196	-0.355892	-0.989747	0.0921702	0.100832	-0.0988184	0.706684	-0.799822	-9.42552	-8.45769
Deslanoside	943.09	C[C@H]1O[C@@H](O[C@H]2CC[C@@]3(C)[C@H](CC[C@@H]4[C@@H]3C[C@@H](O)[C@]3(C)[C@@H](C5=CC(=O)OC5)CC[C@]43O)C2)C[C@H](O)[C@@H]1O[C@H]1C[C@H](O)[C@H](O[C@H]2C[C@H](O)[C@H](O[C@@H]3O[C@H](CO)[C@@H](O)[C@H](O)[C@H]3O)[C@@H](C)O2)[C@@H](C)O1	drugs	0.10331	0.0423	19	9	10	19	0	26	0	9	0	8	9	0	4	5	0	4	4	0.93617	38.6562	21.623	18.0581	18.0581	-1.47	18.9373	8.6399	9.34936	-3.12772	-0.363601	-1.19742	0.146239	-0.0347865	0.0257762	-0.537132	-1.87339	-1.49737	28.1522	0.519268
Desloratadine	310.828	Clc1ccc2c(c1)CCc1cccnc1C2=C1CCNCC1	drugs	0.794753	4.0189	2	1	0	2	0	0	0	4	2	1	2	1	1	1	1	0	1	0.315789	13.2878	6.47759	4.92414	4.68904	-1.64	5.86406	2.46688	-1.76321	-0.00243467	-1.76216	-0.726444	0.375554	0.0602074	0.327426	-1.15777	0.426883	-0.200029	-19.9843	-20.3749
Desmopressin	1069.24	N=C(N)NCCC[C@H](NC(=O)[C@@H]1CCCN1C(=O)[C@@H]1CSSCCC(=O)N[C@@H](Cc2ccc(O)cc2)C(=O)N[C@@H](Cc2ccccc2)C(=O)N[C@@H](CCC(N)=O)C(=O)N[C@@H](CC(N)=O)C(=O)N1)C(=O)NCC(N)=O	drugs	0.0275007	-4.13203	26	18	19	15	11	7	0	4	2	2	2	0	2	2	2	0	0	0.478261	41.9883	20.0018	13.9478	11.5327	-7.62	29.7874	20.1179	6.35981	6.13886	2.02902	1.29423	-2.04071	0.397921	-6.21501	-1.41669	-0.33593	0.656097	21.849	-13.2901
Desogestrel	310.481	C#C[C@]1(O)CC[C@H]2[C@@H]3CCC4=CCCC[C@@H]4[C@H]3C(=C)C[C@@]21CC	drugs	0.54096	4.8697	1	1	1	1	0	6	0	4	0	3	4	0	0	0	0	3	4	0.727273	14.4824	8.53925	8.01417	8.01417	-1	5.25	1.91005	-0.0298191	-3.65558	-1.27521	1.00732	0.608967	-0.0350874	-0.978523	0.0813402	-0.509095	-0.202318	18.8793	22.0444
Desonide	416.514	CC1(C)O[C@@H]2C[C@H]3[C@@H]4CCC5=CC(=O)C=C[C@]5(C)[C@H]4[C@@H](O)C[C@]3(C)[C@]2(C(=O)CO)O1	drugs	0.717749	2.3267	6	2	2	6	0	8	0	5	0	4	5	0	1	1	0	3	4	0.75	18.1818	10.8727	9.04644	9.04644	-1.34	6.12378	2.33742	1.43419	-3.4885	-1.17883	-0.094722	0.557246	0.0240298	-1.03909	-0.313538	-0.194791	-1.02204	20.8872	17.1973
Desoximetasone	376.468	C[C@@H]1C[C@H]2[C@@H]3CCC4=CC(=O)C=C[C@]4(C)[C@@]3(F)[C@@H](O)C[C@]2(C)[C@H]1C(=O)CO	drugs	0.777165	2.7808	4	2	2	4	0	8	0	4	0	3	4	0	0	0	0	3	4	0.727273	16.2432	9.66816	8.48358	8.48358	-1.33	5.83503	2.21424	0.378943	-3.4243	-1.11454	0.586413	0.777861	-0.00151365	-1.31086	0.10564	0.247889	-0.972373	20.3693	20.3822
Desvenlafaxine	263.381	CN(C)CC(c1ccc(O)cc1)C1(O)CCCCC1	drugs	0.877582	2.7326	3	2	4	3	0	1	1	2	1	1	1	0	0	0	1	1	1	0.625	11.971	6.0706	4.2112	4.2112	-1.06	5.93055	3.48472	-2.10642	-1.03451	-0.455735	0.140587	-0.24962	0.101786	-0.365855	0.0326171	0.934919	-1.06223	-10.9501	3.60241
Dexamethasone	392.467	C[C@@H]1C[C@H]2[C@@H]3CCC4=CC(=O)C=C[C@]4(C)[C@@]3(F)[C@@H](O)C[C@]2(C)[C@@]1(O)C(=O)CO	drugs	0.667213	1.8957	5	3	2	5	0	8	0	4	0	3	4	0	0	0	0	3	4	0.727273	16.6131	9.74915	8.79125	8.79125	-1.37	5.83275	2.01426	0.643315	-3.24991	-0.857675	0.514414	0.898309	-0.0289208	-1.36893	0.38898	-0.0334278	-0.843504	20.8774	19.4676
Dexbrompheniramine	319.246	CN(C)CC[C@@H](c1ccc(Br)cc1)c1ccccn1	drugs	0.830054	3.9277	2	0	5	2	0	1	0	2	2	0	0	1	0	0	1	0	0	0.3125	12.9688	5.86637	3.71082	3.18215	-1.19	6.82618	4.1491	-2.86293	0.546706	-0.908851	0.201812	0.50723	0.0445987	0.506546	-0.739529	1.12287	-0.403999	-22.057	-25.6104
Dexfenfluramine	231.261	CCN[C@@H](C)Cc1cccc(C(F)(F)F)c1	drugs	0.83836	3.2459	1	1	4	1	0	1	0	1	1	0	0	0	0	0	1	0	0	0.5	9.43486	3.86099	2.34878	2.34878	-1.03	5.34416	3.85007	-3.31537	-0.353848	-0.0933398	0.0561205	-0.683691	0.130296	0.0706199	-0.159398	0.93648	-0.616861	-20.6823	0.386961
Dexmedetomidine	200.285	Cc1cccc([C@H](C)c2c[nH]cn2)c1C	drugs	0.792075	3.17834	2	1	2	1	0	1	0	2	2	0	0	1	0	0	1	0	0	0.307692	9.41132	4.00489	3.07606	3.07606	-1.57	3.89069	1.79717	-3.16652	0.490468	-0.93851	-0.282927	0.615866	0.0482957	0.20597	-0.544865	0.855416	-0.129571	-24.1264	-25.2693
Dexmethylphenidate	233.311	COC(=O)[C@H](c1ccccc1)[C@H]1CCCCN1	drugs	0.81234	2.0853	3	1	3	3	0	2	0	2	1	1	1	0	1	1	1	0	0	0.5	10.1864	4.46791	3.36461	3.36461	-1.35	5.82354	2.85607	-2.24513	-0.398126	-0.215235	-0.817296	-0.874913	0.160583	0.202102	-0.543874	0.574224	-0.665219	-15.7955	1.62697
Dexrazoxane	268.273	C[C@@H](CN1CC(=O)NC(=O)C1)N1CC(=O)NC(=O)C1	drugs	0.540093	-2.7083	8	2	3	6	4	1	0	2	0	2	2	0	2	2	0	0	0	0.636364	10.6403	4.86633	3.13127	3.13127	-1.8	5.45255	3.58161	-0.801326	-0.089513	1.69709	-1.50645	-1.08871	0.358324	-1.96362	-1.91812	-0.47469	0.326288	-15.445	9.44747
Dextroamphetamine	135.21	C[C@H](N)Cc1ccccc1	drugs	0.654216	1.5763	1	2	2	1	0	1	0	1	1	0	0	0	0	0	1	0	0	0.333333	6.24856	2.66701	1.4005	1.4005	-0.82	3.37379	2.1939	-3.55637	-0.193886	0.132132	-0.481095	-0.466451	0.0585521	-0.089385	0.323037	0.487404	0.00111904	-23.8293	-0.720899
Dextromethorphan	271.404	COc1ccc2c(c1)[C@@]13CCCC[C@H]1[C@@H](C2)N(C)CC3	drugs	0.776132	3.3834	2	0	1	2	0	3	0	4	1	2	3	0	1	1	1	1	2	0.666667	12.692	7.03357	6.32152	6.32152	-1.02	4.48971	1.60479	-0.969888	-1.8862	-1.34566	-0.423408	-0.446101	0.112815	-0.183478	-0.618519	-0.0215542	-0.876229	-3.35391	4.45822
Dextrothyroxine	776.872	N[C@H](Cc1cc(I)c(Oc2cc(I)c(O)c(I)c2)c(I)c1)C(=O)O	drugs	0.388157	4.5573	5	4	5	4	0	1	0	2	2	0	0	0	0	0	2	0	0	0.133333	20.524	9.5238	6.28841	3.0412	0.39	8.85471	5.19883	-1.8093	0.957938	-0.560156	0.597572	-0.581428	-0.0988986	0.535345	0.932514	0.314368	-0.120666	-3.59889	-12.911
Dezocine	245.366	C[C@@]12CCCCC[C@@H](Cc3ccc(O)cc31)[C@@H]2N	drugs	0.737433	3.1136	2	3	0	2	0	3	0	3	1	1	2	0	0	0	1	1	2	0.625	11.154	6.34824	5.20544	5.20544	-1.02	4.26976	1.74334	-1.7077	-1.50744	-0.909615	0.00954533	-0.0411569	0.0552353	-0.64784	0.25612	0.243225	-0.736069	-7.43904	4.57794
Diatrizoate	613.915	CC(=O)Nc1c(I)c(NC(C)=O)c(I)c(C(=O)O)c1I	drugs	0.456992	3.1154	6	3	3	3	2	0	0	1	1	0	0	0	0	0	1	0	0	0.181818	16.7783	6.97072	5.36912	2.13287	-0.18	7.19527	3.92924	-2.27641	0.639454	0.383075	0.446789	-0.629696	0.0518509	-0.812377	-0.051816	0.376576	0.494858	-24.8594	5.61176
Diazepam	284.746	CN1c2ccc(Cl)cc2C(c2ccccc2)=NCC1=O	drugs	0.791645	3.1538	3	0	1	2	1	0	0	3	2	0	1	0	0	1	2	0	0	0.125	11.7625	5.08152	3.60393	3.36883	-2.13	5.09771	2.20753	-2.66064	0.837508	-1.69159	-0.617023	-1.02361	0.0738679	-0.537116	-0.242569	0.593984	-0.121306	-11.7761	-8.50751
Diazoxide	230.676	CC1=NS(=O)(=O)c2cc(Cl)ccc2N1	drugs	0.740376	1.8726	4	1	0	3	0	0	0	2	1	0	1	0	0	1	1	0	0	0.125	8.8544	4.92621	3.43714	1.79425	-1.07	2.96349	1.48609	-3.00017	0.0115739	-0.571987	-0.967527	-0.558005	0.0424299	-0.0790916	-0.0320461	0.535338	0.0126982	-19.1255	-0.95132
Dibucaine	343.471	CCCCOc1cc(C(=O)NCCN(CC)CC)c2ccccc2n1	drugs	0.671115	3.4853	5	1	10	4	1	0	0	2	2	0	0	1	0	0	1	0	0	0.5	15.5474	6.01	4.29316	4.29316	-2.14	9.98819	5.42668	-1.95816	1.20682	-0.275696	0.855592	0.394332	0.094809	0.0767848	-0.77665	0.683637	-0.372407	-20.3899	-26.9052
Dichlorphenamide	305.164	NS(=O)(=O)c1cc(Cl)c(Cl)c(S(N)(=O)=O)c1	drugs	0.815212	0.2882	6	4	2	4	0	0	0	1	1	0	0	0	0	0	1	0	0	0	10.6597	6.68367	4.34528	1.60341	-0.38	4.13184	2.84347	-2.99846	0.381052	0.0192827	-0.799692	-0.200956	0.000363575	-0.374781	0.478491	1.36624	-0.34902	-23.6695	1.3081
Diclofenac	296.153	O=C(O)Cc1ccccc1Nc1c(Cl)cccc1Cl	drugs	0.880729	4.3641	3	2	4	2	0	0	0	2	2	0	0	0	0	0	2	0	0	0.0714286	11.3718	4.76372	3.21141	2.58147	-1.71	5.95441	3.39762	-3.11242	0.860867	-1.45945	-0.181141	-0.801304	0.0242437	-0.0631614	0.3127	1.35616	-0.465151	-13.3223	-12.4296
Dicloxacillin	470.334	Cc1onc(-c2c(Cl)cccc2Cl)c1C(=O)N[C@@H]1C(=O)N2[C@@H]1SC(C)(C)[C@@H]2C(=O)O	drugs	0.66029	3.20212	8	2	4	6	2	3	0	4	2	2	2	1	2	2	1	0	0	0.368421	18.4313	10.1936	7.45235	5.25088	-2.23	7.17698	3.06959	0.0573766	0.998236	-0.959391	-0.902606	-0.101719	0.183508	-0.249463	-1.98241	0.171519	-0.0886529	-0.275789	-3.38212
Dicumarol	336.299	O=c1oc2ccccc2c(O)c1Cc1c(O)c2ccccc2oc1=O	drugs	0.54591	2.9014	6	2	2	6	0	0	0	4	4	0	0	2	0	0	2	0	0	0.0526316	12.8533	5.60246	4.10772	4.10772	-3.54	5.52148	2.35079	-2.06904	2.76373	-2.33306	-0.509108	1.88936	-0.13984	0.362577	-0.0803452	0.236208	0.353335	4.32501	-30.0316
Dicyclomine	309.494	CCN(CC)CCOC(=O)C1(C2CCCCC2)CCCCC1	drugs	0.652719	4.4022	3	0	7	3	0	0	0	2	0	2	2	0	0	0	0	2	2	0.947368	14.7406	7.21454	6.07405	6.07405	-0.57	8.90499	4.24492	-1.08739	-2.50911	0.159665	1.41555	0.0538236	0.104686	-0.170355	-0.36362	-0.0195901	-0.946168	8.03214	17.6173
Didanosine	236.231	O=c1nc[nH]c2c1ncn2[C@H]1CC[C@@H](CO)O1	drugs	0.752145	-0.2105	7	2	2	6	0	2	0	3	2	1	1	2	1	1	0	0	0	0.5	9.03607	4.02941	2.97841	2.97841	-1.73	3.9351	1.63312	-1.8809	0.585368	-0.0707017	-1.47571	2.01309	0.0912012	0.488454	-1.52781	0.396643	-0.285114	-13.7831	-27.7374
Dienestrol	266.34	CC=C(C(=CC)c1ccc(O)cc1)c1ccc(O)cc1	drugs	0.796672	4.6046	2	2	3	2	0	0	0	2	2	0	0	0	0	0	2	0	0	0.111111	11.6679	4.49845	3.22414	3.22414	-2.48	6.10987	2.91217	-2.99712	0.956678	-1.55052	-0.070808	-0.853236	0.0204095	-0.105384	0.404698	1.01692	-0.181317	-12.716	-12.5877
Diethylcarbamazine	199.298	CCN(CC)C(=O)N1CCN(C)CC1	drugs	0.654165	0.6956	4	0	2	2	2	0	0	1	0	1	1	0	1	1	0	0	0	0.9	9.49253	3.74519	2.80776	2.80776	-0.77	5.19536	2.60754	-2.25267	-1.08415	1.40879	-0.399722	-0.88926	0.324927	-0.749678	-1.46308	-0.201001	-0.290637	-14.4725	12.1669
Diethylpropion	205.301	CCN(CC)C(C)C(=O)c1ccccc1	drugs	0.688599	2.5996	2	0	5	2	0	1	1	1	1	0	0	0	0	0	1	0	0	0.461538	9.73378	3.62746	2.79783	2.79783	-1.15	5.66322	2.89728	-3.06931	-0.190661	0.0666233	0.117713	-0.619354	0.0855375	0.215633	0.0791141	0.634851	-0.230447	-21.4802	0.215281
Diethylstilbestrol	268.356	CCC(=C(CC)c1ccc(O)cc1)c1ccc(O)cc1	drugs	0.779698	4.8286	2	2	4	2	0	0	0	2	2	0	0	0	0	0	2	0	0	0.222222	11.9274	4.75796	3.50292	3.50292	-2.22	6.28695	3.0209	-2.87458	0.828521	-1.40009	0.111811	-0.867042	0.0401999	0.000917185	0.351657	0.918399	-0.359342	-12.5646	-11.6344
Diflorasone	410.457	C[C@H]1C[C@H]2[C@@H]3C[C@H](F)C4=CC(=O)C=C[C@]4(C)[C@@]3(F)[C@@H](O)C[C@]2(C)[C@@]1(O)C(=O)CO	drugs	0.645896	1.8437	5	3	2	5	0	9	0	4	0	3	4	0	0	0	0	3	4	0.727273	16.8613	9.84382	8.77879	8.77879	-1.44	6.04879	2.18848	0.72321	-3.23462	-0.828033	0.521897	0.898807	-0.0351765	-1.35876	0.433329	-0.066854	-0.793389	20.9971	19.3459
Diflunisal	250.2	O=C(O)c1cc(-c2ccc(F)cc2F)ccc1O	drugs	0.860782	3.0356	3	2	2	2	0	0	0	2	2	0	0	0	0	0	2	0	0	0	9.02271	3.66125	2.4691	2.4691	-2.43	4.44436	2.1513	-3.32073	1.0036	-1.53126	-0.622222	-0.709107	0.00885932	-0.337454	0.497296	1.20392	-0.184653	-13.1222	-13.4126
Difluprednate	508.558	CCCC(=O)O[C@]1(C(=O)COC(C)=O)CC[C@H]2[C@@H]3C[C@H](F)C4=CC(=O)C=C[C@]4(C)[C@@]3(F)[C@@H](O)C[C@@]21C	drugs	0.54731	3.5195	7	1	6	7	0	8	0	4	0	3	4	0	0	0	0	3	4	0.703704	21.1438	11.1526	9.3478	9.3478	-2.42	8.85354	3.52116	1.24732	-2.74031	-0.953334	1.28421	0.740293	-0.0623482	-1.01714	0.387707	-0.259507	-0.577193	23.5064	19.229
Digitoxin	764.95	C[C@H]1O[C@@H](O[C@@H]2[C@@H](C)O[C@@H](O[C@@H]3[C@@H](C)O[C@@H](O[C@H]4CC[C@@]5(C)[C@H](CC[C@@H]6[C@@H]5CC[C@]5(C)[C@@H](C7=CC(=O)OC7)CC[C@]65O)C4)C[C@@H]3O)C[C@@H]2O)C[C@H](O)[C@@H]1O	drugs	0.188482	3.2473	13	5	7	13	0	20	0	8	0	7	8	0	3	4	0	4	4	0.926829	32.5867	18.7376	15.8583	15.8583	-1.23	14.8577	6.82236	6.92978	-3.66179	-1.05068	-0.353575	0.101388	-0.0259276	0.00688077	-0.739812	-1.80535	-1.0098	27.5982	1.6268
Digoxin	780.949	C[C@H]1O[C@@H](O[C@@H]2[C@@H](C)O[C@@H](O[C@@H]3[C@@H](C)O[C@@H](O[C@H]4CC[C@@]5(C)[C@H](CC[C@@H]6[C@@H]5C[C@@H](O)[C@]5(C)[C@@H](C7=CC(=O)OC7)CC[C@]65O)C4)C[C@@H]3O)C[C@@H]2O)C[C@H](O)[C@@H]1O	drugs	0.162215	2.2181	14	6	7	14	0	21	0	8	0	7	8	0	3	4	0	4	4	0.926829	32.9042	18.8156	15.9516	15.9516	-1.27	15.0807	6.95037	7.15613	-3.5328	-0.826542	-0.52312	0.209977	-0.0381292	-0.102655	-0.533543	-1.82582	-1.06204	27.6489	1.54753
Dihydroergotamine	583.689	CN1C[C@H](C(=O)N[C@]2(C)O[C@@]3(O)[C@@H]4CCCN4C(=O)[C@H](Cc4ccccc4)N3C2=O)C[C@@H]2c3cccc4[nH]cc(c43)C[C@H]21	drugs	0.433136	2.0811	10	3	4	6	3	7	0	8	3	4	5	1	4	4	2	0	1	0.484848	24.4545	13.1874	10.6232	10.6232	-3.73	9.38282	3.85557	3.3691	1.30378	-2.3832	-1.97834	-0.805467	0.226881	-0.566378	-2.67702	-1.24413	-0.0402303	16.0023	-6.68354
Dihydroergotoxine	679.796	CN1C[C@H](C(=O)N[C@]2(C)O[C@@]3(O)[C@@H]4CCCN4C(=O)[C@H](Cc4ccccc4)N3C2=O)CC2c3cccc4[nH]cc(c43)C[C@H]21.CS(=O)(=O)O	drugs	0.298984	1.5851	13	4	4	8	3	7	1	8	3	4	5	1	4	4	2	0	1	0.5	27.943	15.3865	10.6232	10.6232	-3.82	11.6573	5.48655	4.00979	1.64443	-2.03632	-1.85652	-0.708021	0.179211	-0.511478	-2.319	-1.43245	0.110909	16.1152	-6.65093
Dihydrotachysterol	398.675	CC(C)[C@@H](C)/C=C/[C@@H](C)[C@H]1CC[C@H]2/C(=C/C=C3\C[C@@H](O)CC[C@@H]3C)CCC[C@@]21C	drugs	0.469863	7.7209	1	1	5	1	0	7	0	3	0	3	3	0	0	0	0	3	3	0.785714	19.9549	11.2625	8.99111	8.99111	-0.82	9.54415	5.09112	0.358017	-3.21501	-0.934799	2.08728	0.211255	-0.0189438	-0.320299	-0.131135	-0.296096	-0.219369	25.7302	18.4095
Dihydroxyaluminium	137.071	O.O.NCC(=O)O[Al]	drugs	0.386068	-3.0776	5	6	1	3	0	0	0	0	0	0	0	0	0	0	0	0	0	0.5	5.333	0.929686	0.561004	0.298113	-0.117532	9.99044	9.30299	-3.06058	-0.318075	2.37575	-0.719326	-0.00795345	0.0136283	-0.33242	0.862831	-0.109321	0.221947	-18.7133	19.2394
Diloxanide	328.151	CN(C(=O)C(Cl)Cl)c1ccc(OC(=O)c2ccco2)cc1	drugs	0.490967	3.2653	5	0	4	4	1	0	0	2	2	0	0	1	0	0	1	0	0	0.142857	12.4668	5.15494	3.04754	2.67418	-1.98	6.64871	3.77092	-2.57491	1.32141	-0.613058	0.169102	0.576791	-0.0238381	-0.0282339	-0.396223	0.242883	0.712426	-26.934	-28.6163
Diltiazem	414.527	COc1ccc([C@@H]2Sc3ccccc3N(CCN(C)C)C(=O)[C@@H]2OC(C)=O)cc1	drugs	0.675792	3.3685	6	0	6	6	1	2	0	3	2	0	1	0	0	1	2	0	0	0.363636	17.9399	8.28592	6.07492	4.70247	-2.51	9.32506	4.91576	-1.33422	1.17319	-1.16056	0.213059	-1.01966	0.0764546	-0.205622	-0.116465	0.351624	-0.586249	-5.26464	-10.0601
Dimenhydrinate	469.973	Cn1c2nc(Cl)[n-]c2c(=O)n(C)c1=O.C[NH+](C)CCOC(c1ccccc1)c1ccccc1	drugs	0.428588	1.1799	8	1	6	6	0	0	0	4	4	0	0	2	0	0	2	0	0	0.291667	19.9126	8.23798	5.27306	5.10403	-3.2	11.0899	5.98284	-1.18171	2.87055	-1.6573	0.178857	1.86289	-0.140675	0.667517	-0.0762782	-0.0797872	-0.118581	5.03913	-28.2652
Dimercaprol	124.23	OCC(S)CS	drugs	0.4494	0.2069	1	1	2	3	0	1	1	0	0	0	0	0	0	0	0	0	0	1	5.12206	2.11442	1.49619	0.421498	0.66	3.83668	2.87459	-3.33344	-1.54486	2.12252	-0.0771682	-0.202198	0.158715	0.324239	0.0819043	-0.453971	-0.318052	-16.1725	26.57
Dimethindene	292.426	CC(C1=C(CCN(C)C)Cc2ccccc21)c1ccccn1	drugs	0.822846	4.1467	2	0	5	2	0	1	1	3	2	0	1	1	0	0	1	0	1	0.35	13.7119	6.38072	4.5175	4.5175	-1.93	6.45037	2.97495	-2.29109	0.296495	-1.42212	0.277396	0.601341	0.0319843	0.279389	-0.673529	0.960594	-0.280621	-21.1054	-24.8671
Dinoprost Tromethamine	475.623	CCCCC[C@H](O)/C=C/[C@H]1[C@H](O)C[C@H](O)[C@@H]1C/C=C\CCCC(=O)O.NC(CO)(CO)CO	drugs	0.12467	0.7037	9	9	15	8	0	5	0	1	0	1	1	0	0	0	0	1	1	0.791667	19.7975	8.88942	5.85585	5.85585	-1.33	18.0551	13.846	0.498661	-0.0865222	2.42924	1.64462	0.0693182	-0.037404	0.03239	1.20089	-0.414303	-0.296688	2.60461	22.6939
Dinoprostone	352.471	CCCCC[C@H](O)/C=C/[C@H]1[C@H](O)CC(=O)[C@@H]1C/C=C\CCCC(=O)O	drugs	0.370103	3.2511	5	3	12	4	0	4	0	1	0	1	1	0	0	0	0	1	1	0.7	15.1409	6.86273	4.70984	4.70984	-1.46	11.9846	8.45335	-0.979184	-0.854747	1.24829	1.46544	-0.202446	0.0331584	0.175862	0.317932	-0.0974632	-0.0847604	0.580703	23.8428
Diphemanil Methylsulfate	389.517	COS(=O)(=O)[O-].C[N+]1(C)CCC(=C(c2ccccc2)c2ccccc2)CC1	drugs	0.458091	3.4517	5	0	3	4	0	0	0	3	2	1	1	0	1	1	2	0	0	0.333333	16.9069	8.31829	5.12867	4.72042	-1.99	9.28084	6.91596	-1.31969	0.780664	-1.15418	-0.189366	-1.04118	-0.00585133	0.555099	0.107567	-0.342639	-0.106739	-4.6177	-9.17722
Diphenhydramine	255.361	CN(C)CCOC(c1ccccc1)c1ccccc1	drugs	0.78455	3.3542	2	0	6	2	0	0	0	2	2	0	0	0	0	0	2	0	0	0.294118	11.6205	4.87547	3.02766	3.02766	-1.64	7.07327	4.1945	-2.96927	0.66082	-1.09906	0.113749	-0.829537	0.0432395	0.171877	0.245534	0.880342	-0.636052	-12.8893	-11.0162
Diphenidol	309.453	OC(CCCN1CCCCC1)(c1ccccc1)c1ccccc1	drugs	0.864692	4.1886	2	1	6	2	0	0	0	3	2	1	1	0	1	1	2	0	0	0.428571	13.8248	6.59818	4.96431	4.96431	-1.64	7.75955	4.01201	-1.85978	0.311548	-1.43094	-0.283002	-1.21983	0.135532	0.403141	-0.510666	0.782531	-1.03665	-7.56752	-7.51826
Diphenoxylate	452.598	CCOC(=O)C1(c2ccccc2)CCN(CCC(C#N)(c2ccccc2)c2ccccc2)CC1	drugs	0.424621	5.48328	4	0	8	4	0	0	0	4	3	1	1	0	1	1	3	0	0	0.333333	19.8209	9.00943	7.22923	7.22923	-3.42	10.6727	4.62228	-0.605802	1.69813	-2.29988	0.471217	-1.3984	-0.0110084	0.724411	0.31264	-0.432473	-0.292664	-0.149557	-16.6698
Diphenylpyraline	281.399	CN1CCC(OC(c2ccccc2)c2ccccc2)CC1	drugs	0.842821	3.8868	2	0	4	2	0	0	0	3	2	1	1	0	1	1	2	0	0	0.368421	12.6121	5.84012	4.19877	4.19877	-1.64	6.87954	3.71699	-2.15094	0.269595	-1.51443	-0.539462	-1.17747	0.114008	0.374505	-0.469404	0.659932	-0.819384	-8.1898	-7.33859
Dipivefrin	351.443	CNCC(O)c1ccc(OC(=O)C(C)(C)C)c(OC(=O)C(C)(C)C)c1	drugs	0.626715	2.8424	6	2	5	6	0	1	1	1	1	0	0	0	0	0	1	0	0	0.578947	16.0967	8.05869	3.38007	3.38007	-1.92	7.97299	6.13949	-2.02543	0.323154	0.330032	0.443931	-0.528352	0.0688215	0.145943	0.359615	0.491497	-0.487829	-20.5384	4.35789
Dipyridamole	504.636	OCCN(CCO)c1nc2c(nc(N(CCO)CCO)nc2N2CCCCC2)c(N2CCCCC2)n1	drugs	0.308145	-0.0176	12	4	12	12	0	0	0	4	2	2	2	2	2	2	0	0	0	0.75	21.0945	9.35558	6.83987	6.83987	-2.54	13.1328	6.04991	1.22147	1.4812	0.724905	-0.439963	1.67636	0.0705088	1.3171	-1.51575	-0.830942	-0.382287	-8.82885	-23.8561
Dirithromycin	835.086	CC[C@H]1OC(=O)[C@H](C)[C@H](O[C@H]2C[C@@](C)(OC)[C@@H](O)[C@H](C)O2)[C@@H](C)[C@@H](O[C@@H]2O[C@H](C)C[C@H](N(C)C)[C@H]2O)[C@](C)(O)C[C@@H](C)[C@@H]2N[C@@H](COCCOC)O[C@@H]([C@@H]2C)[C@]1(C)O	drugs	0.141732	2.2017	16	5	12	16	0	20	0	4	0	4	4	0	4	4	0	0	0	0.97619	37.5833	18.5768	13.4538	13.4538	-1.09	20.3971	11.0989	5.47126	-0.477187	1.7509	-0.408506	-1.41367	0.172702	1.90237	-1.31699	-1.0635	-1.03268	18.6069	0.531097
Disopyramide	339.483	CC(C)N(CCC(C(N)=O)(c1ccccc1)c1ccccn1)C(C)C	drugs	0.802071	3.3619	4	2	8	3	1	1	1	2	2	0	0	1	0	0	1	0	0	0.428571	15.6451	7.02591	4.86095	4.86095	-2.2	8.25562	4.07433	-1.99995	1.07606	-0.583303	0.566264	0.400761	0.110571	-0.146711	-0.837781	1.17992	-0.385924	-20.5596	-26.8818
Disulfiram	296.552	CCN(CC)C(=S)SSC(=S)N(CC)CC	drugs	0.573135	3.6212	2	0	4	4	0	0	0	0	0	0	0	0	0	0	0	0	0	0.8	13.6218	6.44003	5.95901	2.22752	0.48	9.50395	5.70269	-2.58828	-1.14772	1.38432	0.990118	-0.48915	0.135451	0.646924	-0.398068	0.191296	-0.532415	-9.85824	27.4265
Dobutamine	301.386	CC(CCc1ccc(O)cc1)NCCc1ccc(O)c(O)c1	drugs	0.593335	2.9568	4	4	7	4	0	1	1	2	2	0	0	0	0	0	2	0	0	0.333333	12.7889	5.63336	3.74867	3.74867	-2.2	7.70741	4.96803	-2.14098	1.12037	-0.63641	0.167242	-0.688666	0.00503333	0.0282112	0.865043	0.579865	-0.33974	-5.12008	-13.0212
Docetaxel	807.89	CC(=O)O[C@@]12CO[C@@H]1C[C@H](O)[C@@]1(C)C(=O)[C@H](O)C3=C(C)[C@@H](OC(=O)[C@H](O)[C@@H](NC(=O)OC(C)(C)C)c4ccccc4)C[C@@](O)([C@@H](OC(=O)c4ccccc4)[C@H]21)C3(C)C	drugs	0.146809	3.2596	15	5	8	14	1	11	0	6	2	3	4	0	1	1	2	2	3	0.55814	33.885	17.5738	12.5672	12.5672	-4.67	15.1717	7.09965	4.14835	0.587285	-1.76796	1.0261	-0.0548627	-0.138997	-0.978057	1.11879	-1.18167	-0.461592	18.6386	-3.11004
Docosanol	326.609	CCCCCCCCCCCCCCCCCCCCCCO	drugs	0.226192	7.8006	1	1	20	1	0	0	0	0	0	0	0	0	0	0	0	0	0	1	16.2965	7.44112	5.01167	5.01167	-0.04	21.96	21.96	-1.35395	-0.515764	2.03464	3.40728	-1.1592	0.0810008	1.68331	-0.454142	-0.225085	-0.224917	-0.0751591	32.4064
Dofetilide	441.575	CN(CCOc1ccc(NS(C)(=O)=O)cc1)CCc1ccc(NS(C)(=O)=O)cc1	drugs	0.552535	1.9829	8	2	11	6	0	0	0	2	2	0	0	0	0	0	2	0	0	0.368421	18.3852	10.3684	5.15167	3.93868	-2.3	9.94823	9.63847	-1.44323	1.50398	-0.38192	0.681666	-0.614123	-0.027835	0.229845	0.787357	0.432821	-0.769091	-3.06324	-12.3728
Dolasetron	324.38	O=C(OC1CC2CC3C[C@H](C1)N2CC3=O)c1c[nH]c2ccccc12	drugs	0.8624	2.519	5	1	2	4	0	4	3	6	2	4	4	1	4	4	1	0	0	0.473684	13.4036	7.36128	5.99777	5.99777	-2.14	5.17843	2.11011	0.700571	-0.35882	-1.79422	-3.03376	-0.626705	0.246909	1.1917	-2.73593	0.174837	-0.415875	2.18262	2.367
Domperidone	425.92	O=c1[nH]c2ccccc2n1CCCN1CCC(n2c(=O)[nH]c3cc(Cl)ccc32)CC1	drugs	0.514302	3.3532	7	2	5	5	0	0	0	5	4	1	1	2	1	1	2	0	0	0.363636	17.3606	8.42337	6.37355	6.13845	-2.77	7.81241	3.4812	-0.653589	2.24818	-2.20108	-0.453336	1.48571	-0.0418719	0.919802	-0.888489	-0.201795	-0.272255	3.92316	-27.1947
Donepezil	379.5	COc1cc2c(cc1OC)C(=O)C(CC1CCN(Cc3ccccc3)CC1)C2	drugs	0.747461	4.3611	4	0	6	4	0	1	1	4	2	1	2	0	1	1	2	0	1	0.458333	16.8179	8.07046	6.28596	6.28596	-2.33	8.35636	3.92517	-0.922005	0.211315	-1.79483	-0.0817275	-1.05118	0.0793042	0.340962	-0.286336	0.357074	-0.7969	-4.57089	-6.8617
Dorzolamide	324.449	CCN[C@H]1C[C@H](C)S(=O)(=O)c2sc(S(N)(=O)=O)cc21	drugs	0.847127	0.612	6	3	3	6	0	2	0	2	1	0	1	1	0	1	0	0	0	0.6	13.0308	9.95672	8.48155	3.16446	-0.48	4.81262	2.57027	-1.65717	-0.193859	0.396478	-0.445686	0.935762	0.135554	0.230591	-1.04232	0.787417	-1.0336	-23.2775	-17.0404
Doxacurium chloride	1035.24	COc1cc(CC2c3c(cc(OC)c(OC)c3OC)CC[N+]2(C)CCCOC(=O)CCC(=O)OCCC[N+]2(C)CCc3cc(OC)c(OC)c(OC)c3C2Cc2cc(OC)c(OC)c(OC)c2)cc(OC)c1OC	drugs	0.032395	7.7098	18	0	27	16	0	4	4	6	4	0	2	0	0	2	4	0	0	0.535714	45.9447	18.9446	14.8565	14.8565	-6.66	25.5239	11.9672	4.29137	4.48971	-2.55753	3.15178	-1.73194	-0.149442	1.70254	1.32356	-0.793378	-0.814345	9.50813	-20.9272
Doxapram	378.516	CCN1CC(CCN2CCOCC2)C(c2ccccc2)(c2ccccc2)C1=O	drugs	0.77403	3.1733	4	0	6	3	1	1	1	4	2	2	2	0	2	2	2	0	0	0.458333	16.7186	7.82346	6.41518	6.41518	-2.17	8.45797	3.3566	-0.538776	0.408847	-1.49686	-0.823121	-1.5907	0.200195	0.147391	-1.21884	0.324467	-0.727379	-3.2835	-4.78373
Doxazosin	451.483	COc1cc2nc(N3CCN(C(=O)C4COc5ccccc5O4)CC3)nc(N)c2cc1OC	drugs	0.633464	1.7178	10	2	4	9	1	1	1	5	3	1	2	1	1	2	2	0	0	0.347826	18.4844	7.80975	5.87695	5.87695	-3.95	8.53079	3.87911	-0.0683037	2.1176	-1.79477	-1.09768	0.0939914	0.0625925	-0.106334	-0.735328	-0.0762601	-0.354439	-2.97352	-22.5351
Doxepin	279.383	CN(C)CC/C=C1/c2ccccc2COc2ccccc21	drugs	0.842864	3.9624	2	0	3	2	0	0	0	3	2	0	1	0	0	1	2	0	0	0.263158	12.6729	5.65173	3.79272	3.79272	-2.06	6.14684	3.00613	-2.58137	0.559359	-1.72763	-0.346379	-1.02769	0.0718568	0.130013	-0.133156	0.682046	-0.593283	-9.56291	-8.47417
Doxorubicin	543.525	COc1cccc2c1C(=O)c1c(O)c3c(c(O)c1C2=O)C[C@@](O)(C(=O)CO)C[C@@H]3O[C@H]1C[C@H](N)[C@H](O)[C@H](C)O1	drugs	0.235263	0.0013	12	7	5	12	0	6	0	5	2	1	3	0	1	1	2	0	2	0.444444	21.2101	10.1599	7.80528	7.80528	-3.39	9.66246	4.11177	1.37901	1.15861	-0.77441	-0.623331	-0.212427	-0.0901062	-0.362716	1.44092	-1.01201	-0.391057	6.77643	-10.2732
Doxycycline	444.44	C[C@H]1c2cccc(O)c2C(=O)C2=C(O)[C@]3(O)C(=O)C(C(N)=O)=C(O)[C@@H](N(C)C)[C@@H]3[C@@H](O)[C@@H]21	drugs	0.332217	-0.3476	10	7	2	9	1	6	0	4	1	0	3	0	0	0	1	0	3	0.409091	17.6042	8.79205	6.9958	6.9958	-3.21	6.89336	2.47848	0.290549	0.31486	-0.273852	-0.139222	0.244591	-0.0567972	-1.55675	1.26702	-0.621967	0.165707	5.62249	-7.67768
Doxylamine	270.376	CN(C)CCOC(C)(c1ccccc1)c1ccccn1	drugs	0.806748	2.9233	3	0	6	3	0	1	1	2	2	0	0	1	0	0	1	0	0	0.352941	12.413	5.26599	3.40756	3.40756	-1.71	6.63829	3.43644	-2.70308	0.69342	-0.738741	0.0805092	0.564133	0.0465784	0.438128	-0.572734	1.08787	-0.345028	-22.0864	-26.0099
Dronabinol	314.469	CCCCCc1cc(O)c2c(c1)OC(C)(C)[C@@H]1CCC(C)=C[C@@H]21	drugs	0.567316	5.7358	2	1	4	2	0	2	0	3	1	0	2	0	0	1	1	0	1	0.619048	14.9849	7.87335	5.59556	5.59556	-1.44	6.22067	3.13109	-1.53256	-0.636495	-0.818074	0.593154	-0.799389	0.0941309	0.341558	-0.28885	-0.268139	-0.262471	-7.57694	2.212
Dronedarone	556.769	CCCCc1oc2ccc(NS(C)(=O)=O)cc2c1C(=O)c1ccc(OCCCN(CCCC)CCCC)cc1	drugs	0.133407	7.049	7	1	18	6	0	0	0	3	3	0	0	1	0	0	2	0	0	0.516129	24.7399	11.9417	7.31479	6.7083	-2.84	15.0803	9.39181	-0.184337	2.41367	-0.891335	2.48201	0.194889	-0.0979638	1.45868	0.247133	-0.565243	-0.0205265	1.35138	-21.848
Droperidol	379.435	O=C(CCCN1CC=C(n2c(=O)[nH]c3ccccc32)CC1)c1ccc(F)cc1	drugs	0.664952	3.6784	5	1	6	4	0	0	0	4	3	0	1	1	0	1	2	0	0	0.272727	15.5277	7.0624	5.19052	5.19052	-2.99	7.94124	3.82128	-1.59605	1.74182	-1.98925	-0.0798158	0.26351	-0.00625103	0.457317	-0.325715	0.27394	-0.363219	-2.39266	-27.516
Drospirenone	366.501	C[C@]12CC[C@H]3[C@@H]([C@H]4C[C@H]4C4=CC(=O)CC[C@@]43C)[C@@H]1[C@@H]1C[C@@H]1[C@@]21CCC(=O)O1	drugs	0.600267	4.3059	3	0	0	3	0	10	0	7	0	6	7	0	1	1	0	5	6	0.833333	16.5004	11.5249	10.8716	10.8716	-1.12	4.38531	1.57698	2.47878	-5.44877	-2.59226	0.304484	1.09027	-0.0751807	-1.51538	-0.298218	-0.997353	-0.763204	28.3628	10.6137
Drostanolone	304.474	C[C@@H]1C[C@@]2(C)[C@@H](CC[C@H]3[C@@H]4CC[C@H](O)[C@@]4(C)CC[C@@H]32)CC1=O	drugs	0.727818	4.2051	2	1	0	2	0	8	0	4	0	4	4	0	0	0	0	4	4	0.95	14.4764	9.57018	8.75845	8.75845	-0.37	4.81555	1.85341	0.384873	-4.48319	-1.26012	0.868184	0.894722	0.0110376	-1.25175	-0.0673784	-0.138189	-1.11701	21.3964	22.6384
Drotaverine	397.515	CCOc1ccc(/C=C2\NCCc3cc(OCC)c(OCC)cc32)cc1OCC	drugs	0.65044	4.9252	5	1	9	5	0	0	0	3	2	0	1	0	0	1	2	0	0	0.416667	17.8397	6.6291	4.64765	4.64765	-2.82	10.0994	4.96906	-1.52465	1.14219	-1.22581	0.518702	-1.0902	0.060328	0.435	0.132942	0.275527	-0.635903	-5.29687	-10.1905
Droxidopa	213.189	N[C@@H](C(=O)O)[C@@H](O)c1ccc(O)c(O)c1	drugs	0.432761	-0.4569	6	6	3	5	0	2	0	1	1	0	0	0	0	0	1	0	0	0.222222	7.6612	3.05701	1.96631	1.96631	-1.79	4.15788	2.36275	-2.61957	0.714783	0.716873	-0.755166	-0.140631	-0.0218454	-0.431331	1.20417	0.109127	0.350384	-28.0255	2.79361
Duloxetine	297.423	CNCC[C@H](Oc1cccc2ccccc21)c1cccs1	drugs	0.715924	4.6309	2	1	6	3	0	1	0	3	3	0	0	1	0	0	2	0	0	0.222222	12.8981	5.9707	4.50026	3.53591	-1.84	6.7435	3.25673	-2.49723	1.41863	-1.77495	0.181157	0.398706	-0.0195663	0.523135	-0.178848	0.808579	-0.365187	-3.21492	-29.9681
Dutasteride	528.537	C[C@]12CC[C@H]3[C@@H](CC[C@H]4NC(=O)C=C[C@@]43C)[C@@H]1CC[C@@H]2C(=O)Nc1cc(C(F)(F)F)ccc1C(F)(F)F	drugs	0.426542	6.5761	4	2	2	2	2	7	0	5	1	3	4	0	0	1	1	3	3	0.62963	20.6004	11.6343	9.91253	9.91253	-2.52	8.49508	4.23804	1.27347	-1.88683	-2.08373	1.30692	-0.159341	0.0151995	-1.72313	-0.356378	-0.798682	0.133531	19.0622	14.0502
Dyclonine	289.419	CCCCOc1ccc(C(=O)CCN2CCCCC2)cc1	drugs	0.536338	3.9242	3	0	8	3	0	0	0	2	1	1	1	0	1	1	1	0	0	0.611111	13.1442	5.80187	4.04669	4.04669	-1.35	8.83067	5.50359	-1.71967	-0.194475	0.0443336	0.245155	-1.04875	0.125085	0.765564	-0.506724	-0.148007	-0.32823	-11.3776	0.157916
Dydrogesterone	312.453	CC(=O)[C@H]1CC[C@H]2[C@@H]3C=CC4=CC(=O)CC[C@@]4(C)[C@@H]3CC[C@]12C	drugs	0.714168	4.4995	2	0	1	2	0	6	0	4	0	2	4	0	0	0	0	2	4	0.714286	14.6006	8.91799	8.00649	8.00649	-1.18	4.90842	1.99355	-0.356958	-3.2839	-1.28915	0.794804	0.419776	0.0180193	-0.87591	-0.20654	-0.0623201	-0.532539	18.5479	21.412
Dyphylline	254.246	Cn1c2ncn(CC(O)CO)c2c(=O)n(C)c1=O	drugs	0.646083	-2.2131	8	2	3	8	0	1	1	2	2	0	0	2	0	0	0	0	0	0.5	10.0687	4.1113	2.83539	2.83539	-1.93	4.38954	1.74904	-2.2954	1.06458	0.53034	-0.911209	2.48828	0.00974679	0.214349	-0.626916	0.454718	-0.150391	-15.8526	-29.0563
Ecabet	380.506	CC(C)c1cc2c(cc1S(=O)(=O)O)[C@@]1(C)CCC[C@@](C)(C(=O)O)[C@@H]1CC2	drugs	0.768655	4.1516	5	2	3	3	0	3	0	3	1	1	2	0	0	0	1	1	2	0.65	16.6889	10.1518	7.78154	6.87217	-1.4	6.05981	2.77878	-0.924741	-1.25658	-1.06267	0.668997	-0.111106	0.0598302	-0.464464	0.0611427	0.428954	-1.02337	-6.7889	4.31353
Echothiophate	256.328	CCOP(=O)(OCC)SCC[N+](C)(C)C	drugs	0.493789	2.6069	4	0	8	4	0	0	0	0	0	0	0	0	0	0	0	0	0	1	12.0668	8.32343	5.54503	1.58594	0.46	6.91788	8.286	-2.36318	-1.16706	1.88935	1.10579	-0.363644	0.151401	0.698356	-0.317825	-0.180959	-0.806673	-9.18099	27.7876
Econazole	381.69	Clc1ccc(COC(Cn2ccnc2)c2ccc(Cl)cc2Cl)cc1	drugs	0.539187	5.8014	3	0	6	3	0	1	1	3	3	0	0	1	0	0	2	0	0	0.166667	14.9694	6.6315	4.42405	3.60965	-1.52	8.03754	4.51679	-2.28275	1.48362	-1.75331	0.5108	0.350878	-0.081637	0.85314	-0.0383641	0.50656	0.157914	-1.58448	-27.2724
Edetic Acid	292.244	O=C(O)CN(CCN(CC(=O)O)CC(=O)O)CC(=O)O	drugs	0.333295	-2.0712	10	4	11	6	0	0	0	0	0	0	0	0	0	0	0	0	0	0.6	10.5589	3.99626	2.16792	2.16792	-2.2	8.82491	9.79185	-1.98832	0.435948	2.3798	0.230831	-0.0755565	0.0346781	-0.104546	0.802144	-0.254272	0.0484512	-12.3723	19.4778
Edrophonium	166.244	CC[N+](C)(C)c1cccc(O)c1	drugs	0.66597	1.979	2	1	2	1	0	0	0	1	1	0	0	0	0	0	1	0	0	0.4	7.91094	3.52108	2.31928	2.31928	-1.02	3.15159	1.7689	-3.40274	-0.226073	0.0096059	-0.268009	-0.495632	0.0753243	-0.0394619	0.179744	0.402571	-0.110884	-22.9133	-0.763536
Efavirenz	315.678	O=C1Nc2ccc(Cl)cc2[C@@](C#CC2CC2)(C(F)(F)F)O1	drugs	0.732809	4.0731	3	1	0	2	1	1	0	3	1	1	2	0	0	1	1	1	1	0.357143	11.3079	5.36342	3.5074	3.27231	-1.87	4.56709	2.42214	-2.05403	-0.681363	-1.16807	-0.286094	-0.575747	0.0911636	-0.858334	-0.423356	0.211199	0.00746142	-13.682	-1.2262
Eletriptan	382.529	CN1CCC[C@@H]1Cc1c[nH]c2ccc(CCS(=O)(=O)c3ccccc3)cc12	drugs	0.705059	3.821	4	1	6	3	0	1	0	4	3	1	1	1	1	1	2	0	0	0.363636	16.5046	9.66571	7.45266	5.72068	-2.11	7.48641	3.94177	-1.06708	1.22812	-1.94827	-0.226238	0.128719	0.0408417	0.710919	-0.802628	0.396314	-0.697978	-2.95901	-24.3764
Emedastine	302.422	CCOCCn1c2ccccc2nc1N1CCCN(C)CC1	drugs	0.79311	2.2147	5	0	5	5	0	0	0	3	2	1	1	1	1	1	1	0	0	0.588235	13.6634	5.89296	4.3001	4.3001	-1.59	7.11378	3.25417	-1.69708	0.384781	-0.654782	-0.56538	0.353481	0.128891	0.651241	-1.15545	0.434345	-0.880889	-19.7625	-22.069
Emtricitabine	247.251	Nc1nc(=O)n([C@@H]2CS[C@H](CO)O2)cc1F	drugs	0.734975	-0.455	6	3	2	7	0	2	0	2	1	1	1	1	1	1	0	0	0	0.5	8.98446	4.39257	3.23656	2.12699	-1.12	4.39855	2.03605	-1.98527	-0.0623722	0.654591	-1.39511	0.840652	0.120523	0.230485	-0.890233	0.444641	-0.405534	-24.4727	-16.0045
Enalapril	376.453	CCOC(=O)[C@H](CCc1ccccc1)N[C@@H](C)C(=O)N1CCC[C@H]1C(=O)O	drugs	0.635835	1.6046	7	2	9	5	1	3	0	2	1	1	1	0	1	1	1	0	0	0.55	15.8889	6.74516	4.77818	4.77818	-2.41	10.0614	5.78708	-0.960663	0.503119	0.334197	-0.0298322	-0.986841	0.167261	-0.193571	-0.511688	0.330375	-0.504072	-12.2403	0.996099
Encainide	352.478	COc1ccc(C(=O)Nc2ccccc2CCC2CCCCN2C)cc1	drugs	0.839511	4.3644	4	1	6	3	1	1	1	3	2	1	1	0	1	1	2	0	0	0.409091	15.7025	7.00866	5.28619	5.28619	-2.33	8.85649	4.63989	-1.41601	0.710949	-1.38097	-0.14025	-1.33939	0.160864	-0.140196	-0.675195	0.868742	-0.709756	-6.84149	-7.83452
Enflurane	184.491	FC(F)OC(F)(F)C(F)Cl	drugs	0.483294	2.3528	1	0	3	1	0	1	1	0	0	0	0	0	0	0	0	0	0	1	5.08666	1.62418	0.754304	0.50026	-0.1	3.33783	3.16572	-3.50402	-1.52793	1.72282	0.256818	-0.419457	0.182191	0.409742	-0.163882	-0.404832	-0.11394	-14.8872	27.797
Enoxacin	320.324	CCn1cc(C(=O)O)c(=O)c2cc(F)c(N3CCNCC3)nc21	drugs	0.863919	0.6633	7	2	3	6	0	0	0	3	2	1	1	2	1	1	0	0	0	0.4	12.6735	5.36508	3.97125	3.97125	-2.48	5.95873	2.65335	-1.69257	0.900846	-0.488852	-1.15032	1.85808	0.0972942	0.434262	-1.73391	0.807132	-0.344524	-13.6716	-28.2791
Enoximone	248.307	CSc1ccc(C(=O)c2[nH]c(=O)[nH]c2C)cc1	drugs	0.64434	1.96432	4	2	3	3	0	0	0	2	2	0	0	1	0	0	1	0	0	0.166667	10.3506	4.5164	3.2374	2.49383	-1.75	4.62808	2.33688	-2.87966	0.993314	-0.658371	-0.385164	0.78015	-0.0210092	0.153757	-0.122915	0.606937	0.192752	-25.3376	-26.39
Enprofylline	194.194	CCCn1c2nc[nH]c2c(=O)[nH]c1=O	drugs	0.695314	-0.1771	6	2	2	4	0	0	0	2	2	0	0	2	0	0	0	0	0	0.375	7.70249	3.01206	2.01489	2.01489	-1.85	3.13234	1.15284	-2.97553	0.907184	0.0352138	-0.826206	2.29905	0.0218095	0.203218	-0.913868	0.538923	0.135086	-16.9082	-30.4989
Entacapone	305.29	CCN(CC)C(=O)/C(C#N)=C/c1cc(O)c(O)c([N+](=O)[O-])c1	drugs	0.280419	1.78138	8	2	5	6	1	0	0	1	1	0	0	0	0	0	1	0	0	0.285714	12.1071	4.31213	3.00123	3.00123	-3.08	7.07927	3.51672	-2.10654	1.19616	0.485156	0.273731	-0.486426	0.000924644	-0.523128	0.701468	-0.446804	0.868838	-27.6037	4.74028
Entecavir	277.284	C=C1[C@H](CO)[C@@H](O)C[C@@H]1n1cnc2c1[nH]c(N)nc2=O	drugs	0.530115	-0.8278	8	5	2	7	0	3	0	3	2	1	1	2	0	0	0	1	1	0.416667	10.6524	4.95908	3.83075	3.83075	-2.19	4.42637	1.727	-1.38142	0.566639	-0.0779879	-0.736994	2.81816	-0.0690984	-0.277024	-0.258857	0.0881248	0.128179	-14.1781	-28.5923
Enzalutamide	464.444	CNC(=O)c1ccc(N2C(=S)N(c3ccc(C#N)c(C(F)(F)F)c3)C(=O)C2(C)C)cc1F	drugs	0.549242	3.99248	6	1	3	4	2	0	0	3	2	1	1	0	1	1	2	0	0	0.238095	17.8588	7.76544	5.40296	5.03781	-3.52	7.87034	3.66597	-1.12196	1.46168	-1.39286	-0.120193	-1.31383	0.110013	-0.821711	-0.489283	-0.0413035	0.332124	-2.57383	-10.6338
Ephedrine	165.236	CN[C@@H](C)[C@H](O)c1ccccc1	drugs	0.707819	1.3279	2	2	3	2	0	2	0	1	1	0	0	0	0	0	1	0	0	0.4	7.48867	2.93287	2.07004	2.07004	-0.86	4.23674	2.06145	-3.27545	-0.184168	0.228444	-0.409923	-0.453011	0.0800651	-0.0838141	0.281605	0.649699	-0.309848	-23.0742	0.0966465
Epinastine	249.317	NC1=NCC2c3ccccc3Cc3ccccc3N12	drugs	0.778952	2.4668	3	2	0	3	0	1	1	4	2	0	2	0	0	2	2	0	0	0.1875	10.5821	5.08899	4.03086	4.03086	-2.29	3.8512	1.47721	-2.10757	0.601166	-1.86989	-1.32945	-0.984242	0.0571409	-0.0895593	0.0107757	0.30753	-0.275548	-7.86163	-5.84744
Epirubicin	543.525	COc1cccc2c1C(=O)c1c(O)c3c(c(O)c1C2=O)C[C@@](O)(C(=O)CO)C[C@@H]3O[C@H]1C[C@H](N)[C@@H](O)[C@H](C)O1	drugs	0.235263	0.0013	12	7	5	12	0	6	0	5	2	1	3	0	1	1	2	0	2	0.444444	21.2101	10.1599	7.80528	7.80528	-3.39	9.66246	4.11177	1.37901	1.15861	-0.77441	-0.623331	-0.212427	-0.0901062	-0.362716	1.44092	-1.01201	-0.391057	6.7764	-10.273
Eplerenone	414.498	COC(=O)[C@@H]1CC2=CC(=O)CC[C@]2(C)[C@@]23O[C@@H]2C[C@@]2(C)[C@@H](CC[C@@]24CCC(=O)O4)[C@H]13	drugs	0.484334	3.1245	6	0	1	6	0	8	0	6	0	5	6	0	2	2	0	3	4	0.791667	17.9931	10.9623	10.212	10.212	-1.69	5.56003	1.93575	2.31217	-3.72922	-1.49454	-0.475568	0.212205	0.02669	-0.55438	-0.782682	-1.27866	-0.450917	25.2495	9.81906
Epoprostenol	352.471	CCCCC[C@H](O)/C=C/[C@H]1[C@H](O)C[C@@H]2OC(=CCCCC(=O)O)C[C@H]12	drugs	0.414211	3.4085	5	3	10	4	0	5	0	2	0	2	2	0	1	1	0	1	1	0.75	15.1409	7.30912	5.25536	5.25536	-1.33	9.97404	6.15472	-0.30331	-1.29627	0.898974	0.59871	-0.481112	0.10348	0.346229	-0.317091	-0.352656	-0.197919	2.87803	14.9412
Eprosartan	424.522	CCCCc1ncc(/C=C(\Cc2cccs2)C(=O)O)n1Cc1ccc(C(=O)O)cc1	drugs	0.458536	4.7444	6	2	10	5	0	0	0	3	3	0	0	2	0	0	1	0	0	0.26087	17.5618	8.05418	5.68258	4.8062	-3.19	10.0244	5.44813	-1.3983	2.29456	-1.16974	0.925212	1.7415	-0.0785251	0.904524	-0.642129	0.280135	0.367635	3.5297	-28.9004
Ergoloid mesylate	631.752	CC(C)[C@@]1(NC(=O)[C@@H]2C[C@@H]3c4cccc5[nH]cc(c54)C[C@H]3N(C)C2)O[C@@]2(O)[C@@H]3CCCN3C(=O)[C@H](C)N2C1=O.CS(=O)(=O)O	drugs	0.36073	0.9984	13	4	3	8	3	7	0	7	2	4	5	1	4	4	1	0	1	0.633333	26.4264	14.714	10.1259	10.1259	-3.04	10.5122	4.72865	3.64919	0.770158	-1.02059	-1.88008	-0.513478	0.252612	-0.567694	-2.77374	-1.38982	-0.00066825	15.9356	-6.67035
Ergonovine	325.412	C[C@@H](CO)NC(=O)[C@@H]1C=C2c3cccc4[nH]cc(c43)C[C@H]2N(C)C1	drugs	0.801651	1.5346	5	3	3	3	1	3	0	4	2	0	2	1	0	1	1	0	1	0.421053	14.0428	7.02226	5.26751	5.26751	-2.11	5.7565	2.35566	-1.37759	0.545661	-1.14197	-0.514422	0.601836	0.0999467	-0.605658	-0.886159	0.528326	-0.484003	-17.7989	-21.0679
Ergotamine	581.673	CN1C[C@H](C(=O)N[C@]2(C)O[C@@]3(O)[C@@H]4CCCN4C(=O)[C@H](Cc4ccccc4)N3C2=O)C=C2c3cccc4[nH]cc(c43)C[C@H]21	drugs	0.43401	1.9908	10	3	4	6	3	6	0	8	3	3	5	1	3	4	2	0	1	0.424242	24.2474	12.7836	10.1317	10.1317	-3.99	9.25332	3.79191	2.91963	1.57719	-2.47619	-1.70713	-0.665162	0.192987	-0.763736	-2.37334	-1.24298	0.0674786	15.9781	-6.71622
Eribulin	729.908	C=C1C[C@@H]2CC[C@@]34C[C@H]5O[C@@H]6[C@@H](O[C@H]7CCC(CC(=O)C[C@@H]8[C@@H](OC)[C@@H](C[C@H](O)CN)O[C@H]8C[C@H]8O[C@@H](CC[C@@H]1O2)C[C@@H](C)C8=C)O[C@@H]7[C@@H]6O3)[C@H]5O4	drugs	0.409154	3.438	12	3	4	12	0	19	1	10	0	10	10	0	10	10	0	0	0	0.875	30.8131	17.4266	13.9775	13.9775	-1.29	14.3341	6.59007	8.3613	-2.54126	-0.790436	-5.40504	-3.4897	0.502447	3.05709	-5.29934	-2.27101	-0.730931	24.4683	-0.720175
Erlotinib	393.443	C#Cc1cccc(Nc2ncnc3cc(OCCOC)c(OCCOC)cc32)c1	drugs	0.417884	3.4051	7	1	10	7	0	0	0	3	3	0	0	1	0	0	2	0	0	0.272727	16.4746	6.07103	4.08284	4.08284	-3.34	10.2716	5.34772	-1.5636	2.33932	-1.17018	0.57871	0.505053	-0.0869651	0.610296	0.416888	0.000788226	0.00153757	0.275649	-26.831
Ertapenem	475.523	C[C@@H](O)[C@H]1C(=O)N2C(C(=O)O)=C(S[C@@H]3CN[C@H](C(=O)Nc4cccc(C(=O)O)c4)C3)[C@H](C)[C@H]12	drugs	0.362191	0.9407	10	5	7	7	2	6	0	4	1	2	3	0	2	3	1	0	0	0.454545	18.8343	9.9257	7.90032	6.3888	-2.89	8.80546	4.11444	1.22286	0.821105	0.1268	-1.07744	-1.32822	0.193111	-0.561061	-1.00328	-0.789277	0.180536	2.12518	-2.15657
Erythrityl Tetranitrate	302.108	O=[N+]([O-])OC[C@@H](O[N+](=O)[O-])[C@H](CO[N+](=O)[O-])O[N+](=O)[O-]	drugs	0.316704	-1.4432	16	0	11	12	0	2	0	0	0	0	0	0	0	0	0	0	0	1	9.25675	2.77368	1.54601	1.54601	-3.2	7.99933	7.97451	-1.62284	0.364939	2.70944	0.2969	0.0378243	0.0988766	0.122363	0.760051	-0.820662	-0.473058	-12.4431	17.7392
Erythromycin	733.937	CC[C@H]1OC(=O)[C@H](C)[C@@H](O[C@H]2C[C@@](C)(OC)[C@@H](O)[C@H](C)O2)[C@H](C)[C@@H](O[C@@H]2O[C@H](C)C[C@H](N(C)C)[C@H]2O)[C@](C)(O)C[C@@H](C)C(=O)[C@H](C)[C@@H](O)[C@]1(C)O	drugs	0.237873	1.7856	14	5	7	14	0	18	0	3	0	3	3	0	3	3	0	0	0	0.945946	32.9379	16.4719	11.8216	11.8216	-1.3	17.0145	9.50633	3.87491	-0.536029	1.6607	-0.351116	-1.06269	0.152967	1.31067	-0.840302	-0.797011	-0.870437	18.1972	0.618877
Escitalopram	324.399	CN(C)CCC[C@@]1(c2ccc(F)cc2)OCc2cc(C#N)ccc21	drugs	0.838867	3.81298	3	0	5	3	0	1	0	3	2	0	1	0	0	1	2	0	0	0.35	14.0505	6.51314	4.58819	4.58819	-2.22	6.72108	3.0558	-2.18027	0.620925	-1.57261	-0.140501	-1.01476	0.0870026	0.188922	-0.127197	0.681323	-0.82172	-8.59077	-8.41271
Esmolol	295.379	COC(=O)CCc1ccc(OCC(O)CNC(C)C)cc1	drugs	0.676299	1.5299	5	2	9	5	0	1	1	1	1	0	0	0	0	0	1	0	0	0.5625	12.9645	5.24786	2.97293	2.97293	-1.59	9.36517	7.67824	-2.27592	0.315391	0.61968	0.369968	-0.552202	0.0783072	0.180703	0.32443	0.744129	-0.675278	-20.7399	3.91879
Esomeprazole	345.424	COc1ccc2[nH]c([S@](=O)Cc3ncc(C)c(OC)c3C)nc2c1	drugs	0.769239	2.89974	6	1	5	5	0	1	0	3	3	0	0	2	0	0	1	0	0	0.294118	14.8604	6.82747	5.06202	3.90174	-2.41	6.60426	2.98925	-2.09971	1.70572	-1.32945	-0.0413866	1.91448	-0.0143221	0.551691	-0.936244	0.915954	-0.322939	-13.4676	-33.1733
Estazolam	294.745	Clc1ccc2c(c1)C(c1ccccc1)=NCc1nncn1-2	drugs	0.691129	3.2717	4	0	1	4	0	0	0	4	3	0	1	1	0	1	2	0	0	0.0625	11.826	5.24594	3.75253	3.51743	-2.46	4.82367	2.04242	-2.40338	1.53903	-2.27389	-0.832265	0.391227	-0.0481019	0.319678	-0.260617	0.315173	0.0323223	-4.02244	-28.9936
Estradiol valerate/Dienogest	667.931	CCCCC(=O)O[C@H]1CC[C@H]2[C@@H]3CCc4cc(O)ccc4[C@H]3CC[C@]12C.C[C@]12CCC3=C4CCC(=O)C=C4CC[C@H]3[C@@H]1CC[C@@]2(O)CC#N	drugs	0.303345	9.18748	6	2	5	6	0	9	0	8	1	4	7	0	0	0	1	4	7	0.697674	30.0678	17.2165	15.0567	15.0567	-2.91	13.3299	5.90313	3.98135	-3.4051	-3.72527	2.67034	0.884224	-0.247903	-1.23263	0.810896	-1.26659	-0.420184	32.1013	11.6583
Estramustine	440.411	C[C@]12CC[C@@H]3c4ccc(OC(=O)N(CCCl)CCCl)cc4CC[C@H]3[C@@H]1CC[C@@H]2O	drugs	0.642134	5.182	4	1	5	3	1	5	0	4	1	2	3	0	0	0	1	2	3	0.695652	18.5912	9.90269	8.15827	7.82021	-0.97	8.64395	3.88405	-0.00765167	-1.9091	-1.34935	1.25359	0.00211038	0.0316726	-0.973968	-0.124193	0.06575	-0.802441	14.8661	17.7568
Estropipate	350.436	C[C@]12CC[C@@H]3c4ccc(OS(=O)(=O)O)cc4CC[C@H]3[C@@H]1CCC2=O	drugs	0.827912	3.2934	5	1	2	4	0	4	0	4	1	2	3	0	0	0	1	2	3	0.611111	14.5117	8.72732	7.01163	6.60856	-1.4	5.29665	2.47028	-0.642789	-2.03498	-1.58927	0.284272	0.301244	0.00737096	-0.914526	0.196922	0.393184	-1.1426	13.8893	18.3745
Eszopiclone	388.815	CN1CCN(C(=O)O[C@H]2c3nccnc3C(=O)N2c2ccc(Cl)cn2)CC1	drugs	0.770508	1.568	9	0	2	7	2	1	0	4	2	1	2	2	1	2	0	0	0	0.352941	15.3344	6.76284	4.77244	4.54886	-2.78	7.08706	3.30804	-0.872019	1.24733	-0.756061	-1.09588	1.43075	0.162806	-0.31908	-2.63549	0.321008	0.211562	-11.8115	-29.8579
Ethacrynic acid	303.141	C=C(CC)C(=O)c1ccc(OCC(=O)O)c(Cl)c1Cl	drugs	0.643897	3.6057	4	1	6	3	0	0	0	1	1	0	0	0	0	0	1	0	0	0.230769	11.7158	4.4638	3.2551	2.39054	-1.52	6.58986	3.71933	-2.90366	0.351888	-0.11606	0.274484	-0.61312	0.0320583	0.18628	0.218851	0.688514	0.0446065	-21.6089	0.92623
Ethambutol	204.314	CC[C@@H](CO)NCCN[C@@H](CC)CO	drugs	0.389671	-0.2926	4	4	9	4	0	2	0	0	0	0	0	0	0	0	0	0	0	1	9.29177	3.48374	2.4174	2.4174	-0.16	9.39715	6.31746	-2.25239	-0.761736	2.58588	0.571669	-0.253943	0.146706	0.299145	0.338933	-0.319339	-0.596615	-11.9861	21.6328
Ethanolamine Oleate	343.552	CCCCCCCC/C=C\CCCCCCCC(=O)O.NCCO	drugs	0.270482	5.0459	4	4	16	3	0	0	0	0	0	0	0	0	0	0	0	0	0	0.85	15.8484	6.24031	3.78154	3.78154	-0.87	24.3833	29.1791	-1.27345	0.0709783	2.27096	2.5712	-0.939741	0.0104361	1.08158	0.0605835	-0.00372022	-0.165156	-0.995754	31.1432
Ethchlorvynol	144.601	C#CC(O)(/C=C/Cl)CC	drugs	0.582971	1.5132	1	1	2	1	0	1	1	0	0	0	0	0	0	0	0	0	0	0.428571	6.02026	1.96678	1.25366	1.12767	-0.45	3.55159	2.54992	-3.65932	-0.917675	1.11437	-0.234364	-0.359168	0.0857742	0.0794198	0.0200977	0.389046	0.458369	-22.2346	24.9372
Ethinamate	167.208	C#CC1(OC(N)=O)CCCCC1	drugs	0.600262	1.4178	3	2	1	2	1	0	0	1	0	1	1	0	0	0	0	1	1	0.666667	7.00673	3.12039	2.22024	2.22024	-1.17	3.48492	1.91124	-2.66036	-1.42918	0.805114	-0.0201738	-0.0798527	0.138288	-1.02535	-0.187713	-0.0658374	0.0725365	-0.795349	18.49
Ethinyl Estradiol	296.41	C#C[C@]1(O)CC[C@H]2[C@@H]3CCc4cc(O)ccc4[C@H]3CC[C@@]21C	drugs	0.718002	3.6126	2	2	0	2	0	5	0	4	1	2	3	0	0	0	1	2	3	0.6	13.1785	7.79806	7.10047	7.10047	-1.46	4.5219	1.66442	-0.754595	-2.18379	-1.68164	0.263319	0.251836	-0.00698713	-0.961697	0.318857	0.0713206	-0.697428	13.7672	18.3012
Ethionamide	166.249	CCc1cc(C(N)=S)ccn1	drugs	0.672546	1.2782	2	2	2	2	0	0	0	1	1	0	0	1	0	0	0	0	0	0.25	7.18847	2.69348	1.69902	1.46332	-0.96	3.43657	1.9807	-3.49326	0.0635266	0.340728	-0.510634	0.919002	0.0355445	0.132863	-0.507251	0.67636	0.41707	-29.3008	-18.3264
Ethopropazine	312.482	CCN(CC)C(C)CN1c2ccccc2Sc2ccccc21	drugs	0.765195	5.0196	2	0	5	3	0	1	1	3	2	0	1	0	0	1	2	0	0	0.368421	14.4366	6.80213	5.54479	4.41453	-1.45	6.75828	2.87874	-2.10691	0.40412	-1.54562	0.0835949	-1.04922	0.071721	0.457341	-0.123631	0.620582	-0.650519	-8.07759	-8.39833
Ethosuximide	141.17	CCC1(C)CC(=O)NC1=O	drugs	0.538722	0.4492	3	1	1	2	2	1	1	1	0	1	1	0	1	1	0	0	0	0.714286	6.23071	2.96829	2.13218	2.13218	-0.86	2.0755	0.916249	-2.45746	-0.97982	1.35242	-0.804055	-0.777055	0.268145	-0.846709	-1.10087	-0.319053	0.40321	-15.2257	12.2238
Ethotoin	204.229	CCN1C(=O)NC(c2ccccc2)C1=O	drugs	0.738013	1.2994	4	1	2	2	3	1	1	2	1	1	1	0	1	1	1	0	0	0.272727	8.43492	3.37568	2.47508	2.47508	-1.84	3.72633	1.58291	-2.35524	0.319886	-0.115049	-0.983003	-1.12408	0.235995	-1.55342	-1.19487	0.583312	0.454677	-15.7438	5.20188
Ethoxzolamide	258.324	CCOc1ccc2nc(S(N)(=O)=O)sc2c1	drugs	0.900283	1.3424	5	2	3	5	0	0	0	2	2	0	0	1	0	0	1	0	0	0.222222	10.138	5.85311	4.23249	1.89468	-1.18	4.00314	2.15643	-2.91162	0.792276	-0.655734	-0.65731	0.879018	0.0335747	0.0419177	-0.388037	1.29375	-0.641006	-23.4997	-26.9485
Ethylmorphine	313.397	CCOc1ccc2c3c1O[C@H]1[C@@H](O)C=C[C@H]4[C@@H](C2)N(C)CC[C@]314	drugs	0.846859	1.8912	4	1	2	4	0	5	0	5	1	1	4	0	1	2	1	0	2	0.578947	13.6582	7.34213	6.43424	6.43424	-1.52	4.51679	1.53597	-0.530143	-1.2393	-1.32919	-1.15737	-0.694902	0.148432	-0.114138	-0.796751	0.0441879	-1.01034	-1.65807	3.78663
Ethynodiol Diacetate	384.516	C#C[C@]1(OC(C)=O)CC[C@H]2[C@@H]3CCC4=C[C@@H](OC(C)=O)CC[C@@H]4[C@H]3CC[C@@]21C	drugs	0.401563	4.4259	4	0	2	4	0	7	0	4	0	3	4	0	0	0	0	3	4	0.75	17.3313	9.606	8.40216	8.40216	-1.76	6.93616	2.89567	0.584117	-3.24366	-1.06405	1.20599	0.685457	-0.0768852	-0.880068	0.344372	-0.892061	-0.0526765	22.7666	18.5195
Etidronic acid	206.027	CC(O)(P(=O)(O)O)P(=O)(O)O	drugs	0.365583	-0.9922	7	5	2	3	0	0	0	0	0	0	0	0	0	0	0	0	0	1	7.23585	6.32942	4.87414	1.10364	0.26	2.63856	2.09945	-2.44919	-1.0251	2.41108	-0.0808272	0.0865013	0.146235	-0.101747	0.456349	-0.703897	-0.521936	-14.3299	20.7289
Etodolac	287.359	CCc1cccc2c3c([nH]c21)C(CC)(CC(=O)O)OCC3	drugs	0.905784	3.383	4	2	4	2	0	1	1	3	2	0	1	1	0	1	1	0	0	0.470588	12.5313	5.68862	4.60248	4.60248	-1.81	5.18731	2.14105	-2.17976	0.448456	-1.10285	-0.37154	0.402475	0.121764	0.293121	-0.954399	0.959405	-0.680146	-20.8539	-23.1649
Etomidate	244.294	CCOC(=O)c1cncn1[C@H](C)c1ccccc1	drugs	0.77655	2.6691	4	0	4	4	0	1	0	2	2	0	0	1	0	0	1	0	0	0.285714	10.5368	3.99328	2.84986	2.84986	-2.1	5.48965	2.42258	-2.90268	0.843174	-0.795735	-0.224374	0.659825	0.0299636	0.272847	-0.433952	0.855556	-0.188306	-23.4663	-25.8772
Etonogestrel	324.464	C#C[C@]1(O)CC[C@H]2[C@@H]3CCC4=CC(=O)CC[C@@H]4[C@H]3C(=C)C[C@@]21CC	drugs	0.583491	4.0487	2	1	1	2	0	6	0	4	0	3	4	0	0	0	0	3	4	0.681818	14.6835	8.55354	7.93651	7.93651	-1.33	5.33203	1.91224	0.0175647	-3.48427	-1.26893	0.824645	0.669785	-0.0399522	-1.10609	0.143292	-0.374588	-0.2707	18.8866	21.843
Etoposide	588.562	COc1cc([C@@H]2c3cc4c(cc3[C@@H](O[C@@H]3O[C@@H]5CO[C@@H](C)O[C@H]5[C@H](O)[C@H]3O)[C@H]3COC(=O)[C@@H]32)OCO4)cc(OC)c1O	drugs	0.429829	1.3386	13	3	5	13	0	10	0	7	2	3	5	0	3	4	2	0	1	0.551724	23.1283	10.9882	8.74595	8.74595	-3.33	10.4358	4.25866	2.93384	0.573641	-1.4924	-2.15657	-1.32428	0.0941044	0.694303	-0.574063	-1.2318	-0.899012	16.577	-5.58648
Etoricoxib	358.85	Cc1ccc(-c2ncc(Cl)cc2-c2ccc(S(C)(=O)=O)cc2)cn1	drugs	0.704404	4.17592	4	0	3	4	0	0	0	3	3	0	0	2	0	0	1	0	0	0.111111	14.7657	7.98667	4.96777	3.6326	-2.24	6.33879	3.47114	-2.37947	1.6905	-1.74642	0.0620948	1.82903	-0.0670677	0.682583	-0.995392	0.817902	0.216981	-13.5363	-33.1086
Everolimus	958.24	CO[C@@H]1C[C@H](C[C@H](C)[C@@H]2CC(=O)[C@H](C)C=C(C)[C@@H](O)[C@@H](OC)C(=O)[C@@H](C)C[C@@H](C)C=CC=CC=C(C)[C@@H](OC)C[C@H]3CC[C@H](C)[C@](O)(O3)C(=O)C(=O)N3CCCC[C@@H]3C(=O)O2)CC[C@H]1OCCO	drugs	0.133924	6.1972	15	3	9	14	1	15	0	4	0	3	4	0	2	3	0	1	1	0.754717	42.4332	20.1562	14.8765	14.8765	-3.41	27.263	15.2953	5.20077	-0.036222	0.306845	1.7014	-1.23508	0.0503963	0.693027	-1.02514	-0.943103	-0.12804	19.8331	0.0935186
Exemestane	296.41	C=C1C[C@H]2[C@@H]3CCC(=O)[C@@]3(C)CC[C@@H]2[C@@]2(C)C=CC(=O)C=C12	drugs	0.67609	4.0295	2	0	0	2	0	5	0	4	0	3	4	0	0	0	0	3	4	0.6	13.5232	8.17892	7.24013	7.24013	-1.44	4.30539	1.61331	-0.359487	-3.49922	-1.5086	0.596276	0.666544	-0.037057	-1.18135	0.0127723	-0.161857	-0.271329	18.7115	21.7856
Ezetimibe	409.432	O=C1[C@H](CC[C@H](O)c2ccc(F)cc2)[C@@H](c2ccc(O)cc2)N1c1ccc(F)cc1	drugs	0.570214	4.8883	4	2	6	3	1	3	0	4	3	1	1	0	1	1	3	0	0	0.208333	16.0803	7.47222	5.55922	5.55922	-3.25	8.24084	3.91045	-0.999774	1.75082	-2.26263	-0.192078	-1.41058	0.0432034	-0.153379	0.107624	0.125355	-0.190243	-2.21691	-16.1637
Ezogabine	303.337	CCOC(=O)Nc1ccc(NCc2ccc(F)cc2)cc1N	drugs	0.737775	3.5884	5	4	5	4	1	0	0	2	2	0	0	0	0	0	2	0	0	0.1875	12.2275	4.62752	2.97362	2.97362	-2.76	7.30609	4.37441	-2.47455	1.45272	-0.966953	-0.016005	-0.832312	0.0589236	-0.73955	0.418566	0.925585	-0.225064	-11.1956	-13.9111
Famciclovir	321.337	CC(=O)OCC(CCn1cnc2cnc(N)nc21)COC(C)=O	drugs	0.733115	0.541	9	2	7	9	0	0	0	2	2	0	0	2	0	0	0	0	0	0.5	13.0597	5.13488	3.19976	3.19976	-2.71	7.52178	4.90442	-1.98381	1.43338	0.255393	-0.15852	2.23701	0.0330418	0.399159	-0.919159	0.753894	-0.402766	-15.5985	-29.5167
Famotidine	337.456	NC(N)=Nc1nc(CSCCC(N)=NS(N)(=O)=O)cs1	drugs	0.286612	-0.768	9	8	7	6	0	0	0	1	1	0	0	1	0	0	0	0	0	0.375	12.8404	6.71251	4.02634	1.76135	-1.37	7.42232	7.27583	-1.68606	1.10389	1.61693	-0.0550984	1.26185	-0.0515715	0.0395436	0.513554	-0.0962239	0.416107	-27.7164	-14.0207
Felbamate	238.243	NC(=O)OCC(COC(N)=O)c1ccccc1	drugs	0.796471	0.9608	6	4	5	4	2	0	0	1	1	0	0	0	0	0	1	0	0	0.272727	9.16601	3.36769	2.12453	2.12453	-2.24	6.36582	4.8737	-2.76269	0.891394	0.349395	-0.273981	-0.649614	0.153665	-1.46163	-0.153076	1.09531	-0.107938	-23.5258	5.74843
Felodipine	384.259	CCOC(=O)C1=C(C)NC(C)=C(C(=O)OC)C1c1cccc(Cl)c1Cl	drugs	0.796446	3.9643	5	1	4	5	0	1	1	2	1	0	1	0	0	1	1	0	0	0.333333	15.9173	6.27562	4.78701	3.95349	-1.98	7.93324	3.67281	-2.02026	0.236132	-0.592683	-0.0331136	-0.830079	0.0904651	0.205119	-0.224777	0.843858	-0.37355	-15.3233	0.000747635
Fencamfamine	215.34	CCNC1C2CCC(C2)C1c1ccccc1	drugs	0.816292	3.1782	1	1	3	1	0	4	4	3	1	2	2	0	0	0	1	2	2	0.6	10.0246	5.35314	4.54068	4.54068	-0.82	4.21303	1.57986	-1.62409	-2.12232	-1.11823	0.0254474	0.0305446	0.033521	-0.565021	0.230848	0.892605	-0.533554	3.88278	16.1376
Fenofibrate	360.837	CC(C)OC(=O)C(C)(C)Oc1ccc(C(=O)c2ccc(Cl)cc2)cc1	drugs	0.554062	4.68	4	0	6	4	0	0	0	2	2	0	0	0	0	0	2	0	0	0.3	15.463	6.86327	3.68222	3.43024	-2.33	7.70251	5.06896	-2.34615	1.04694	-1.06955	0.569492	-0.822641	-0.0122191	0.347851	0.530573	0.254284	-0.155432	-5.25676	-12.3519
Fenoldopam	305.761	Oc1ccc(C2CNCCc3c(Cl)c(O)c(O)cc32)cc1	drugs	0.611367	2.7344	4	4	1	4	0	1	1	3	2	0	1	0	0	1	2	0	0	0.25	12.061	5.60227	4.3344	3.92727	-1.91	5.46615	2.52231	-2.02764	0.835332	-1.18392	-0.703192	-0.744649	0.00862143	-0.0744166	0.617568	0.235744	-0.16594	-8.11451	-12.6604
Fenoprofen	242.274	CC(C(=O)O)c1cccc(Oc2ccccc2)c1	drugs	0.889353	3.667	3	1	4	2	0	1	1	2	2	0	0	0	0	0	2	0	0	0.133333	10.0372	4.04753	2.70743	2.70743	-2.29	5.36109	2.8844	-3.12317	0.81929	-1.44869	-0.321352	-0.805705	0.0370018	-0.108151	0.339706	1.34045	-0.381359	-13.3407	-12.6131
Fenoterol	303.358	CC(Cc1ccc(O)cc1)NCC(O)c1cc(O)cc(O)c1	drugs	0.563111	2.0576	5	5	6	5	0	2	2	2	2	0	0	0	0	0	2	0	0	0.294118	12.3992	5.47841	3.44753	3.44753	-2.24	7.15387	4.6484	-2.0147	1.21925	-0.479051	-0.15514	-0.567926	-0.0186869	-0.0918774	1.13891	0.63465	-0.184995	-5.13901	-13.3561
Fentanyl	336.479	CCC(=O)N(c1ccccc1)C1CCN(CCc2ccccc2)CC1	drugs	0.791487	4.1367	3	0	6	2	1	0	0	3	2	1	1	0	1	1	2	0	0	0.409091	15.1033	6.76126	5.08729	5.08729	-2.13	8.81646	4.69827	-1.64833	0.633721	-1.37925	-0.0653054	-1.35645	0.155497	-0.0755216	-0.76164	0.581919	-0.669058	-6.90023	-7.87765
Fesoterodine	411.586	CC(C)C(=O)Oc1ccc(CO)cc1[C@H](CCN(C(C)C)C(C)C)c1ccccc1	drugs	0.4211	5.3811	4	1	10	4	0	1	0	2	2	0	0	0	0	0	2	0	0	0.5	19.2604	8.78336	5.51864	5.51864	-2.17	11.2836	6.41351	-1.45879	1.0897	-0.691934	1.40132	-0.929818	0.000763345	0.652216	0.562274	-0.0163939	-0.358899	-1.35328	-12.7474
Fexofenadine	501.667	CC(C)(C(=O)O)c1ccc(C(O)CCCN2CCC(C(O)(c3ccccc3)c3ccccc3)CC2)cc1	drugs	0.341306	5.5105	5	3	10	4	0	1	1	4	3	1	1	0	1	1	3	0	0	0.40625	21.8845	10.8245	8.1099	8.1099	-2.99	11.5949	5.95504	0.0465874	1.77987	-1.90868	0.705722	-1.34888	-0.0202967	0.76101	0.573946	-0.391653	-0.349664	0.47711	-16.3659
Fidaxomicin	1058.05	CCc1c(Cl)c(O)c(Cl)c(O)c1C(=O)O[C@@H]1[C@@H](C)O[C@@H](OCC2=CC=CC[C@H](O)C(C)=C[C@H](CC)[C@@H](O[C@@H]3OC(C)(C)[C@@H](OC(=O)C(C)C)[C@H](O)[C@@H]3O)C(C)=CC(C)=CCC([C@@H](C)O)OC2=O)[C@@H](OC)[C@H]1O	drugs	0.0655198	6.2344	18	7	13	18	0	14	1	4	1	2	3	0	2	3	1	0	0	0.634615	44.5489	20.1203	13.7512	12.9861	-3.89	26.5481	14.6931	5.12483	1.80753	0.357532	1.3219	-1.4141	-0.00895249	1.49208	0.0566409	-0.71068	-0.407333	19.6613	-0.631364
Finasteride	372.553	CC(C)(C)NC(=O)[C@H]1CC[C@H]2[C@@H]3CC[C@H]4NC(=O)C=C[C@]4(C)[C@H]3CC[C@]12C	drugs	0.735147	3.8145	4	2	1	2	2	7	0	4	0	3	4	0	0	1	0	3	3	0.826087	17.6006	11.1284	8.50057	8.50057	-1.32	6.08746	2.94283	0.607169	-3.0261	-0.925916	0.71533	0.136437	0.146156	-2.01404	-0.979421	-0.0672429	-0.625529	19.5278	19.9285
Fingolimod	307.478	CCCCCCCCc1ccc(CCC(N)(CO)CO)cc1	drugs	0.519494	3.2043	3	4	12	3	0	0	0	1	1	0	0	0	0	0	1	0	0	0.684211	14.0594	6.51286	4.38333	4.38333	-0.9	10.7642	7.38932	-1.91669	0.206276	0.827016	1.14948	-0.679716	0.0933099	0.450726	0.28633	0.31992	-0.690118	-20.1247	5.4932
Flavoxate	391.467	Cc1c(=O)c2cccc(C(=O)OCCN3CCCCC3)c2oc1-c1ccccc1	drugs	0.603082	4.41112	5	0	5	5	0	0	0	4	3	1	1	1	1	1	2	0	0	0.333333	16.6488	7.47181	5.49022	5.49022	-2.92	8.61747	4.10045	-1.15828	1.52627	-1.98417	-0.225767	0.0911436	0.00996731	0.765803	-0.621311	0.0328938	-0.282572	-2.39796	-24.4243
Flecainide	414.346	O=C(NCC1CCCCN1)c1cc(OCC(F)(F)F)ccc1OCC(F)(F)F	drugs	0.671584	3.4407	5	2	7	4	1	1	1	2	1	1	1	0	1	1	1	0	0	0.588235	14.7517	6.32253	3.91088	3.91088	-2.17	9.35169	7.82916	-1.37321	0.225915	0.0726006	0.0352841	-1.12444	0.177029	-0.0956283	-0.687778	0.40073	-0.343827	-12.325	1.01159
Floxuridine	246.194	O=c1[nH]c(=O)n([C@H]2C[C@H](O)[C@@H](CO)O2)cc1F	drugs	0.577617	-1.6836	7	3	2	6	0	3	0	2	1	1	1	1	1	1	0	0	0	0.555556	8.66796	3.75839	2.61868	2.61868	-1.51	4.39658	2.14138	-1.81126	0.0380667	0.935052	-1.43988	0.903468	0.0978917	0.178409	-0.628437	-0.0661822	-0.117534	-24.4476	-15.1923
Flucloxacillin	453.879	Cc1onc(-c2c(F)cccc2Cl)c1C(=O)N[C@@H]1C(=O)N2[C@@H]1SC(C)(C)[C@@H]2C(=O)O	drugs	0.684074	2.68782	8	2	4	6	2	3	0	4	2	2	2	1	2	2	1	0	0	0.368421	17.6753	9.78639	7.13738	5.25088	-2.59	6.9847	2.96908	0.00708051	1.05984	-0.969362	-1.01766	-0.0925194	0.190271	-0.352717	-1.96388	0.198206	-0.0971159	-0.290255	-3.38423
Fluconazole	306.276	OC(Cn1cncn1)(Cn1cncn1)c1ccc(F)cc1F	drugs	0.751516	0.7358	7	1	5	7	0	0	0	3	3	0	0	2	0	0	1	0	0	0.230769	11.3421	4.84187	3.21278	3.21278	-2.68	5.60245	2.83757	-2.3752	1.9287	-1.05988	-0.604079	2.09997	-0.0381748	0.34721	-0.654457	0.811909	-0.25036	-14.0168	-33.4282
Flucytosine	129.094	Nc1[nH]c(=O)ncc1F	drugs	0.495217	-0.5088	4	3	0	3	0	0	0	1	1	0	0	1	0	0	0	0	0	0	4.38813	1.44996	0.794052	0.794052	-1.39	1.84798	1.04217	-3.58829	0.53014	0.47105	-1.11753	1.16639	-0.0575596	-0.135398	0.07739	0.295697	1.14769	-31.7052	-17.0824
Fludarabine	365.214	Nc1nc(F)nc2c1ncn2[C@@H]1O[C@H](COP(=O)(O)O)[C@@H](O)[C@@H]1O	drugs	0.306172	-1.7239	12	6	4	10	0	4	0	3	2	1	1	2	1	1	0	0	0	0.5	12.6933	6.27391	3.92486	3.43944	-1.73	5.96703	3.10065	-0.537622	1.34929	0.941034	-1.30246	2.3602	-0.0254254	0.527349	-0.487764	-0.545341	0.202037	-11.7598	-25.6186
Fludiazepam	302.736	CN1c2ccc(Cl)cc2C(c2ccccc2F)=NCC1=O	drugs	0.795375	3.2929	3	0	1	2	1	0	0	3	2	0	1	0	0	1	2	0	0	0.125	12.0631	5.19534	3.68568	3.45059	-2.2	5.29587	2.42575	-2.63099	0.85406	-1.72141	-0.579152	-1.03939	0.0741485	-0.534375	-0.255988	0.608026	-0.119617	-11.7682	-8.49957
Fludrocortisone	380.456	C[C@]12C[C@H](O)[C@@]3(F)[C@@H](CCC4=CC(=O)CC[C@@]43C)[C@@H]1CC[C@]2(O)C(=O)CO	drugs	0.679895	1.8737	5	3	2	5	0	7	0	4	0	3	4	0	0	0	0	3	4	0.809524	16.0024	9.60534	8.79859	8.79859	-1.11	5.70729	2.09543	0.584662	-3.37947	-0.765204	0.539629	0.906238	-0.00984312	-1.34247	0.325797	-0.0890378	-1.0161	20.8006	19.6506
Flumazenil	303.293	CCOC(=O)c1ncn2c1CN(C)C(=O)c1cc(F)ccc1-2	drugs	0.793248	1.7737	6	0	2	5	1	0	0	3	2	0	1	1	0	1	1	0	0	0.266667	12.168	4.95303	3.51741	3.51741	-2.7	5.24975	2.14417	-2.27352	1.11715	-1.06103	-0.693837	0.461275	0.0863252	-0.366901	-0.955777	0.542231	-0.0757588	-20.4264	-24.2389
Flumethasone Pivalate	494.575	C[C@@H]1C[C@H]2[C@@H]3C[C@H](F)C4=CC(=O)C=C[C@]4(C)[C@@]3(F)[C@@H](O)C[C@]2(C)[C@@]1(O)C(=O)COC(=O)C(C)(C)C	drugs	0.583274	3.4407	6	2	3	6	0	9	0	4	0	3	4	0	0	0	0	3	4	0.740741	21.2306	12.5118	9.58191	9.58191	-1.93	7.7828	3.2769	1.22046	-3.02552	-1.00741	1.102	0.78234	-0.0513219	-1.13246	0.359479	-0.197156	-0.684616	23.3685	19.4319
Flunarizine	404.504	Fc1ccc(C(c2ccc(F)cc2)N2CCN(C/C=C/c3ccccc3)CC2)cc1	drugs	0.543861	5.3852	2	0	6	2	0	0	0	4	3	1	1	0	1	1	3	0	0	0.230769	16.9235	7.65527	5.617	5.617	-2.82	9.78833	5.20561	-1.32362	1.4278	-2.47226	0.0537752	-1.43146	-0.00644662	0.627298	0.162833	-0.0664794	-0.279388	-1.49599	-16.7739
Flunisolide	434.504	CC1(C)O[C@@H]2C[C@H]3[C@@H]4C[C@H](F)C5=CC(=O)C=C[C@]5(C)[C@H]4[C@@H](O)C[C@]3(C)[C@]2(C(=O)CO)O1	drugs	0.692771	2.2747	6	2	2	6	0	9	0	5	0	4	5	0	1	1	0	3	4	0.75	18.43	10.9674	9.02737	9.02737	-1.41	6.33973	2.51844	1.51601	-3.47137	-1.14551	-0.0850896	0.558412	0.0169619	-1.02666	-0.264564	-0.238446	-0.964004	20.9061	17.1437
Flunitrazepam	313.288	CN1c2ccc([N+](=O)[O-])cc2C(c2ccccc2F)=NCC1=O	drugs	0.631326	2.5477	6	0	2	4	1	0	0	3	2	0	1	0	0	1	2	0	0	0.125	12.1929	5.056	3.68294	3.68294	-3.09	5.6005	2.56545	-2.22312	1.30413	-1.47477	-0.554277	-0.92439	0.0343812	-0.574722	0.10839	0.122927	0.180932	-8.28272	-13.617
Fluocinolone Acetonide	452.494	CC1(C)O[C@@H]2C[C@H]3[C@@H]4C[C@H](F)C5=CC(=O)C=C[C@]5(C)[C@@]4(F)[C@@H](O)C[C@]3(C)[C@]2(C(=O)CO)O1	drugs	0.66841	2.3668	6	2	2	6	0	9	0	5	0	4	5	0	1	1	0	3	4	0.75	18.7306	11.0204	9.17928	9.17928	-1.48	6.34429	2.31852	1.56648	-3.44707	-1.15239	-0.0394298	0.554685	0.0131251	-1.01385	-0.241052	-0.307674	-0.903269	20.9278	17.0958
Fluocinonide	494.531	CC(=O)OCC(=O)[C@@]12OC(C)(C)O[C@@H]1C[C@H]1[C@@H]3C[C@H](F)C4=CC(=O)C=C[C@]4(C)[C@@]3(F)[C@@H](O)C[C@@]12C	drugs	0.602573	2.9376	7	1	3	7	0	9	0	5	0	4	5	0	1	1	0	3	4	0.730769	20.5999	11.6426	9.4422	9.4422	-1.97	7.29278	2.94533	1.81333	-3.22813	-1.21384	0.228514	0.511994	-0.00872261	-0.886586	-0.209925	-0.470336	-0.730746	21.0043	16.8363
Fluorescein	332.311	O=C1OC2(c3ccccc31)c1ccc(O)cc1Oc1cc(O)ccc12	drugs	0.614448	3.6658	5	2	0	5	0	0	0	5	3	0	2	0	0	2	3	0	0	0.05	12.8927	6.07928	4.68096	4.68096	-3.47	4.54014	1.69284	-1.61144	1.7443	-2.88981	-1.1954	-1.09615	-0.0346697	-0.065474	0.57891	-0.271647	-0.119424	-4.18167	-18.4608
Fluorometholone	376.468	CC(=O)[C@@]1(O)CC[C@H]2[C@@H]3C[C@H](C)C4=CC(=O)C=C[C@]4(C)[C@@]3(F)[C@@H](O)C[C@@]21C	drugs	0.737909	2.9233	4	2	1	4	0	8	0	4	0	3	4	0	0	0	0	3	4	0.727273	16.4588	9.74804	8.70315	8.70315	-1.33	5.38349	1.99748	0.40528	-3.44746	-1.1488	0.578841	0.795315	-0.0110004	-1.31256	0.149772	0.107642	-0.860053	20.4711	20.3679
Fluorouracil	130.078	O=c1[nH]cc(F)c(=O)[nH]1	drugs	0.482565	-0.7977	4	2	0	2	0	0	0	1	1	0	0	1	0	0	0	0	0	0	4.27181	1.41986	0.773964	0.773964	-1.39	1.84798	1.04217	-3.67319	0.471672	0.441917	-1.09906	1.14758	-0.0601281	-0.0995627	0.0154949	0.219493	1.20525	-31.6933	-17.1577
Fluoxetine	309.331	CNCCC(Oc1ccc(C(F)(F)F)cc1)c1ccccc1	drugs	0.851796	4.435	2	1	6	2	0	1	1	2	2	0	0	0	0	0	2	0	0	0.294118	12.2299	4.93154	3.28787	3.28787	-2.01	7.31292	4.49485	-2.81188	0.692476	-1.27048	0.178527	-0.913951	0.0585281	0.1336	0.22411	1.22093	-0.608063	-12.8666	-11.1102
Fluoxymesterone	336.447	C[C@]1(O)CC[C@H]2[C@@H]3CCC4=CC(=O)CC[C@]4(C)[C@@]3(F)[C@@H](O)C[C@@]21C	drugs	0.713251	3.3322	3	2	0	3	0	7	0	4	0	3	4	0	0	0	0	3	4	0.85	14.9398	9.43763	8.60425	8.60425	-0.74	4.70154	1.7185	0.212101	-3.77953	-1.06115	0.631953	0.781226	0.0119489	-1.2273	0.0550345	-0.108133	-0.949075	20.3202	21.2282
Flupenthixol	436.543	OCCN1CCN(CCC=C2c3ccccc3SC3C=CC(C(F)(F)F)=CC23)CC1	drugs	0.747887	4.219	3	1	5	4	0	2	2	4	1	1	3	0	1	2	1	0	1	0.478261	17.6306	9.15818	7.34925	6.0168	-1.54	9.30296	4.85129	-0.479993	-0.596885	-1.12156	-0.29753	-1.09738	0.121461	0.496755	-0.864317	0.362759	-0.505868	-3.35561	1.54015
Fluphenazine	437.531	OCCN1CCN(CCCN2c3ccccc3Sc3ccc(C(F)(F)F)cc32)CC1	drugs	0.727812	4.3081	4	1	6	5	0	0	0	4	2	1	2	0	1	2	2	0	0	0.454545	17.5529	8.74591	6.8205	5.69023	-1.74	9.17669	4.77132	-0.808918	0.492197	-1.52501	-0.367492	-1.30836	0.114586	0.646587	-0.593487	0.152847	-0.990489	-3.72582	-5.99408
Flurandrenolide	436.52	CC1(C)O[C@@H]2C[C@H]3[C@@H]4C[C@H](F)C5=CC(=O)CC[C@]5(C)[C@H]4[C@@H](O)C[C@]3(C)[C@]2(C(=O)CO)O1	drugs	0.691028	2.4987	6	2	2	6	0	9	0	5	0	4	5	0	1	1	0	3	4	0.833333	18.6895	11.3328	9.42372	9.42372	-1.15	6.46105	2.57631	1.609	-3.60933	-1.07659	0.0266511	0.553119	0.0320683	-0.962611	-0.322493	-0.294216	-1.11511	20.9347	17.1435
Flurazepam	387.886	CCN(CC)CCN1c2ccc(Cl)cc2C(c2ccccc2F)=NCC1=O	drugs	0.750508	4.0049	4	0	6	3	1	0	0	3	2	0	1	0	0	1	2	0	0	0.333333	16.3387	6.81485	5.07634	4.84124	-2.24	8.63231	4.19929	-1.87168	0.958719	-1.39535	0.221805	-1.15525	0.104624	-0.222426	-0.358052	0.526665	-0.540529	-6.91086	-9.02818
Flurbiprofen	244.265	CC(C(=O)O)c1ccc(-c2ccccc2)c(F)c1	drugs	0.89375	3.6808	2	1	3	1	0	1	1	2	2	0	0	0	0	0	2	0	0	0.133333	9.92958	4.16523	2.94836	2.94836	-2.16	5.00142	2.39904	-3.2087	0.693178	-1.53641	-0.342009	-0.82542	0.041127	-0.130157	0.287462	1.32555	-0.339662	-13.4491	-12.6918
Fluspirilene	475.583	O=C1NCN(c2ccccc2)C12CCN(CCCC(c1ccc(F)cc1)c1ccc(F)cc1)CC2	drugs	0.503444	5.3054	4	1	7	3	1	0	0	5	3	2	2	0	2	2	3	0	0	0.344828	19.7984	9.59874	7.60005	7.60005	-3.25	10.1624	4.93716	0.117914	1.51788	-2.50909	-0.282643	-1.8235	0.097008	0.300197	-0.636631	-0.472758	-0.328278	-0.924541	-8.80926
Flutamide	276.214	CC(C)C(=O)Nc1ccc([N+](=O)[O-])c(C(F)(F)F)c1	drugs	0.680178	3.2081	5	1	3	3	1	0	0	1	1	0	0	0	0	0	1	0	0	0.363636	10.1153	4.13075	2.29057	2.29057	-2.12	5.24962	3.66805	-2.95644	0.393299	-0.0506705	0.0718473	-0.678483	0.107866	-0.56943	-0.0814631	0.533758	0.0884206	-22.0303	1.77728
Fluticasone furoate	538.584	C[C@@H]1C[C@H]2[C@@H]3C[C@H](F)C4=CC(=O)C=C[C@]4(C)[C@@]3(F)[C@@H](O)C[C@]2(C)[C@@]1(OC(=O)c1ccco1)C(=O)SCF	drugs	0.54377	4.9268	6	1	4	7	0	9	0	5	1	3	4	1	0	0	0	3	4	0.592593	21.5264	12.0172	10.3081	9.63356	-2.33	8.59282	3.26703	1.38799	-2.19177	-1.83216	1.21238	1.923	-0.125912	-0.662739	-0.200596	-0.184204	-0.298976	18.2348	15.6916
Fluticasone Propionate	500.579	CCC(=O)O[C@]1(C(=O)SCF)[C@H](C)C[C@H]2[C@@H]3C[C@H](F)C4=CC(=O)C=C[C@]4(C)[C@@]3(F)[C@@H](O)C[C@@]21C	drugs	0.575586	4.43	5	1	4	6	0	9	0	4	0	3	4	0	0	0	0	3	4	0.72	20.5932	11.478	9.89556	9.22102	-1.61	8.21913	3.00974	1.06887	-3.13331	-1.088	1.28244	0.702764	-0.0529011	-0.919305	0.237993	-0.17608	-0.618868	23.5624	19.4656
Fluvastatin	411.473	CC(C)n1c(/C=C/[C@H](O)C[C@H](O)CC(=O)O)c(-c2ccc(F)cc2)c2ccccc21	drugs	0.504788	4.6281	5	3	8	4	0	2	0	3	3	0	0	1	0	0	2	0	0	0.291667	16.9948	7.66189	4.99795	4.99795	-2.96	9.23813	4.7769	-1.52363	2.00248	-1.44855	0.637577	0.411679	-0.0531604	0.494997	0.246976	0.315587	-0.0934017	-0.318082	-27.0529
Fluvoxamine	318.339	COCCCCC(=NOCCN)c1ccc(C(F)(F)F)cc1	drugs	0.432028	3.2015	4	2	9	4	0	0	0	1	1	0	0	0	0	0	1	0	0	0.533333	12.527	4.6849	2.94137	2.94137	-1.6	9.42388	6.44498	-2.31114	0.403169	0.596188	0.787207	-0.626968	0.0402187	0.406175	0.459992	-0.0159916	-0.0719002	-19.8733	5.1121
Fomepizole	82.106	Cc1cn[nH]c1	drugs	0.490447	0.71812	2	1	0	1	0	0	0	1	1	0	0	1	0	0	0	0	0	0.25	3.60191	1.27565	0.634941	0.634941	-0.79	1.12489	0.406543	-3.84042	-0.0767741	0.480622	-0.767403	1.02226	0.00117135	0.168408	-0.292902	0.0115422	0.926252	-30.7152	-18.1175
Fondaparinux sodium	1730.11	[Na+].[Na+].[Na+].[Na+].[Na+].[Na+].[Na+].[Na+].[Na+].[Na+].CO[C@H]1O[C@H](COS(=O)(=O)[O-])[C@@H](O[C@@H]2O[C@@H](C(=O)O)[C@@H](O[C@H]3O[C@H](COS(=O)(=O)[O-])[C@@H](O[C@@H]4O[C@H](C(=O)O)[C@@H](O[C@H]5O[C@H](COS(=O)(=O)[O-])[C@@H](O)[C@H](O)[C@H]5NS(=O)(=O)[O-])[C@H](O)[C@H]4O)[C@H](OS(=O)(=O)[O-])[C@H]3NS(=O)(=O)[O-])[C@H](O)[C@H]2OS(=O)(=O)[O-])[C@H](O)[C@H]1NS(=O)(=O)[O-]	drugs	0.0180698	-46.4509	52	11	30	47	0	25	0	5	0	5	5	0	5	5	0	0	0	0.935484	80.1689	27.1535	16.2713	12.3986	7.26	48.9712	38.2523	11.7501	2.34971	10.3742	-5.65558	1.78935	-0.247759	0.758254	2.06989	-0.026147	-6.83611	26.3833	-7.13217
Forasartan	416.533	CCCCc1nc(CCCC)n(Cc2ccc(-c3ccccc3-c3nn[nH]n3)nc2)n1	drugs	0.414843	4.2537	8	1	10	7	0	0	0	4	4	0	0	3	0	0	1	0	0	0.391304	18.1217	7.6417	5.24642	5.24642	-3.42	10.0597	5.01641	-1.07658	2.91661	-1.47506	0.787443	3.04698	-0.107895	1.25436	-1.1141	-0.0235877	0.245374	5.81611	-28.9871
Formestane	302.414	C[C@]12CC[C@H]3[C@@H](CCC4=C(O)C(=O)CC[C@@]43C)[C@@H]1CCC2=O	drugs	0.736268	3.9731	3	1	0	3	0	5	0	4	0	3	4	0	0	0	0	3	4	0.789474	13.6526	8.50131	7.80291	7.80291	-1.12	4.45564	1.6285	-0.128165	-3.6794	-1.27352	0.629638	0.71574	0.0105004	-1.21093	-0.0399318	-0.105452	-0.784661	19.5644	21.6077
Formoterol	344.411	COc1ccc(CC(C)NCC(O)c2ccc(O)c(NC=O)c2)cc1	drugs	0.413602	2.2233	6	4	9	5	1	2	2	2	2	0	0	0	0	0	2	0	0	0.315789	14.3986	5.91607	3.98042	3.98042	-2.57	9.05462	5.47806	-1.56646	1.59857	-0.232237	0.398385	-0.737186	-0.00174163	-0.383709	0.915803	0.294613	0.181515	-3.51486	-14.0011
Fosamprenavir	585.616	CC(C)CN(C[C@@H](OP(=O)(O)O)[C@H](Cc1ccccc1)NC(=O)O[C@H]1CCOC1)S(=O)(=O)c1ccc(N)cc1	drugs	0.201686	2.5198	12	5	13	8	1	3	0	3	2	1	1	0	1	1	2	0	0	0.48	23.5913	12.8807	8.34631	5.95503	-2.51	13.7108	9.87474	0.829718	1.92172	0.08429	0.757004	-0.95049	0.0036549	0.143095	0.520207	-0.558786	-0.336031	2.54379	-11.0809
Fosaprepitant	614.411	C[C@@H](O[C@H]1OCCN(Cc2nc(=O)n(P(=O)(O)O)[nH]2)[C@H]1c1ccc(F)cc1)c1cc(C(F)(F)F)cc(C(F)(F)F)c1	drugs	0.264568	4.3663	10	3	7	7	0	3	0	4	3	1	1	1	1	1	2	0	0	0.391304	21.7513	10.5281	6.9933	6.20114	-3.08	11.3026	7.2283	0.188374	2.10041	-1.28669	0.246937	0.259763	-0.0727185	0.88712	0.0644542	-0.642096	0.0244515	0.0161709	-23.114
Foscarnet	126.004	O=C(O)P(=O)(O)O	drugs	0.424095	-0.1579	5	3	1	2	0	0	0	0	0	0	0	0	0	0	0	0	0	0	3.99978	2.29724	0.747555	0.249185	-0.38	1.61438	2.33174	-3.72903	-0.217246	1.20807	-0.856334	-0.0254765	-0.0407484	-0.236306	0.635828	0.204195	1.1321	-24.91	20.2955
Fosfomycin	138.059	C[C@@H]1O[C@@H]1P(=O)(O)O	drugs	0.392039	-0.0911	4	2	1	2	0	2	0	1	0	1	1	0	1	1	0	0	0	1	5.20727	3.508	2.21513	1.01054	0.11	1.54435	1.08791	-2.4011	-1.5906	1.87742	-0.887429	-0.408417	0.204619	0.32689	-0.3452	-1.03172	-0.24625	-8.74492	19.536
Fosinopril	563.672	CCC(=O)OC(OP(=O)(CCCCc1ccccc1)CC(=O)N1C[C@H](C2CCCCC2)C[C@H]1C(=O)O)C(C)C	drugs	0.125631	6.1213	8	1	14	6	1	4	2	3	1	2	2	0	1	1	1	1	1	0.7	24.6514	14.0975	10.4071	8.06518	-2.18	14.9932	9.45708	1.4648	-0.00517159	-0.0617646	1.97787	-0.885605	0.0181174	0.478645	-0.20953	-0.823468	0.224893	15.2656	9.35338
Fosphenytoin	362.278	O=C1NC(c2ccccc2)(c2ccccc2)C(=O)N1COP(=O)(O)O	drugs	0.548934	1.5488	8	3	5	4	3	0	0	3	2	1	1	0	1	1	2	0	0	0.125	13.7969	6.63352	4.32597	3.87415	-2.51	6.41933	3.20221	-1.27298	1.69221	-0.760795	-0.635458	-1.15672	0.129644	-1.52723	-0.479372	0.179198	0.336726	-12.1736	-5.86894
Fospropofol	288.28	CC(C)c1cccc(C(C)C)c1OCOP(=O)(O)O	drugs	0.619629	3.379	5	2	6	3	0	0	0	1	1	0	0	0	0	0	1	0	0	0.538462	12.5547	6.19621	3.18586	2.7441	-0.87	6.52751	4.95559	-2.58839	0.0228507	0.347635	0.445267	-0.553173	0.0800158	0.248237	0.192276	0.423018	-0.488616	-20.5613	3.5592
Framycetin	614.65	NC[C@H]1O[C@H](O[C@H]2[C@H](O[C@@H]3O[C@H](CO)[C@@H](O[C@H]4O[C@@H](CN)[C@@H](O)[C@H](O)[C@H]4N)[C@H]3O)[C@@H](O)[C@H](N)C[C@@H]2N)[C@H](N)[C@@H](O)[C@@H]1O	drugs	0.114513	-8.8953	19	19	9	19	0	19	0	4	0	4	4	0	3	3	0	1	1	1	22.8422	11.2465	8.37126	8.37126	-0.76	14.1213	6.60025	4.76148	-0.350949	3.66029	-2.7311	0.336479	0.0908862	-0.511763	1.20679	-1.03703	-1.59111	14.2925	-0.502023
Frovatriptan	243.31	CN[C@@H]1CCc2[nH]c3ccc(C(N)=O)cc3c2C1	drugs	0.744629	1.3435	4	4	2	2	1	1	0	3	2	0	1	1	0	0	1	0	1	0.357143	10.4163	4.93512	3.88061	3.88061	-1.81	4.13718	1.69267	-2.27718	0.591375	-0.80767	-0.443239	0.834057	0.0645172	-0.800564	-0.441565	0.622251	-0.171015	-23.6051	-24.4255
Fulvestrant	606.782	C[C@]12CC[C@@H]3c4ccc(O)cc4C[C@@H](CCCCCCCCCS(=O)CCCC(F)(F)C(F)(F)F)C3[C@@H]1CC[C@@H]2O	drugs	0.164586	8.6826	3	2	14	3	0	7	2	4	1	2	3	0	0	0	1	2	3	0.8125	25.0569	14.8888	12.0476	10.5595	-1.22	13.607	7.65562	1.6541	-1.65021	-1.08528	3.04299	-0.173751	-0.0923881	0.437058	0.500774	-0.705382	-0.135464	16.596	11.2408
Furazolidone	225.16	O=C1OCCN1N=Cc1ccc([N+](=O)[O-])o1	drugs	0.43331	0.9739	8	0	3	6	1	0	0	2	1	1	1	1	1	1	0	0	0	0.25	8.02915	2.91519	1.85628	1.85628	-2.38	4.00769	1.99663	-2.12592	0.647422	0.4001	-0.990008	0.629172	0.0604848	-0.0553155	-0.966693	-0.352225	1.02806	-26.0409	-15.6094
Furosemide	330.749	NS(=O)(=O)c1cc(C(=O)O)c(NCc2ccco2)cc1Cl	drugs	0.768936	1.8907	7	4	5	5	0	0	0	2	2	0	0	1	0	0	1	0	0	0.0833333	12.1101	6.04834	4.01773	2.64216	-2.03	5.76154	3.54223	-2.45783	1.40049	-0.623809	-0.405423	0.845775	-0.0183132	-0.0194377	-0.0520327	1.17819	-0.166288	-23.5318	-28.1763
Fusidic Acid	516.719	CC(C)=CCC/C(C(=O)O)=C1\[C@@H]2C[C@@H](O)[C@H]3[C@@]4(C)CC[C@@H](O)[C@@H](C)[C@@H]4CC[C@]3(C)[C@@]2(C)C[C@@H]1OC(C)=O	drugs	0.247222	5.6661	6	3	5	5	0	10	0	4	0	4	4	0	0	0	0	4	4	0.806452	23.842	13.6458	11.5682	11.5682	-1.66	9.82195	4.40068	2.2199	-3.3295	-0.970291	2.0361	0.879674	-0.130861	-0.905009	0.684212	-0.980036	-0.156426	27.7649	21.1562
Gabapentin	171.24	NCC1(CC(=O)O)CCCCC1	drugs	0.673727	1.3703	3	3	3	2	0	0	0	1	0	1	1	0	0	0	0	1	1	0.888889	7.38256	3.8353	2.87345	2.87345	-0.57	3.89561	2.20583	-2.48909	-1.84414	1.0279	0.1082	0.0264068	0.156368	-0.435389	-0.0352798	0.0492887	-0.70973	0.268415	18.3335
Gadobenate Dimeglumine	1058.16	[Gd+3].CNC[C@H](O)[C@@H](O)[C@H](O)[C@H](O)CO.CNC[C@H](O)[C@@H](O)[C@H](O)[C@H](O)CO.O=C([O-])CN(CCN(CC(=O)[O-])CC(=O)O)CCN(CC(=O)O)C(COCc1ccccc1)C(=O)[O-]	drugs	0.031855	-11.8199	26	14	32	24	0	9	1	1	1	0	0	0	0	0	1	0	0	0.694444	36.9869	13.5366	8.41601	8.41601	-2.74532	37.4726	30.9239	3.85638	3.93296	4.92298	1.38415	0.395557	-0.210152	0.0471736	3.09047	0.576453	-2.17955	21.3309	-17.1541
Gadobutrol	604.715	[Gd+3].O=C([O-])CN1CCN(CC(=O)[O-])CCN([C@H](CO)[C@H](O)CO)CCN(CC(=O)[O-])CC1	drugs	0.213041	-7.8282	13	3	10	13	0	2	0	1	0	1	1	0	1	1	0	0	0	0.833333	20.0491	7.48028	5.2172	5.2172	-0.545325	16.9733	12.6296	0.190645	0.242766	3.36747	-0.522967	0.00751748	0.0225278	0.32959	0.650049	-0.804404	-0.944173	-6.17776	12.9027
Gadodiamide	591.676	O.[Gd+3].CNC(=O)CN(CCN(CCN(CC(=O)[O-])CC(=O)NC)CC(=O)[O-])CC(=O)[O-]	drugs	0.171567	-8.1906	14	4	16	11	2	0	0	0	0	0	0	0	0	0	0	0	0	0.6875	19.5936	6.15984	3.81513	3.81513	-1.48532	19.2188	18.9619	-0.429005	1.38796	3.9116	0.603643	-0.0127041	0.0238344	-1.0132	0.728745	-0.363464	-0.361487	-4.63919	17.0058
Gadofosveset trisodium	975.883	O.[Na+].[Na+].[Na+].[Gd+3].O=C([O-])CN(CCN(CC(=O)[O-])CC(COP(=O)([O-])OC1CCC(c2ccccc2)(c2ccccc2)CC1)N(CC(=O)[O-])CC(=O)[O-])CC(=O)[O-]	drugs	0.0737638	-15.3717	18	2	23	17	0	2	2	3	2	1	1	0	0	0	2	1	1	0.484848	40.6414	13.59	9.60408	8.58244	0.0646753	30.1499	21.5426	2.51613	2.22087	2.63411	0.560401	0.667224	-0.321974	0.102176	2.5822	-0.120333	-2.13851	14.3754	-3.59225
Gadopentetate dimeglumine	938.005	[Gd+3].CNC[C@H](O)[C@@H](O)[C@H](O)[C@H](O)CO.CNC[C@H](O)[C@@H](O)[C@H](O)[C@H](O)CO.O=C([O-])CN(CCN(CC(=O)[O-])CC(=O)O)CCN(CC(=O)[O-])CC(=O)O	drugs	0.0346274	-13.4053	25	14	28	23	0	8	0	0	0	0	0	0	0	0	0	0	0	0.821429	31.9074	11.3132	6.71813	6.71813	-1.92532	34.3336	31.2971	2.9938	2.9207	5.99021	0.908289	0.680364	-0.157942	-0.173059	2.77117	0.276729	-2.01146	21.2935	-17.1194
Gadoteridol	558.69	[Gd+3].CC(O)CN1CCN(CC(=O)[O-])CCN(CC(=O)[O-])CCN(CC(=O)[O-])CC1	drugs	0.302733	-6.1615	11	1	8	11	0	1	1	1	0	1	1	0	1	1	0	0	0	0.823529	18.8702	7.0941	4.51036	4.51036	-0.465325	15.3533	14.2179	-0.378374	-0.131566	2.87287	-0.505686	-0.164038	0.0342566	0.452394	0.295757	-0.615245	-0.75498	-6.76475	12.9183
Gadoversetamide	661.767	[Gd+3].COCCNC(=O)CN(CCN(CCN(CC(=O)[O-])CC(=O)NCCOC)CC(=O)[O-])CC(=O)[O-]	drugs	0.103604	-7.3327	15	2	22	13	2	0	0	0	0	0	0	0	0	0	0	0	0	0.75	22.7385	7.49899	4.51417	4.51417	-1.52532	22.6553	21.7329	0.115081	1.61225	4.11396	1.38337	-0.136771	0.0105671	-0.53767	0.612601	-0.418284	-0.527529	-4.49312	17.0425
Gadoxetate	725.717	[Na+].[Na+].[Gd+3].CCOc1ccc(CC(CN(CCN(CC(=O)[O-])CC(=O)[O-])CC(=O)[O-])N(CC(=O)[O-])CC(=O)[O-])cc1	drugs	0.114089	-13.3401	14	0	20	14	0	1	1	1	1	0	0	0	0	0	1	0	0	0.521739	28.9122	8.14571	5.14598	5.14598	-0.425325	24.0625	20.452	0.181352	1.86837	3.48974	0.237954	0.28673	-0.191711	0.385472	1.8301	-0.269588	-1.23262	-4.04158	15.6477
Galantamine	287.359	COc1ccc2c3c1O[C@H]1C[C@@H](O)C=C[C@@]31CCN(C)C2	drugs	0.800524	1.8503	4	1	1	4	0	3	0	4	1	0	3	0	0	2	1	0	1	0.529412	12.5035	6.42788	5.1467	5.1467	-1.52	4.48557	1.75482	-1.46591	-0.688875	-0.974825	-0.911884	-0.674964	0.128325	-0.101371	-0.481643	0.0225441	-0.780128	-4.45605	2.07922
Gallamine Triethiodide	891.54	[I-].[I-].[I-].CC[N+](CC)(CC)CCOc1cccc(OCC[N+](CC)(CC)CC)c1OCC[N+](CC)(CC)CC	drugs	0.0948445	-3.5355	6	0	21	3	0	0	0	1	1	0	0	0	0	0	1	0	0	0.8	33.0114	10.1706	9.43858	9.43858	0.69	23.1831	13.2525	0.111624	0.655399	2.23838	2.39755	-0.556116	-0.0381036	1.19157	0.601441	-0.488359	-1.04985	3.29852	30.3626
Gamma Hydroxybutyric Acid	103.097	O=C([O-])CCCO	drugs	0.472992	-1.4912	3	1	3	3	0	0	0	0	0	0	0	0	0	0	0	0	0	0.75	3.88503	1.19917	0.539015	0.539015	-0.57	3.61416	5.43	-3.48291	-0.919004	1.96159	-0.429764	-0.125418	0.10716	-0.0359169	0.25906	-0.365257	-0.0524423	-18.7721	24.4986
Ganciclovir	255.234	Nc1nc(=O)c2ncn(COC(CO)CO)c2[nH]1	drugs	0.485493	-1.9709	9	5	5	8	0	0	0	2	2	0	0	2	0	0	0	0	0	0.444444	9.40594	3.62169	2.36537	2.36537	-1.97	5.1235	2.32184	-2.11623	1.46238	0.863435	-0.772448	2.54252	-0.0226267	0.160786	-0.271159	0.100348	0.0936672	-15.6623	-28.5399
Gatifloxacin	375.4	COc1c(N2CCNC(C)C2)c(F)cc2c(=O)c(C(=O)O)cn(C3CC3)c21	drugs	0.850293	1.9804	7	2	4	6	0	1	1	4	2	2	2	1	1	1	1	1	1	0.473684	15.2893	7.25309	5.25798	5.25798	-2.61	6.52547	2.93442	-0.711544	0.0720028	-1.37815	-0.782795	0.761669	0.0646009	-0.0551698	-0.803078	0.640883	-0.801748	-18.1782	-19.8361
Gefitinib	446.91	COc1cc2ncnc(Nc3ccc(F)c(Cl)c3)c2cc1OCCCN1CCOCC1	drugs	0.517855	4.2756	7	1	8	7	0	0	0	4	3	1	1	1	1	1	2	0	0	0.363636	17.9921	7.55961	5.37267	5.08303	-2.68	10.085	5.33084	-0.783643	1.77927	-1.55357	-0.043291	0.161106	-0.00932731	0.902106	-0.399785	-0.0663791	-0.380726	-1.11205	-23.9481
Gemcitabine	263.2	Nc1ccn([C@@H]2O[C@H](CO)[C@@H](O)C2(F)F)c(=O)n1	drugs	0.612087	-1.2886	7	4	2	7	0	3	0	2	1	1	1	1	1	1	0	0	0	0.555556	9.03249	3.87109	2.66356	2.66356	-1.58	4.26462	1.85465	-1.7295	0.0981372	0.918688	-1.45567	0.911539	0.107163	0.126359	-0.59805	0.0667091	-0.208849	-24.3588	-15.1994
Gemfibrozil	250.338	Cc1ccc(C)c(OCCCC(C)(C)C(=O)O)c1	drugs	0.784956	3.57324	3	1	6	2	0	0	0	1	1	0	0	0	0	0	1	0	0	0.533333	11.6171	5.41	3.12628	3.12628	-1.51	5.89416	4.05838	-2.88615	-0.0829732	-0.0446936	0.388365	-0.683994	0.12654	0.128496	-0.112371	0.790868	-0.635644	-20.1846	1.87198
Gemifloxacin	389.387	CO/N=C1\CN(c2nc3c(cc2F)c(=O)c(C(=O)O)cn3C2CC2)CC1CN	drugs	0.730424	0.966	9	3	5	8	0	1	1	4	2	2	2	2	1	1	0	1	1	0.444444	15.2611	7.05881	5.16754	5.16754	-3.01	6.86078	2.98863	-0.366293	0.51704	-0.794931	-0.827714	2.24034	0.0213369	0.151655	-1.31204	0.455048	-0.233906	-12.8753	-28.8543
Gentamicin	477.603	CNC(C)C1CCC(N)C(OC2C(N)CC(N)C(OC3OCC(C)(O)C(NC)C3O)C2O)O1	drugs	0.181598	-3.3275	12	11	7	12	0	13	13	3	0	3	3	0	2	2	0	1	1	1	19.9633	9.91039	7.24126	7.24126	-0.48	11.0612	5.85038	2.88269	-1.38701	2.50111	-1.4858	-0.0650565	0.0453706	0.281476	1.01587	0.170131	0.248942	12.7066	2.11492
Gentian Violet	372.536	CN(C)c1ccc(C(c2ccc(N(C)C)cc2)=C2C=CC(=[N+](C)C)C=C2)cc1	drugs	0.733208	4.4596	3	0	4	2	0	0	0	3	2	0	1	0	0	0	2	0	1	0.24	17.7698	7.6989	5.01713	5.01713	-3.07	8.30199	4.25142	-2.01463	0.73148	-1.94419	0.482988	-0.797925	-0.00298764	-0.110639	0.310151	0.574998	-0.316498	-7.41927	-10.0524
Gestodene	310.437	C#C[C@]1(O)C=C[C@H]2[C@@H]3CCC4=CC(=O)CC[C@@H]4[C@H]3CC[C@@]21CC	drugs	0.592655	3.6586	2	1	1	2	0	6	0	4	0	2	4	0	0	0	0	2	4	0.666667	13.924	8.0411	7.53541	7.53541	-1.33	5.08188	1.89444	-0.326829	-3.08953	-1.07238	0.664544	0.490935	-0.0157606	-0.94585	0.0886574	-0.349672	-0.21782	18.1697	21.4064
Gliclazide	323.418	Cc1ccc(S(=O)(=O)NC(=O)NN2CC3CCCC3C2)cc1	drugs	0.886038	1.62982	6	2	3	4	2	2	2	3	1	2	2	0	1	1	1	1	1	0.533333	13.3963	7.89793	5.89118	4.54429	-1.6	5.88768	3.25024	-0.869545	-0.688933	-0.578391	-0.619552	-0.668798	0.20418	-1.3452	-0.973394	0.872021	-0.660954	-3.82384	2.95109
Glimepiride	490.626	CCC1=C(C)CN(C(=O)NCCc2ccc(S(=O)(=O)NC(=O)NC3CCC(C)CC3)cc2)C1=O	drugs	0.541762	3.074	9	3	7	5	5	0	0	3	1	1	2	0	0	1	1	1	1	0.541667	20.8342	10.8478	7.86105	6.51416	-2.88	11.0303	6.37065	0.184702	0.783788	-0.171496	1.16329	-0.96842	0.244047	-2.83768	-1.32668	-0.0413578	0.170056	1.98025	-7.04417
Glipizide	445.545	Cc1cnc(C(=O)NCCc2ccc(S(=O)(=O)NC(=O)NC3CCCCC3)cc2)cn1	drugs	0.598162	2.07812	9	3	7	6	3	0	0	3	2	1	1	1	0	0	1	1	1	0.428571	18.2434	9.28917	6.46081	5.11392	-3.01	10.3401	6.7448	-0.545058	1.3051	-0.572579	0.796613	0.745144	0.0808326	-1.73058	-0.854584	0.390957	-0.036086	-14.9719	-21.4163
Gliquidone	527.643	COc1ccc2c(c1)C(=O)N(CCc1ccc(S(=O)(=O)NC(=O)NC3CCCCC3)cc1)C(=O)C2(C)C	drugs	0.53161	3.5185	9	2	7	6	4	0	0	4	2	1	2	0	0	1	2	1	1	0.444444	22.19	11.7887	8.52754	7.18065	-3.4	10.5303	5.63514	0.343779	1.34433	-1.33619	0.99102	-0.98351	0.146666	-2.26742	-0.701749	-0.164406	-0.139138	1.89025	-7.40638
Glisoxepide	449.533	Cc1cc(C(=O)NCCc2ccc(S(=O)(=O)NC(=O)NN3CCCCCC3)cc2)no1	drugs	0.586068	1.73442	10	3	7	7	3	0	0	3	2	1	1	1	1	1	1	0	0	0.45	18.204	9.10274	6.23317	4.88627	-2.92	10.4019	6.79165	-0.356957	1.83019	-0.155385	0.00810535	0.135069	0.172363	-1.10423	-1.48225	0.224172	-0.0287425	-14.8976	-21.2986
Glucosamine	179.172	N[C@H]1C(O)O[C@H](CO)[C@@H](O)[C@@H]1O	drugs	0.28844	-3.255	6	6	1	6	0	5	1	1	0	1	1	0	1	1	0	0	0	1	6.36831	2.80621	1.94861	1.94861	-0.24	3.64892	1.58176	-1.57966	-1.10093	2.62308	-1.40794	-0.115512	0.159618	-0.0125407	0.438998	-1.01954	-0.245007	-9.66962	13.3749
Glutethimide	217.268	CCC1(c2ccccc2)CCC(=O)NC1=O	drugs	0.7673	1.771	3	1	2	2	2	1	1	2	1	1	1	0	1	1	1	0	0	0.384615	9.32457	4.17899	3.39636	3.39636	-1.64	4.08225	1.6219	-2.26174	-0.0220888	-0.219422	-0.84894	-1.06394	0.220617	-0.952991	-1.03393	0.575354	0.0703993	-15.7389	4.17116
Glyburide	494.013	COc1ccc(Cl)cc1C(=O)NCCc1ccc(S(=O)(=O)NC(=O)NC2CCCCC2)cc1	drugs	0.51918	3.6417	8	3	8	5	3	0	0	3	2	1	1	0	0	0	2	1	1	0.391304	19.9684	10.0272	7.08848	5.50649	-2.78	11.3798	7.10009	-0.436038	1.23615	-0.963437	1.18335	-0.718402	0.069417	-1.78331	-0.0286271	0.207147	-0.186845	1.79305	-7.54408
Glycerol Phenylbutyrate	530.661	O=C(CCCc1ccccc1)OCC(COC(=O)CCCc1ccccc1)OC(=O)CCCc1ccccc1	drugs	0.156094	6.0533	6	0	17	6	0	0	0	3	3	0	0	0	0	0	3	0	0	0.363636	22.4653	9.49535	6.22607	6.22607	-3.93	17.5551	12.9239	-0.509121	2.66426	-1.36128	2.16394	-1.21812	-0.132749	1.00423	1.20451	-0.566533	-0.0485817	2.3713	-16.0204
Glycodiazine	309.347	COCCOc1cnc(NS(=O)(=O)c2ccccc2)nc1	drugs	0.775369	1.3026	7	1	7	6	0	0	0	2	2	0	0	1	0	0	1	0	0	0.230769	12.2078	5.68459	3.80756	2.46349	-2.19	7.00174	4.39947	-2.45568	1.28614	-0.474168	-0.201802	0.796455	0.00403387	0.20676	-0.244077	1.01657	-0.424914	-22.7136	-27.8328
Glycopyrrolate	318.437	C[N+]1(C)CCC(OC(=O)C(O)(c2ccccc2)C2CCCC2)C1	drugs	0.685078	2.4563	4	1	4	3	0	2	2	3	1	2	2	0	1	1	1	1	1	0.631579	14.2021	7.77169	5.49908	5.49908	-1.39	6.25013	3.28558	-0.89988	-1.13406	-0.628034	-0.320985	-0.548091	0.0984757	0.0322997	-0.323232	0.202932	-0.591698	-5.16224	3.15639
Gonadorelin	1182.31	CC(C)CC(NC(=O)CNC(=O)C(Cc1ccc(O)cc1)NC(=O)C(CO)NC(=O)C(Cc1c[nH]c2ccccc12)NC(=O)C(Cc1cnc[nH]1)NC(=O)C1CCC(=O)N1)C(=O)NC(CCCN=C(N)N)C(=O)N1CCCC1C(=O)NCC(N)=O	drugs	0.0128568	-4.3874	30	19	31	15	11	8	8	6	4	2	2	2	2	2	2	0	0	0.472727	47.1125	21.1524	14.0975	14.0975	-9.61	31.163	19.5	7.96026	8.09402	1.19963	1.63403	0.22412	0.319598	-5.39682	-2.12244	0.651821	1.31179	22.861	-13.1793
Goserelin	1269.43	CC(C)C[C@H](NC(=O)[C@@H](COC(C)(C)C)NC(=O)[C@H](Cc1ccc(O)cc1)NC(=O)[C@H](CO)NC(=O)[C@H](Cc1c[nH]c2ccccc12)NC(=O)[C@H](Cc1cnc[nH]1)NC(=O)[C@@H]1CCC(=O)N1)C(=O)N[C@@H](CCCN=C(N)N)C(=O)N1CCC[C@H]1C(=O)NNC(N)=O	drugs	0.010267	-3.1057	32	20	31	16	12	9	0	6	4	2	2	2	2	2	2	0	0	0.508475	51.3909	23.6546	14.8437	14.8437	-9.85	33.1083	21.7125	8.31691	8.60318	1.24238	2.27466	0.129869	0.387308	-6.0777	-2.69855	0.0165133	0.594069	23.0151	-13.2469
Granisetron	312.417	Cn1nc(C(=O)NC2CC3CCCC(C2)N3C)c2ccccc21	drugs	0.925673	2.3184	5	1	2	4	1	2	2	4	2	2	2	1	2	2	1	0	0	0.555556	13.8269	7.03517	5.64792	5.64792	-1.88	5.63778	2.52792	-0.769396	0.140144	-1.16649	-1.4876	-0.0858321	0.232733	0.134426	-2.06142	0.733602	-0.673464	-16.8398	-19.2913
Grepafloxacin	359.401	Cc1c(F)c(N2CCNC(C)C2)cc2c1c(=O)c(C(=O)O)cn2C1CC1	drugs	0.8795	2.28022	6	2	3	5	0	1	1	4	2	2	2	1	1	1	1	1	1	0.473684	14.881	7.34548	5.35687	5.35687	-2.41	6.08757	2.66636	-0.850674	-0.0880688	-1.49923	-0.803454	0.727587	0.0736833	-0.0652802	-0.899329	0.700229	-0.803867	-18.28	-19.8226
Griseofulvin	352.77	COc1cc(OC)c(Cl)c2c1C(=O)[C@@]1(O2)C(OC)=CC(=O)C[C@H]1C	drugs	0.832661	2.8103	6	0	3	6	0	2	0	3	1	0	2	0	0	1	1	0	1	0.411765	14.5225	6.12819	4.8559	4.49799	-2.21	5.70154	2.02159	-1.75747	-0.189319	-0.902369	-0.354821	-0.556239	0.0911182	-0.121999	-0.208398	0.506412	-0.674902	-14.1541	-0.249665
Guaifenesin	198.218	COc1ccccc1OCC(O)CO	drugs	0.71985	0.4272	4	2	5	4	0	1	1	1	1	0	0	0	0	0	1	0	0	0.4	8.01189	2.79826	1.71105	1.71105	-1.26	5.46597	2.90124	-3.06548	0.114419	0.441798	-0.460369	-0.399965	0.0720451	-0.100536	0.425845	0.798946	-0.378219	-23.5504	1.45882
Guanabenz	231.086	NC(N)=NN=Cc1c(Cl)cccc1Cl	drugs	0.460341	1.6007	4	4	2	2	0	0	0	1	1	0	0	0	0	0	1	0	0	0	8.62632	3.21917	2.01893	1.35975	-1.26	4.83243	2.90124	-3.16781	0.58294	0.110959	-0.483256	-0.3597	-0.0553728	-0.183486	0.852066	0.319068	0.77831	-27.7524	0.887843
Guanadrel Sulfate	213.281	NC(N)=NCC1COC2(CCCCC2)O1	drugs	0.511436	0.3356	5	4	2	3	0	1	1	2	0	2	2	0	1	1	0	1	1	0.9	8.94551	4.28776	3.00657	3.00657	-0.81	4.36506	2.60285	-1.35871	-1.83669	1.11237	-0.723117	-0.168321	0.154992	-0.239424	-0.181013	-0.569025	-0.367515	-0.941365	13.4235
Guanethidine	198.314	NC(N)=NCCN1CCCCCCC1	drugs	0.513143	0.5259	4	4	3	2	0	0	0	1	0	1	1	0	1	1	0	0	0	0.9	8.91309	3.91599	2.65929	2.65929	-0.77	6.64946	5.06677	-2.02016	-1.07513	1.6475	-0.500316	-0.61275	0.20446	0.188579	-0.422773	-0.451638	-0.377792	-7.39094	18.8805
Guanfacine	246.097	N=C(N)NC(=O)Cc1c(Cl)cccc1Cl	drugs	0.546296	1.54557	4	4	2	2	1	0	0	1	1	0	0	0	0	0	1	0	0	0.111111	9.19254	3.65324	2.38133	1.67311	-1.26	4.99996	3.41634	-3.03758	0.586445	0.205505	-0.35861	-0.493546	0.0268583	-0.746399	0.390201	0.48568	0.566105	-26.1034	3.09197
Halazepam	352.743	O=C1CN=C(c2ccccc2)c2cc(Cl)ccc2N1CC(F)(F)F	drugs	0.801033	4.0863	3	0	2	2	1	0	0	3	2	0	1	0	0	1	2	0	0	0.176471	13.1035	5.72383	3.79772	3.56263	-2.34	6.27964	3.43217	-2.49157	0.875267	-1.73973	-0.318867	-1.1216	0.0857084	-0.444198	-0.336862	0.631263	-0.194345	-11.6445	-8.4992
Halobetasol Propionate	484.967	CCC(=O)O[C@]1(C(=O)CCl)[C@@H](C)CC2C3C[C@H](F)C4=CC(=O)C=CC4(C)[C@@]3(F)C(O)CC21C	drugs	0.480676	4.0511	5	1	4	5	0	9	5	4	0	3	4	0	0	0	0	3	4	0.72	20.1244	10.8835	9.51047	9.26773	-1.6	7.70447	2.87188	1.21909	-3.23972	-0.978864	1.14312	0.683279	-0.0887768	-0.780812	0.534932	0.0103568	0.0800488	24.086	16.3993
Halofantrine	500.432	CCCCN(CCCC)CCC(O)c1cc2c(Cl)cc(Cl)cc2c2cc(C(F)(F)F)ccc21	drugs	0.281769	8.6443	2	1	10	2	0	1	1	3	3	0	0	0	0	0	3	0	0	0.461538	20.4944	9.40351	6.6067	6.07577	-1.53	11.2638	6.32855	-1.29072	1.38586	-1.78033	1.81745	-1.23528	-0.0599368	1.08453	0.810163	-0.293656	-0.161997	-0.32299	-17.9199
Haloperidol	375.871	O=C(CCCN1CCC(O)(c2ccc(Cl)cc2)CC1)c1ccc(F)cc1	drugs	0.759345	4.4256	3	1	6	3	0	0	0	3	2	1	1	0	1	1	2	0	0	0.380952	15.3831	7.35018	5.36115	5.10917	-1.75	8.29527	4.69704	-1.60428	0.508827	-1.38945	-0.152598	-1.18546	0.0957399	0.480394	-0.346198	0.554802	-0.797581	-6.58524	-7.88271
Haloprogin	361.393	Clc1cc(Cl)c(OCC#CI)cc1Cl	drugs	0.43042	4.4215	1	0	2	1	0	0	0	1	1	0	0	0	0	0	1	0	0	0.111111	11.2072	4.01766	2.74038	1.34146	0.18	5.91592	3.39374	-3.39302	-0.0989207	-0.137821	0.227803	-0.600626	-0.0452826	0.521253	0.309751	0.161323	0.716692	-23.7287	-2.07341
Halothane	197.381	FC(F)(F)C(Cl)Br	drugs	0.523506	2.5085	0	0	0	0	0	1	1	0	0	0	0	0	0	0	0	0	0	1	5.3091	2.7216	1.01401	0.247436	0.56	2.2189	3.16976	-3.69873	-1.83787	1.58668	0.102318	-0.394892	0.184167	0.381031	-0.275318	-0.344279	-0.17571	-14.9645	28.088
Heptabarbital	250.298	CCC1(C2=CCCCCC2)C(=O)NC(=O)NC1=O	drugs	0.577565	1.6393	5	2	2	3	4	0	0	2	0	1	2	0	1	1	0	0	1	0.615385	10.5447	4.82495	3.84884	3.84884	-1.65	4.91877	1.93556	-1.46982	-0.518374	0.875969	-0.236327	-0.948653	0.322777	-2.14295	-1.72337	-0.233222	0.583558	-16.4813	9.7432
Heroin	369.417	CC(=O)Oc1ccc2c3c1O[C@H]1[C@@H](OC(C)=O)C=C[C@H]4[C@@H](C2)N(C)CC[C@]314	drugs	0.4513	1.9886	6	0	2	6	0	5	0	5	1	1	4	0	1	2	1	0	2	0.52381	15.7286	8.08622	6.67083	6.67083	-2.34	5.58014	2.16161	0.0307563	-0.718058	-1.11071	-0.811262	-0.616673	0.0425265	0.111289	-0.261604	-1.05078	-0.0878374	-0.374722	4.59448
Hesperetin	302.282	COc1ccc([C@@H]2CC(=O)c3c(O)cc(O)cc3O2)cc1O	drugs	0.78854	2.5185	6	3	2	6	0	1	0	3	2	0	1	0	0	1	2	0	0	0.1875	11.7376	5.00311	3.55967	3.55967	-2.89	5.14207	2.28227	-2.15655	1.13626	-1.40908	-0.899782	-0.737267	0.0367893	-0.272649	0.466247	0.614115	-0.501914	-8.83722	-11.4191
Hetacillin	389.477	CC1(C)N[C@H](c2ccccc2)C(=O)N1[C@@H]1C(=O)N2[C@@H]1SC(C)(C)[C@@H]2C(=O)O	drugs	0.760095	1.4111	7	2	3	5	2	4	0	4	1	3	3	0	3	3	1	0	0	0.526316	16.4873	10.0692	7.19929	5.64212	-2.06	5.71775	2.49658	0.465193	-0.170844	-0.498885	-1.82502	-1.58634	0.320051	-0.502358	-2.10953	-0.0141972	-0.541143	2.76234	2.74522
Hexachlorophene	406.907	Oc1c(Cl)cc(Cl)c(Cl)c1Cc1c(O)c(Cl)cc(Cl)c1Cl	drugs	0.550693	6.609	2	2	2	2	0	0	0	2	2	0	0	0	0	0	2	0	0	0.0769231	14.5596	6.52422	5.06317	2.83385	-0.22	6.49231	3.26241	-2.76595	0.6117	-1.33244	0.396505	-0.795388	-0.0531694	0.463477	0.504483	0.539597	0.11933	-13.2735	-9.96927
Hexafluronium	532.816	CC.C[N+](C)(CCCCCC[N+](C)(C)C1c2ccccc2-c2ccccc21)C1c2ccccc2-c2ccccc21	drugs	0.148804	9.2658	2	0	9	0	0	0	0	6	4	0	2	0	0	0	4	0	2	0.368421	25.5294	12.5728	9.21865	9.21865	-3.2	11.7283	5.15731	-0.0169918	1.69135	-3.88598	2.12568	-1.19473	-0.170978	0.649208	1.1899	-1.22895	-0.0308498	2.30177	-20.1826
Hexobarbital	236.271	CN1C(=O)NC(=O)C(C)(C2=CCCCC2)C1=O	drugs	0.549238	1.2013	5	1	1	3	4	1	1	2	0	1	2	0	1	1	0	0	1	0.583333	10.0777	4.72359	3.64479	3.64479	-1.65	3.97977	1.65644	-1.52393	-0.597615	0.842075	-0.416967	-0.910748	0.301529	-2.11441	-1.65147	-0.250175	0.816894	-16.5203	9.72949
Hexylcaine	261.365	CC(CNC1CCCCC1)OC(=O)c1ccccc1	drugs	0.827431	3.1542	3	1	5	3	0	1	1	2	1	1	1	0	0	0	1	1	1	0.5625	11.6006	5.32513	3.61687	3.61687	-1.35	7.29089	4.67411	-2.18334	-0.880002	-0.498696	0.274574	-0.324593	0.0762847	-0.241002	0.0479755	0.852726	-0.807689	-11.0029	3.50881
Homatropine Methylbromide	370.287	[Br-].C[N+]1(C)C2CCC1CC(OC(=O)C(O)c1ccccc1)C2	drugs	0.550802	-0.963	4	1	3	3	0	3	3	3	1	2	2	0	2	2	1	0	0	0.588235	14.6995	6.8576	5.40667	5.40667	-0.91	6.68649	3.21368	-0.659006	-0.62479	0.136764	-1.50525	-1.00499	0.13651	0.567857	-0.614558	-0.163216	-0.265465	-1.153	1.88314
Homoharringtonine	545.629	COC(=O)CC(O)(CCCC(C)(C)O)C(=O)O[C@@H]1C(OC)=C[C@]23CCCN2CCc2cc4c(cc2[C@@H]13)OCO4	drugs	0.447625	2.5807	10	2	9	10	0	4	1	5	1	1	4	0	1	3	1	0	1	0.655172	23.1572	11.741	8.62157	8.62157	-2.82	10.2963	5.09583	1.46009	0.146522	-0.591908	-0.280496	-0.979128	0.0980827	0.601484	-0.486396	-0.850707	-0.619904	3.16729	-1.56474
Hydralazine	160.18	NNc1nncc2ccccc21	drugs	0.480554	0.9154	4	3	1	4	0	0	0	2	2	0	0	1	0	0	1	0	0	0	6.35853	2.42476	1.70718	1.70718	-1.68	2.74881	0.980779	-3.17752	1.17786	-0.488084	-0.926874	0.970581	-0.0894356	0.0147984	0.353939	0.211381	0.813947	-27.6151	-26.3056
Hydrochlorothiazide	297.745	NS(=O)(=O)c1cc2c(cc1Cl)NCNS2(=O)=O	drugs	0.654458	-0.3513	7	4	1	5	0	0	0	2	1	0	1	0	0	1	1	0	0	0.142857	10.6555	6.99755	4.98791	2.17117	-0.87	3.81754	2.23922	-2.28691	0.368777	0.00649794	-1.11535	-0.290265	0.013159	-0.28984	0.41416	0.432668	-0.213255	-18.0041	-0.280834
Hydrocodone	299.37	COc1ccc2c3c1O[C@H]1C(=O)CC[C@H]4[C@@H](C2)N(C)CC[C@]314	drugs	0.794167	1.9333	4	0	1	4	0	4	0	5	1	2	4	0	1	2	1	1	2	0.611111	13.0942	7.28289	6.59048	6.59048	-1.55	4.04646	1.27232	-0.370704	-1.69498	-1.52352	-1.09151	-0.482758	0.116611	-0.262877	-0.731558	-0.233393	-0.943171	-1.58829	4.18908
Hydrocortamate	475.626	CCN(CC)CC(=O)OCC(=O)[C@@]1(O)CC[C@H]2[C@@H]3CCC4=CC(=O)CC[C@]4(C)[C@H]3[C@@H](O)C[C@@]21C	drugs	0.545685	2.6743	7	2	7	7	0	7	0	4	0	3	4	0	0	0	0	3	4	0.814815	21.1396	11.5213	10.121	10.121	-1.57	9.13962	3.87893	1.3961	-2.92505	-0.617817	1.32887	0.818841	-0.044687	-0.9852	0.390991	-0.280317	-0.94552	23.67	19.4717
Hydroflumethiazide	331.297	NS(=O)(=O)c1cc2c(cc1C(F)(F)F)NCNS2(=O)=O	drugs	0.669984	0.0141	7	4	1	5	0	0	0	2	1	0	1	0	0	1	1	0	0	0.25	11.1555	7.15384	4.91624	2.52425	-1.37	4.31105	2.5868	-2.1662	0.36812	-0.0166036	-0.969056	-0.355253	0.0406258	-0.313236	0.349764	0.363918	-0.316638	-17.8608	-0.261027
Hydromorphone	285.343	CN1CC[C@@]23c4c5c(O)ccc4C[C@@H]1[C@@H]2CCC(=O)[C@@H]3O5	drugs	0.786934	1.6303	4	1	0	4	0	4	0	5	1	2	4	0	1	2	1	1	2	0.588235	12.1332	7.09975	6.38591	6.38591	-1.55	3.60988	1.20194	-0.413572	-1.66433	-1.48479	-1.26951	-0.431174	0.110289	-0.381342	-0.620495	-0.242823	-0.885277	-1.5585	4.19315
Hydroxocobalamin	1346.38	[H]O[Co+]N1\C2=C(C)/C3=N/C(=C\C4=N\C(=C(C)/C5=N[C@@](C)([C@@]1([H])[C@H](CC(=O)N)[C@@]2(C)CCC(=O)NC[C@@H](C)OP(=O)([O-])O[C@H]1[C@@H](O)[C@H](O[C@@H]1CO)N1C=NC2=CC(C)=C(C)C=C12)[C@@](C)(CC(N)=O)[C@@H]5CCC(=O)N)\[C@@](C)(CC(=O)N)[C@@H]4CCC(=O)N)/C(C)(C)[C@@H]3CCC(=O)N	drugs	0.0572908	2.14844	28	16	27	21	7	15	1	8	2	2	6	1	2	6	1	0	0	0.629032	55.8793	29.2447	22.5859	20.7195	-6.53351	26.6964	13.3158	10.0033	4.92389	0.321714	1.38788	-1.11252	0.342999	-2.38544	-2.79568	-0.866579	-0.299918	22.8652	-11.7634
Hydroxychloroquine	335.879	CCN(CCO)CCCC(C)Nc1ccnc2cc(Cl)ccc21	drugs	0.73178	3.783	4	2	9	4	0	1	1	2	2	0	0	1	0	0	1	0	0	0.5	14.6823	6.3019	4.31669	4.08159	-1.36	9.06225	5.34184	-2.09482	0.787224	-0.343161	0.593278	0.534675	0.0568423	0.622698	-0.474396	0.990881	-0.607921	-20.796	-26.6475
Hydroxystilbamidine Isethionate	532.597	N=C(N)C1=CC(=O)/C(=C\C=c2ccc(=C(N)N)cc2)C=C1.O=S(=O)(O)CCO.O=S(=O)(O)CCO	drugs	0.0793536	-2.88913	13	11	6	10	0	0	0	2	1	0	1	0	0	0	1	0	1	0.2	20.0362	9.74041	5.11937	3.72241	-3.34	14.8208	15.2332	-0.0329234	1.98474	1.24966	-0.000573382	0.174999	-0.202248	-0.766493	2.21348	-0.617186	0.479886	5.14798	-13.3315
Hydroxyurea	76.055	NC(=O)NO	drugs	0.256644	-0.9561	4	4	0	2	2	0	0	0	0	0	0	0	0	0	0	0	0	0	2.43281	0.476054	0.110193	0.110193	-0.77	1.5396	3.23	-3.61894	0.208932	1.586	-0.84356	-0.190891	0.00972119	-1.382	0.364103	-0.266787	1.86784	-24.8548	18.7944
Hydroxyzine	374.912	OCCOCCN1CCN(C(c2ccccc2)c2ccc(Cl)cc2)CC1	drugs	0.720292	3.0559	4	1	8	4	0	1	1	3	2	1	1	0	1	1	2	0	0	0.428571	15.8141	7.0148	5.11254	4.86056	-1.43	10.0467	5.28624	-1.34922	0.55994	-0.955436	-0.197001	-1.11605	0.0844063	0.577423	-0.169325	0.61411	-0.896315	-5.74183	-8.13814
Hyoscyamine	289.375	CN1[C@@H]2CC[C@H]1C[C@@H](OC(=O)[C@H](CO)c1ccccc1)C2	drugs	0.86059	1.9309	4	1	4	4	0	4	0	3	1	2	2	0	2	2	1	0	0	0.588235	12.4426	6.22661	5.00684	5.00684	-1.39	6.1594	2.96545	-1.03787	-0.657391	-0.404701	-1.35953	-1.17687	0.226709	0.467561	-1.1815	0.452206	-1.02014	-2.11981	1.5954
Ibandronate	319.231	CCCCCN(C)CCC(O)(P(=O)(O)O)P(=O)(O)O	drugs	0.305757	0.5	8	5	9	4	0	0	0	0	0	0	0	0	0	0	0	0	0	1	12.9257	8.63135	6.78178	2.90533	0.22	7.29186	5.61422	-1.56944	-0.638032	2.5328	0.946018	-0.0980641	0.126735	0.325563	0.367345	-0.535073	-0.674114	-11.0438	21.6419
Ibudilast	230.311	CC(C)C(=O)c1c2ccccn2nc1C(C)C	drugs	0.758117	3.2964	3	0	3	3	0	0	0	2	2	0	0	2	0	0	0	0	0	0.428571	10.7668	4.96434	2.8847	2.8847	-1.64	4.31929	1.97124	-2.95303	0.58948	-0.499749	-0.026685	1.972	0.0522802	0.639372	-1.44744	0.72751	0.077568	-16.0484	-31.343
Ibuprofen	206.285	CC(C)Cc1ccc(C(C)C(=O)O)cc1	drugs	0.8216	3.0732	2	1	4	1	0	1	1	1	1	0	0	0	0	0	1	0	0	0.461538	9.52667	4.39948	2.4941	2.4941	-1.31	4.96446	3.38763	-3.19433	-0.248047	-0.13296	0.00413635	-0.661689	0.116971	0.0373924	-0.0647284	0.996205	-0.430395	-20.7703	0.44554
Ibutilide	384.586	CCCCCCCN(CC)CCCC(O)c1ccc(NS(C)(=O)=O)cc1	drugs	0.472519	4.164	5	2	14	4	0	1	1	1	1	0	0	0	0	0	1	0	0	0.7	17.3935	8.75119	5.18221	4.57572	-1.11	12.3083	10.1393	-1.44884	0.325273	0.782552	1.60307	-0.753966	0.0646614	0.762174	0.220957	0.34008	-0.605176	-2.93124	25.8518
Icatibant	1304.55	NC(N)=NCCCC(NC(=O)[C@H](N)CCCN=C(N)N)C(=O)N1CCCC1C(=O)N1C[C@H](O)CC1C(=O)NCC(=O)N[C@@H](Cc1cccs1)C(=O)N[C@@H](CO)C(=O)N1Cc2ccccc2CC1C(=O)N1C(C(=O)N[C@@H](CCCN=C(N)N)C(=O)O)C[C@@H]2CCCC[C@@H]21	drugs	0.0197776	-5.023	32	22	30	17	9	12	5	7	2	4	5	1	3	4	1	1	1	0.610169	52.261	24.9602	18.3279	17.4291	-8.69	33.575	18.9604	10.3445	5.63065	1.70369	0.970736	-0.651898	0.339673	-4.80671	-1.97236	-0.052695	0.372285	22.8716	-12.4772
Icosapent	302.458	CC/C=C\C/C=C\C/C=C\C/C=C\C/C=C\CCCC(=O)O	drugs	0.334818	5.9927	2	1	13	1	0	0	0	0	0	0	0	0	0	0	0	0	0	0.45	13.7858	4.99405	2.91913	2.91913	-1.83	17.2222	18.17	-2.23953	0.107796	1.20495	2.03392	-0.969363	0.00196501	0.892144	-0.1034	0.145581	0.741841	-2.49704	28.3865
Icosapent ethyl	330.512	CC/C=C\C/C=C\C/C=C\C/C=C\C/C=C\CCCC(=O)OCC	drugs	0.207118	6.4712	2	0	14	2	0	0	0	0	0	0	0	0	0	0	0	0	0	0.5	15.454	5.40533	3.21471	3.21471	-1.83	19.2172	18.2196	-1.96209	0.180242	1.33829	2.40766	-1.01712	-0.0179473	1.15071	-0.0451593	-0.204742	0.89196	-1.17829	29.1999
Idarubicin	497.5	CC(=O)[C@]1(O)Cc2c(O)c3c(c(O)c2[C@@H](O[C@H]2C[C@H](N)[C@H](O)[C@H](C)O2)C1)C(=O)c1ccccc1C3=O	drugs	0.328347	1.0203	10	6	3	10	0	6	0	5	2	1	3	0	1	1	2	0	2	0.423077	19.7249	9.79758	7.49646	7.49646	-3.15	8.46236	3.56172	0.908008	0.818259	-1.15034	-0.685773	-0.323337	-0.0677013	-0.345054	1.15014	-0.82886	-0.360133	6.59635	-10.1503
Idoxuridine	354.1	O=c1[nH]c(=O)n([C@H]2C[C@H](O)[C@@H](CO)O2)cc1I	drugs	0.57803	-1.2181	7	3	2	6	0	3	0	2	1	1	1	1	1	1	0	0	0	0.555556	10.8255	4.92058	3.3871	2.61868	-0.71	4.88174	2.43686	-1.70387	-0.102662	0.971991	-1.28593	0.906209	0.0915787	0.331641	-0.704422	0.0186842	-0.252307	-24.2844	-15.3518
Ifosfamide	261.089	O=P1(NCCCl)OCCCN1CCCl	drugs	0.605721	1.884	4	1	5	2	0	1	1	1	0	1	1	0	1	1	0	0	0	1	10.3229	5.88379	4.60645	1.94794	0.69	6.31114	3.36838	-2.00084	-1.6442	1.60477	-0.117874	-0.676877	0.240893	0.700139	-0.881766	-0.0994711	-0.825347	-6.01084	19.5403
Iloperidone	426.488	COc1cc(C(C)=O)ccc1OCCCN1CCC(c2noc3cc(F)ccc32)CC1	drugs	0.379862	4.8266	6	0	8	6	0	0	0	4	3	1	1	1	1	1	2	0	0	0.416667	17.8966	7.94805	5.88263	5.88263	-2.93	9.47293	4.87599	-0.691996	1.7066	-1.61666	0.242261	0.105127	-0.0216178	1.04483	-0.390063	-0.55645	-0.0479103	-0.423545	-23.7285
Iloprost	478.629	CC#CCC(C)C(O)/C=C/C1C(O)CC2C/C(=C/CCCC(=O)OCC(=O)c3ccccc3)CC12	drugs	0.155662	4.8828	5	2	11	5	0	6	6	3	1	2	2	0	0	0	1	2	2	0.533333	20.8589	9.90075	7.30309	7.30309	-2.68	13.4197	7.91616	0.727757	-0.710263	-0.549795	1.72713	-0.116449	-0.152664	0.132205	1.1815	-0.226693	0.843084	16.2308	9.90237
Imatinib	493.615	Cc1ccc(NC(=O)c2ccc(CN3CCN(C)CC3)cc2)cc1Nc1nccc(-c2cccnc2)n1	drugs	0.389416	4.59032	8	2	7	7	1	0	0	5	4	1	1	2	1	1	2	0	0	0.241379	21.1854	9.39236	6.573	6.573	-4.14	11.2816	6.35466	-0.0268668	3.07903	-2.27135	0.137489	1.24354	-0.0574888	0.504096	-0.992849	-0.334956	0.36047	4.74173	-26.4739
Imipenem	299.352	C[C@@H](O)[C@H]1C(=O)N2C(C(=O)O)=C(SCC/N=C/N)C[C@H]12	drugs	0.266212	-0.3857	7	4	6	5	1	3	0	2	0	1	2	0	1	2	0	0	0	0.583333	11.8382	5.91647	4.58788	3.49271	-1.54	5.84029	2.40324	-0.77323	-0.222239	1.54094	-0.739121	-0.694189	0.153769	-0.190304	-0.440323	-1.00621	0.502574	-1.87733	8.41644
Imipramine	280.415	CN(C)CCCN1c2ccccc2CCc2ccccc21	drugs	0.838462	3.875	2	0	4	2	0	0	0	3	2	0	1	0	0	1	2	0	0	0.368421	13.0488	6.06589	4.21555	4.21555	-1.8	6.31484	3.10835	-2.44121	0.436153	-1.57316	-0.200284	-1.02646	0.0919315	0.206058	-0.187828	0.621185	-0.810135	-9.03471	-8.20892
Imiquimod	240.31	CC(C)Cn1cnc2c1c1ccccc1nc2N	drugs	0.748971	2.8227	4	2	2	4	0	0	0	3	3	0	0	2	0	0	1	0	0	0.285714	10.5902	5.00218	3.04227	3.04227	-2.1	3.97843	1.61033	-2.71547	1.46655	-1.34312	-0.486833	1.96451	-0.0104108	0.39804	-0.839636	0.730527	-0.0856943	-14.2147	-33.0965
Indacaterol	392.499	CCc1cc2c(cc1CC)CC(NC[C@H](O)c1ccc(O)c3[nH]c(=O)ccc13)C2	drugs	0.519174	3.1489	5	4	6	4	0	1	0	4	3	0	1	1	0	0	2	0	1	0.375	16.957	7.91113	6.08196	6.08196	-2.63	8.01037	3.80185	-1.1404	1.51435	-1.66047	0.337757	0.693909	-0.061104	0.117184	0.356348	0.0574941	-0.355865	-0.674892	-26.0538
Indapamide	365.842	CC1Cc2ccccc2N1NC(=O)c1ccc(Cl)c(S(N)(=O)=O)c1	drugs	0.870525	2.0834	6	3	3	4	1	1	1	3	2	0	1	0	0	1	2	0	0	0.1875	14.4339	7.62004	5.32162	3.92917	-2.09	6.08427	3.10172	-1.87508	1.08141	-1.32636	-0.650274	-0.875468	0.0897868	-0.718556	-0.0360225	1.06977	-0.628885	-10.7306	-8.06959
Indecainide	308.425	CC(C)NCCCC1(C(N)=O)c2ccccc2-c2ccccc21	drugs	0.805121	3.2166	3	3	6	2	1	0	0	3	2	0	1	0	0	0	2	0	1	0.35	13.8031	6.57313	4.76565	4.76565	-2.13	6.16753	2.55134	-2.05253	0.654619	-1.35895	0.214729	-0.739401	0.0918316	-0.809966	0.113608	0.821218	-0.695075	-8.16145	-10.1284
Indinavir	613.803	CC(C)(C)NC(=O)[C@@H]1CN(Cc2cccnc2)CCN1C[C@@H](O)C[C@@H](Cc1ccccc1)C(=O)N[C@H]1c2ccccc2C[C@H]1O	drugs	0.262823	2.8669	9	4	11	7	2	5	0	5	3	1	2	1	1	1	2	0	1	0.472222	26.6017	13.5791	8.70448	8.70448	-3.63	14.6431	8.97664	1.52227	2.31043	-1.2443	0.828685	0.120791	0.00200736	-0.362389	-0.470978	-0.59653	-0.033648	13.0028	-11.2388
Indomethacin	357.793	COc1ccc2c(c1)c(CC(=O)O)c(C)n2C(=O)c1ccc(Cl)cc1	drugs	0.767807	3.92732	5	1	4	4	0	0	0	3	3	0	0	1	0	0	2	0	0	0.157895	14.5016	6.10145	4.41613	4.16415	-2.79	6.60718	3.10467	-2.36913	1.75556	-1.95636	-0.0665842	0.470782	-0.0279877	0.23456	-0.086928	0.880479	-0.334109	-2.76785	-30.1188
Ingenol Mebutate	430.541	C/C=C(/C)C(=O)O[C@H]1C(C)=C[C@]23C(=O)[C@@H](C=C(CO)[C@@H](O)[C@]12O)[C@H]1[C@@H](C[C@H]3C)C1(C)C	drugs	0.360698	2.3323	6	3	3	6	0	8	0	4	0	2	4	0	0	0	0	2	4	0.68	19.1768	10.6224	8.87679	8.87679	-1.76	6.86707	2.61442	0.877804	-2.46928	-0.490892	0.864108	0.720675	-0.0816877	-0.948592	0.708926	-0.794473	-0.109793	22.7563	18.0934
Iobenguane	275.093	NC(N)=NCc1cccc(I)c1	drugs	0.481386	1.0646	3	4	2	1	0	0	0	1	1	0	0	0	0	0	1	0	0	0.125	8.65388	3.61665	2.00423	1.33323	-0.78	4.29649	3.08088	-3.22707	0.298567	0.26982	-0.483173	-0.351015	-0.0263237	-0.163542	0.748768	0.273209	0.515177	-26.7149	0.82737
Iodipamide	1139.76	O=C(O)c1c(I)cc(I)c(NC(=O)CCCCC(=O)Nc2c(I)cc(I)c(C(=O)O)c2I)c1I	drugs	0.160706	6.8482	8	4	9	4	2	0	0	2	2	0	0	0	0	0	2	0	0	0.2	29.7233	13.5284	9.91505	4.35442	0.7	14.0188	8.09818	-0.507327	1.5822	-0.217753	2.05454	-0.9537	-0.0554958	0.027333	0.318894	-0.0379398	0.256918	0.822632	-12.1772
Iodixanol	1550.19	CC(=O)N(CC(O)CN(C(C)=O)c1c(I)c(C(=O)NCC(O)CO)c(I)c(C(=O)NCC(O)CO)c1I)c1c(I)c(C(=O)NCC(O)CO)c(I)c(C(=O)NCC(O)CO)c1I	drugs	0.0591885	-1.5869	21	13	22	15	6	4	4	2	2	0	0	0	0	0	2	0	0	0.485714	45.5394	19.6524	14.7771	8.41847	-0.72	27.181	15.1509	3.67432	4.05021	2.48115	2.67188	-0.825501	0.0764613	-2.52881	0.583143	0.833136	-0.533054	19.4635	-13.8306
Iohexol	821.141	CC(=O)N(CC(O)CO)c1c(I)c(C(=O)NCC(O)CO)c(I)c(C(=O)NCC(O)CO)c1I	drugs	0.114256	-1.6275	12	8	12	9	3	3	3	1	1	0	0	0	0	0	1	0	0	0.526316	24.4363	10.3357	7.59929	4.41998	-0.42	14.9753	8.31929	0.243487	1.65545	2.35363	1.03535	-0.404819	0.0449786	-1.23169	0.758779	0.0387948	0.222637	-3.87454	17.4124
Iophendylate	416.343	CCOC(=O)CCCCCCCCC(C)c1ccccc1I	drugs	0.24836	6.0786	2	0	11	2	0	1	1	1	1	0	0	0	0	0	1	0	0	0.631579	16.1027	7.04977	4.9919	4.0095	-0.58	11.918	8.15794	-1.88455	0.0173133	0.527894	1.82124	-0.878963	0.0147414	1.12155	0.22242	-0.337681	0.236106	-0.901447	27.4684
Ipratropium bromide	412.368	[Br-].CC(C)[N@@+]1(C)[C@@H]2CC[C@H]1C[C@@H](OC(=O)C(CO)c1ccccc1)C2	drugs	0.54118	-0.1419	4	1	5	3	0	5	1	3	1	2	2	0	2	2	1	0	0	0.65	16.9839	7.8767	6.54116	6.54116	-0.91	8.19034	3.78502	-0.288708	-0.595766	0.158135	-1.04624	-1.07593	0.154314	0.68389	-0.761747	-0.275605	-0.582817	-1.02059	1.94042
Irbesartan	428.54	CCCCC1=NC2(CCCC2)C(=O)N1Cc1ccc(-c2ccccc2-c2nn[nH]n2)cc1	drugs	0.586744	4.7774	7	1	7	5	1	0	0	5	3	1	2	1	0	1	2	1	1	0.4	18.42	8.73949	6.60148	6.60148	-3.35	8.64896	3.72041	-0.395636	1.28436	-2.37225	0.475697	0.466672	-0.0022592	-0.309885	-0.495761	-0.140549	-0.35763	-1.73396	-24.8385
Irinotecan	586.689	CCc1c2c(nc3ccc(OC(=O)N4CCC(N5CCCCC5)CC4)cc31)-c1cc3c(c(=O)n1C2)COC(=O)[C@]3(O)CC	drugs	0.355956	4.0911	10	1	4	9	1	1	0	7	3	2	4	2	2	4	1	0	0	0.515152	24.8564	12.2359	9.96562	9.96562	-3.76	10.749	4.53453	2.07614	1.80866	-2.11635	-0.948333	0.805018	0.0919332	1.0017	-2.56728	-1.45929	0.212662	14.7614	-5.68565
Isocarboxazid	231.255	Cc1cc(C(=O)NNCc2ccccc2)no1	drugs	0.780777	1.41762	5	2	4	4	1	0	0	2	2	0	0	1	0	0	1	0	0	0.166667	9.43492	3.61608	2.19786	2.19786	-2.14	5.26765	3.1545	-2.91572	1.25973	-0.559446	-0.495933	0.66751	0.0486022	-0.507243	-0.496803	1.01023	0.0337653	-24.9781	-28.3249
Isoetharine	239.315	CCC(NC(C)C)C(O)c1ccc(O)c(O)c1	drugs	0.59222	1.9078	4	4	5	4	0	2	2	1	1	0	0	0	0	0	1	0	0	0.538462	10.5128	4.5291	2.70936	2.70936	-1.26	5.88778	3.61093	-2.45904	0.0791709	0.575138	-0.0394022	-0.449021	0.0710859	0.0255977	0.593218	0.553399	-0.221623	-22.5393	3.06182
Isoflurane	184.491	FC(F)OC(Cl)C(F)(F)F	drugs	0.472871	2.3528	1	0	2	1	0	1	1	0	0	0	0	0	0	0	0	0	0	1	5.08666	1.65079	0.829998	0.479693	-0.1	3.33783	3.83756	-3.51498	-1.54931	1.69784	0.213574	-0.4092	0.174341	0.388455	-0.145205	-0.459002	-0.0692155	-14.9779	27.7986
Isoflurophate	184.147	CC(C)OP(=O)(F)OC(C)C	drugs	0.629869	2.914	3	0	4	3	0	0	0	0	0	0	0	0	0	0	0	0	0	1	8.09905	4.02184	2.02035	0.673452	0.08	4.19205	6.47683	-3.24873	-1.41103	1.62077	0.445969	-0.400929	0.193682	0.411941	-0.396919	-0.0205628	-0.717662	-12.6731	27.7321
Isometheptene	141.258	CNC(C)CCC=C(C)C	drugs	0.592478	2.3407	1	1	4	1	0	1	1	0	0	0	0	0	0	0	0	0	0	0.777778	7.56891	3.04855	1.64506	1.64506	-0.3	5.48223	5.82987	-3.27883	-1.19495	1.43234	0.319117	-0.476526	0.148554	0.295216	-0.201642	0.217592	-0.121782	-12.4061	27.1838
Isoniazid	137.142	NNC(=O)c1ccncc1	drugs	0.316579	-0.3149	4	3	1	3	1	0	0	1	1	0	0	1	0	0	0	0	0	0	5.24221	1.70935	1.0736	1.0736	-1.42	2.9319	1.29459	-3.26825	0.814562	0.725612	-0.75197	1.04687	-0.0507904	-0.495083	-0.0393609	-0.127188	1.63891	-31.7648	-16.1101
Isopropamide	353.53	CC(C)[N+](C)(CCC(C(N)=O)(c1ccccc1)c1ccccc1)C(C)C	drugs	0.713115	4.1115	3	2	8	1	1	0	0	2	2	0	0	0	0	0	2	0	0	0.434783	16.7752	8.00958	6.28179	6.28179	-2.13	8.04669	3.68104	-1.91984	0.954024	-1.01007	0.894194	-1.00512	0.112816	-0.362552	-0.0553059	0.73357	-0.637976	-4.95655	-11.1013
Isoproterenol	211.261	CC(C)NCC(O)c1ccc(O)c(O)c1	drugs	0.563272	1.1292	4	4	4	4	0	1	1	1	1	0	0	0	0	0	1	0	0	0.454545	8.9355	3.8269	2.10369	2.10369	-1.26	4.99996	3.41634	-2.74431	0.175104	0.584065	-0.2929	-0.363965	0.0500684	-0.100983	0.678099	0.364124	-0.114277	-23.8537	2.57892
Isosorbide Dinitrate	236.136	O=[N+]([O-])O[C@@H]1CO[C@@H]2[C@@H](O[N+](=O)[O-])CO[C@H]12	drugs	0.44641	-1.0622	10	0	4	8	0	4	0	2	0	2	2	0	2	2	0	0	0	1	7.88403	3.33083	2.40547	2.40547	-1.68	4.05824	1.96842	-0.92907	-1.07928	1.73951	-1.57257	-0.644215	0.239472	0.516718	-0.745345	-1.13957	-0.509964	-1.77805	10.5689
Isosorbide Mononitrate	191.139	O=[N+]([O-])O[C@@H]1CO[C@@H]2[C@@H](O)CO[C@H]12	drugs	0.431557	-1.2782	7	1	2	6	0	4	0	2	0	2	2	0	2	2	0	0	0	1	6.65928	3.03071	2.2033	2.2033	-0.92	3.09246	1.4523	-1.23579	-1.41172	1.7463	-1.73678	-0.644316	0.241162	0.478427	-0.754879	-1.18749	-0.42508	-1.71064	10.5783
Isothipendyl	285.416	CC(CN1c2ccccc2Sc2cccnc21)N(C)C	drugs	0.856976	3.6344	3	0	3	4	0	1	1	3	2	0	1	1	0	1	1	0	0	0.3125	12.8923	6.40195	4.81456	3.71085	-1.52	5.46262	2.41001	-2.3153	0.496068	-1.27831	-0.405633	0.42915	0.0644374	0.492517	-0.939934	0.910631	-0.389621	-21.1483	-23.2911
Isradipine	371.393	COC(=O)C1=C(C)NC(C)=C(C(=O)OC(C)C)C1c1cccc2nonc21	drugs	0.8181	2.5822	8	1	4	8	0	1	1	3	2	0	1	1	0	1	1	0	0	0.368421	15.8224	6.5602	4.35655	4.35655	-3.16	7.22176	3.29835	-1.60023	1.21323	-1.01229	-0.443196	0.54816	0.0558479	0.244809	-0.564699	0.758903	-0.476504	-18.4946	-23.7472
Itraconazole	705.647	CCC(C)n1ncn(-c2ccc(N3CCN(c4ccc(OC[C@H]5CO[C@](Cn6cncn6)(c6ccc(Cl)cc6Cl)O5)cc4)CC3)cc2)c1=O	drugs	0.174394	5.5773	12	0	11	12	0	3	1	7	5	2	2	2	2	2	3	0	0	0.371429	28.8729	13.1454	9.69782	9.15002	-4.36	14.2422	7.04452	2.17865	3.55774	-3.08025	0.0511452	0.953085	-0.135151	1.85574	-0.725445	-1.12132	-0.150419	9.59104	-23.2849
Ivacaftor	392.499	CC(C)(C)c1cc(C(C)(C)C)c(NC(=O)c2c[nH]c3ccccc3c2=O)cc1O	drugs	0.568603	5.081	5	3	2	3	1	0	0	3	3	0	0	1	0	0	2	0	0	0.333333	17.8052	9.44612	5.03303	5.03303	-3.08	7.06628	4.04062	-1.70364	1.91155	-1.75287	0.47868	0.323372	0.00953473	-0.266367	-0.204489	0.239655	0.0526873	-0.85072	-27.9697
Ivermectin	1736.18	CC[C@@H](C)[C@H]1O[C@]2(CC[C@@H]1C)C[C@@H]1C[C@@H](CC=C(C)[C@@H](O[C@H]3C[C@H](OC)[C@@H](O[C@H]4C[C@H](OC)[C@@H](O)[C@H](C)O4)[C@H](C)O3)[C@@H](C)C=CC=C3CO[C@@H]4[C@H](O)C(C)=C[C@@H](C(=O)O1)[C@]34O)O2.CO[C@H]1C[C@H](O[C@@H]2C(C)=CC[C@@H]3C[C@@H](C[C@]4(CC[C@H](C)[C@@H](C(C)C)O4)O3)OC(=O)[C@@H]3C=C(C)[C@@H](O)[C@H]4OCC(=CC=C[C@@H]2C)[C@]43O)O[C@@H](C)[C@@H]1O[C@H]1C[C@H](OC)[C@@H](O)[C@H](C)O1	drugs	0.0655118	10.8127	28	6	15	28	0	39	0	14	0	10	14	0	10	12	0	0	2	0.810526	76.2437	38.5632	29.3134	29.3134	-4.1	40.7261	20.8055	17.1739	-0.831865	-2.1158	-2.08697	-3.94798	0.282836	4.09196	-5.20735	-2.39432	-1.4107	30.5086	-3.9866
Ixabepilone	506.709	C/C(=C\c1csc(C)n1)[C@@H]1C[C@@H]2O[C@]2(C)CCC[C@H](C)[C@H](O)[C@H](C)C(=O)C(C)(C)[C@H](O)CC(=O)N1	drugs	0.521912	4.05052	7	3	2	7	1	7	0	3	1	2	2	1	2	2	0	0	0	0.740741	22.9455	12.4716	8.86242	8.07068	-1.61	10.7884	6.58691	0.877069	-0.104503	0.16281	-0.204729	0.0593755	0.186729	0.532366	-1.94828	-0.221798	-0.210431	3.49523	-0.61443
Josamycin	828.006	CO[C@H]1[C@H](OC(C)=O)CC(=O)O[C@H](C)CC=CC=C[C@H](O)[C@H](C)C[C@H](CC=O)[C@@H]1O[C@@H]1O[C@H](C)[C@@H](O[C@H]2C[C@@](C)(O)[C@@H](OC(=O)CC(C)C)[C@H](C)O2)[C@H](N(C)C)[C@H]1O	drugs	0.146937	3.0134	16	3	12	16	0	16	0	3	0	2	3	0	2	3	0	0	0	0.809524	36.0548	16.9639	10.9171	10.9171	-2.8	22.7028	14.1544	3.89717	0.443834	1.53984	0.700929	-1.14453	0.0697957	1.46491	-0.537842	-0.863612	-0.492013	18.3811	0.6494
Kanamycin	484.503	NC[C@H]1O[C@H](O[C@H]2[C@H](O)[C@@H](O[C@H]3O[C@H](CO)[C@@H](O)[C@H](N)[C@H]3O)[C@H](N)C[C@@H]2N)[C@H](O)[C@@H](O)[C@@H]1O	drugs	0.166854	-7.2914	15	15	6	15	0	15	0	3	0	3	3	0	2	2	0	1	1	1	17.8545	8.78984	6.48218	6.48218	-0.6	10.9837	5.32388	2.72868	-0.723761	3.26849	-2.07798	0.44239	0.0767536	-0.597615	1.23277	-1.01084	-1.22549	13.3101	-0.183375
Ketamine	237.73	CNC1(c2ccccc2Cl)CCCCC1=O	drugs	0.857157	2.8978	2	1	2	2	0	1	1	2	1	1	1	0	0	0	1	1	1	0.461538	10.18	4.67266	3.77163	3.44205	-0.86	4.55946	1.76331	-2.5736	-1.10901	-0.710945	-0.123077	-0.243893	0.0708404	-0.366594	0.0368632	0.91083	-0.653343	-10.9655	3.22621
Ketazolam	368.82	CC1=CC(=O)N2CC(=O)N(C)c3ccc(Cl)cc3C2(c2ccccc2)O1	drugs	0.775786	3.2801	5	0	1	3	2	1	1	4	2	0	2	0	0	2	2	0	0	0.2	15.1563	6.84214	5.03425	4.79916	-2.79	5.88335	2.31222	-1.59542	1.05203	-1.89614	-0.696909	-1.31947	0.141275	-0.967247	-0.784848	0.343033	-0.00806956	-11.7103	-6.76115
Ketoconazole	531.44	CC(=O)N1CCN(c2ccc(OCC3COC(Cn4ccnc4)(c4ccc(Cl)cc4Cl)O3)cc2)CC1	drugs	0.455414	4.2058	8	0	7	7	1	2	2	5	3	2	2	1	2	2	2	0	0	0.384615	21.4902	9.80461	7.0614	6.5136	-2.78	10.6825	5.46647	0.53441	1.64787	-1.77318	-0.514414	-0.279475	0.052178	0.752645	-1.20318	-0.30005	0.0100089	-1.79383	-22.3219
Ketoprofen	254.285	CC(C(=O)O)c1cccc(C(=O)c2ccccc2)c1	drugs	0.852804	3.1057	3	1	4	2	0	1	1	2	2	0	0	0	0	0	2	0	0	0.125	10.5372	4.38054	3.05522	3.05522	-2.42	5.48174	2.881	-3.0129	0.885187	-1.40781	-0.324819	-0.776751	0.0257636	-0.13983	0.409824	1.23724	-0.315469	-13.1193	-12.6737
Ketorolac	255.273	O=C(O)C1CCn2c(C(=O)c3ccccc3)ccc21	drugs	0.855919	2.291	4	1	3	3	0	1	1	3	2	0	1	1	0	1	1	0	0	0.2	10.2439	4.66973	3.57955	3.57955	-2.36	4.38776	1.85182	-2.50589	0.798834	-1.27764	-0.816614	0.495645	0.0510995	0.162803	-0.715779	0.929106	-0.114079	-22.1557	-24.0569
Ketotifen	309.434	CN1CCC(=C2c3ccsc3C(=O)Cc3ccccc32)CC1	drugs	0.732528	4.0144	2	0	0	3	0	0	0	4	2	1	2	1	1	1	1	0	1	0.315789	13.5798	7.11845	5.72514	4.76968	-1.71	5.48813	2.25054	-1.64992	0.0174179	-1.77689	-0.641556	0.408854	0.0423356	0.422962	-1.12809	0.21299	-0.0933672	-19.9928	-20.3272
Labetalol	328.412	CC(CCc1ccccc1)NCC(O)c1ccc(O)c(C(N)=O)c1	drugs	0.596839	2.1354	5	5	8	4	1	2	2	2	2	0	0	0	0	0	2	0	0	0.315789	13.7748	5.9902	4.03935	4.03935	-2.37	8.47317	5.07776	-1.77927	1.41212	-0.404867	0.182031	-0.763106	0.0421589	-0.578278	0.714619	0.808158	-0.17826	-4.46253	-13.7519
Lacosamide	250.298	COC[C@@H](NC(C)=O)C(=O)NCc1ccccc1	drugs	0.770192	0.4539	5	2	6	3	2	1	0	1	1	0	0	0	0	0	1	0	0	0.384615	10.6031	3.91185	2.33689	2.33689	-1.88	7.44672	4.96743	-2.705	0.637067	0.478673	-0.0426084	-0.708871	0.167234	-1.24244	-0.321428	0.946411	-0.255594	-23.2214	5.64316
Lactulose	342.297	OC[C@H]1O[C@](O)(CO)[C@@H](O)[C@@H]1O[C@@H]1O[C@H](CO)[C@H](O)[C@H](O)[C@H]1O	drugs	0.237891	-5.3956	11	8	5	11	0	9	0	2	0	2	2	0	2	2	0	0	0	1	12.0426	5.58462	4.04143	4.04143	-0.44	7.20728	3.35833	0.478274	-0.674422	3.03438	-1.98086	-0.190977	0.1673	0.163734	0.307084	-1.17001	-0.784841	-5.4	10.4235
Lamivudine	229.261	Nc1ccn([C@@H]2CS[C@H](CO)O2)c(=O)n1	drugs	0.703862	-0.5941	6	3	2	7	0	2	0	2	1	1	1	1	1	1	0	0	0	0.5	8.68385	4.2709	3.15398	2.04441	-1.05	4.21345	2.13787	-1.99468	-0.0659102	0.709529	-1.41382	0.861276	0.112765	0.244628	-0.843187	0.354415	-0.34888	-24.5004	-15.9657
Lamotrigine	256.096	Nc1nnc(-c2cccc(Cl)c2Cl)c(N)n1	drugs	0.81381	2.0098	5	4	1	5	0	0	0	2	2	0	0	1	0	0	1	0	0	0	9.49618	3.79039	2.7557	1.93679	-1.59	4.11234	1.8679	-3.05769	1.14224	-0.820483	-0.897862	0.879688	-0.0237821	-0.123448	-0.0459406	1.2494	0.0149759	-25.0089	-27.242
Lansoprazole	369.368	Cc1c(OCC(F)(F)F)ccnc1CS(=O)c1nc2ccccc2[nH]1	drugs	0.747286	3.51522	5	1	5	4	0	1	1	3	3	0	0	2	0	0	1	0	0	0.25	13.9479	6.70002	4.66148	3.5012	-2.42	6.83054	4.16291	-2.2094	1.672	-1.42806	0.00559927	1.83599	-0.0311324	0.626227	-0.925751	0.99317	-0.03378	-13.5226	-33.1567
Lapatinib	581.069	CS(=O)(=O)CCNCc1ccc(-c2ccc3ncnc(Nc4ccc(OCc5cccc(F)c5)c(Cl)c4)c3c2)o1	drugs	0.179479	6.1391	8	2	11	8	0	0	0	5	5	0	0	2	0	0	3	0	0	0.172414	23.098	11.8826	7.24942	6.00835	-3.99	12.0337	7.14681	-0.242117	3.96814	-2.78779	1.21851	1.53075	-0.234648	1.19623	0.382573	-0.537679	0.242693	6.17693	-26.2404
Latamoxef	520.48	CO[C@@]1(NC(=O)C(C(=O)O)c2ccc(O)cc2)C(=O)N2C(C(=O)O)=C(CSc3nnnn3C)CO[C@@H]21	drugs	0.133795	-1.1277	15	4	9	12	2	3	1	4	2	1	2	1	1	2	1	0	0	0.35	19.6303	8.70388	6.73267	5.6358	-4.02	9.55606	4.14059	1.0185	2.48157	0.277539	-0.692396	0.470052	0.0210672	-0.518095	-0.352233	-1.10228	0.734277	10.3516	-9.35711
Latanoprost	432.601	CC(C)OC(=O)CCC/C=C\C[C@@H]1[C@@H](CC[C@@H](O)CCc2ccccc2)[C@H](O)C[C@@H]1O	drugs	0.247186	4.1864	5	3	13	5	0	5	0	2	1	1	1	0	0	0	1	1	1	0.653846	19.0277	9.0915	6.15742	6.15742	-1.69	13.664	9.54538	-0.272197	-0.0999982	0.378937	1.75828	-0.362365	-0.04207	0.384777	0.754383	-0.385967	-0.198795	3.80479	24.243
Leflunomide	270.21	Cc1oncc1C(=O)Nc1ccc(C(F)(F)F)cc1	drugs	0.910823	3.25412	4	1	2	3	1	0	0	2	2	0	0	1	0	0	1	0	0	0.166667	9.78435	3.82489	2.46545	2.46545	-2.31	4.75302	2.9281	-3.14981	1.03296	-1.07176	-0.386141	0.510898	0.0810772	-0.486183	-0.846727	1.29195	-0.0297011	-24.6629	-28.6774
Lenalidomide	259.265	Nc1cccc2c1CN(C1CCC(=O)NC1=O)C2=O	drugs	0.549435	0.0298	6	3	1	4	3	1	1	3	1	1	2	0	1	2	1	0	0	0.307692	10.18	4.77331	3.61831	3.61831	-2.37	4.08136	1.75896	-1.30847	0.614163	-0.0375508	-1.38778	-1.1176	0.213199	-1.61728	-1.00827	-0.238859	0.658788	-15.573	6.20149
Lercanidipine	611.739	COC(=O)C1=C(C)NC(C)=C(C(=O)OC(C)(C)CN(C)CCC(c2ccccc2)c2ccccc2)C1c1cccc([N+](=O)[O-])c1	drugs	0.140816	6.4784	9	1	12	8	0	1	1	4	3	0	1	0	0	1	3	0	0	0.333333	26.7028	12.0287	8.02301	8.02301	-4.76	14.3477	8.04604	0.440791	2.74585	-1.98059	1.55429	-1.2427	-0.118456	0.82236	1.13601	-0.90911	0.174972	2.81705	-16.8696
Letrozole	285.31	N#Cc1ccc(C(c2ccc(C#N)cc2)n2cncn2)cc1	drugs	0.740744	2.65916	5	0	3	5	0	0	0	3	3	0	0	1	0	0	2	0	0	0.0588235	11.5869	4.74565	3.4122	3.4122	-3.44	5.90376	2.56193	-2.63787	1.94563	-1.98985	-0.462823	0.55248	-0.0564984	0.0876198	0.0792102	0.744145	-0.0405457	-2.51644	-31.1232
Leucovorin	473.446	Nc1nc(=O)c2c([nH]1)NCC(CNc1ccc(C(=O)N[C@H](CCC(=O)O)C(=O)O)cc1)N2C=O	drugs	0.213131	-0.7311	14	8	10	9	2	2	1	3	2	0	1	1	0	1	1	0	0	0.3	17.7773	7.45316	5.13326	5.13326	-4.62	10.3312	5.59055	0.142506	2.9374	0.478126	-0.0518402	0.672936	0.00377282	-1.10943	0.297186	-0.461153	0.795007	9.35872	-10.3302
Levallorphan	283.415	C=CCN1CC[C@]23CCCC[C@H]2[C@H]1Cc1ccc(O)cc13	drugs	0.837738	3.6366	2	1	2	2	0	3	0	4	1	2	3	0	1	1	1	1	2	0.578947	12.7225	7.15495	6.29892	6.29892	-1.28	4.87611	1.8829	-0.946985	-1.70347	-1.45563	-0.432402	-0.479032	0.112931	-0.275378	-0.615643	0.285702	-0.882687	-3.46759	4.37494
Levamisole	204.298	c1ccc([C@H]2CN3CCSC3=N2)cc1	drugs	0.696252	2.1461	2	0	1	3	0	1	0	3	1	1	2	0	1	2	1	0	0	0.363636	8.70459	4.6947	3.71534	2.70683	-0.96	3.31492	1.3196	-2.18112	-0.544678	-0.629106	-1.3659	-0.96646	0.129486	0.378645	-0.740755	-0.055144	-0.192336	-16.3821	2.32942
Levetiracetam	170.212	CC[C@H](C(N)=O)N1CCCC1=O	drugs	0.641049	-0.1273	4	2	3	2	2	1	0	1	0	1	1	0	1	1	0	0	0	0.75	7.24684	3.0171	2.20135	2.20135	-1.06	3.55926	1.57115	-2.32317	-0.818203	1.48124	-0.751601	-0.787163	0.302643	-0.981555	-1.18351	-0.0607023	-0.0581429	-14.8484	12.0467
Levobunolol	291.391	CC(C)(C)NC[C@H](O)COc1cccc2c1CCCC2=O	drugs	0.873971	2.3334	4	2	5	4	0	1	0	2	1	0	1	0	0	0	1	0	1	0.588235	13.1086	6.65472	3.5633	3.5633	-1.39	6.58246	4.54515	-2.27542	-0.388025	-0.219726	0.113939	-0.421743	0.116252	-0.213857	0.00182443	0.88983	-1.10112	-11.85	3.23821
Levobupivacaine	288.435	CCCCN1CCCC[C@H]1C(=O)Nc1c(C)cccc1C	drugs	0.891013	3.89654	3	1	5	2	1	1	0	2	1	1	1	0	1	1	1	0	0	0.611111	13.6146	6.15716	4.44452	4.44452	-1.35	7.59938	4.06807	-1.89093	-0.327423	-0.301116	-0.112753	-1.18301	0.249316	-0.150729	-1.18905	0.823484	-0.856887	-14.0298	2.24539
Levocabastine	420.528	C[C@@H]1CN(C2CCC(C#N)(c3ccc(F)cc3)CC2)CC[C@]1(C(=O)O)c1ccccc1	drugs	0.764577	4.89408	4	1	4	3	0	2	0	4	2	2	2	0	1	1	2	1	1	0.461538	17.9285	9.22049	7.74943	7.74943	-2.71	8.43424	3.74272	-0.442071	-0.160674	-2.19246	0.0544905	-0.874956	0.0637873	-0.0302671	-0.255737	0.308549	-0.887823	-4.62366	-6.94194
Levofloxacin	361.373	C[C@H]1COc2c(N3CCN(C)CC3)c(F)cc3c(=O)c(C(=O)O)cn1c32	drugs	0.87474	1.544	7	1	2	6	0	1	0	4	2	1	2	1	1	2	1	0	0	0.444444	14.6591	6.96696	5.19184	5.19184	-2.61	5.97977	2.43846	-1.10323	0.634783	-1.2497	-1.3382	0.278949	0.132773	0.345166	-1.30649	0.410265	-0.791585	-19.2176	-21.2523
Levomethadyl Acetate	353.506	CC[C@H](OC(C)=O)C(C[C@H](C)N(C)C)(c1ccccc1)c1ccccc1	drugs	0.646819	4.6546	3	0	8	3	0	2	0	2	2	0	0	0	0	0	2	0	0	0.434783	16.6061	7.22648	5.30543	5.30543	-2.13	8.99622	4.33614	-2.01295	0.799375	-1.03526	0.860222	-0.913876	0.0420945	0.415866	0.295366	0.5355	-0.617676	-5.2041	-11.2232
Levonordefrin	183.207	C[C@H](N)[C@H](O)c1ccc(O)c(O)c1	drugs	0.502106	0.4784	4	5	2	4	0	2	0	1	1	0	0	0	0	0	1	0	0	0.333333	7.30574	3.05211	1.83902	1.83902	-1.26	3.63589	2.10539	-2.8862	0.279156	0.58606	-0.647403	-0.239565	0.0180378	-0.293081	0.904981	0.170298	0.132466	-26.8733	1.86736
Levonorgestrel	312.453	C#C[C@]1(O)CC[C@H]2[C@@H]3CCC4=CC(=O)CC[C@@H]4[C@H]3CC[C@@]21CC	drugs	0.74605	3.8826	2	1	1	2	0	6	0	4	0	3	4	0	0	0	0	3	4	0.761905	14.1835	8.39527	8.01839	8.01839	-1.07	5.21417	1.95555	-0.0978666	-3.69731	-1.29171	0.715461	0.658538	0.00954813	-1.17649	-0.082602	0.0140828	-0.766495	19.6553	21.5952
Levorphanol	257.377	CN1CC[C@]23CCCC[C@H]2[C@H]1Cc1ccc(O)cc13	drugs	0.771814	3.0804	2	1	0	2	0	3	0	4	1	2	3	0	1	1	1	1	2	0.647059	11.7309	6.85194	6.09794	6.09794	-1.02	3.98648	1.52535	-1.01769	-1.86118	-1.30671	-0.605392	-0.393989	0.107868	-0.304297	-0.511671	-0.0272831	-0.828165	-3.28339	4.46316
Levosimendan	280.291	C[C@@H]1CC(=O)NN=C1c1ccc(NN=C(C#N)C#N)cc1	drugs	0.64232	1.36176	7	2	3	6	1	1	0	2	1	0	1	0	0	1	1	0	0	0.214286	11.291	4.51037	2.9487	2.9487	-3.19	6.30747	3.42504	-2.109	0.924896	-0.227465	-0.595547	-0.697776	0.0799057	-0.746777	0.0236149	0.284681	0.256513	-18.0417	1.50802
Lidocaine	234.343	CCN(CC)CC(=O)Nc1c(C)cccc1C	drugs	0.848967	2.58374	3	1	5	2	1	0	0	1	1	0	0	0	0	0	1	0	0	0.5	11.2088	4.27637	3.00719	3.00719	-1.35	6.40122	3.8582	-2.97307	0.0271976	0.0668049	0.199048	-0.751596	0.173255	-0.512924	-0.421194	0.996485	-0.609591	-21.1002	1.94688
Linaclotide	1526.77	C[C@@H](O)[C@@H]1NC(=O)[C@@H]2CSSC[C@@H]3NC(=O)[C@@H](N)CSSC[C@H](NC(=O)[C@H](CSSC[C@@H](C(=O)N[C@@H](Cc4ccc(O)cc4)C(=O)O)NC(=O)CNC1=O)NC(=O)[C@H](Cc1ccc(O)cc1)NC(=O)[C@H](CCC(=O)O)NC3=O)C(=O)N[C@@H](CC(N)=O)C(=O)N1CCC[C@H]1C(=O)N[C@@H](C)C(=O)N2	drugs	0.065579	-5.9392	36	21	13	26	14	14	0	6	2	4	4	0	4	4	2	0	0	0.525424	59.0267	31.1268	22.8593	15.5676	-8.42	39.6967	25.8589	11.0437	7.06169	2.09429	0.391012	-2.62587	0.534981	-7.59211	-2.91773	-0.332289	0.111444	23.507	-12.9969
Linagliptin	472.553	CC#CCn1c(N2CCC[C@@H](N)C2)nc2c1c(=O)n(Cc1nc(C)c3ccccc3n1)c(=O)n2C	drugs	0.442907	1.14742	10	2	4	10	0	1	0	5	4	1	1	3	1	1	1	0	0	0.4	20.1537	8.92055	6.50659	6.50659	-3.97	8.99925	3.97632	0.00887634	2.84042	-1.62394	-0.679091	3.0399	-0.0815068	0.981374	-1.33968	-0.395403	0.0800431	-8.17783	-30.5485
Lincomycin	406.545	CCC[C@@H]1CC(C(=O)N[C@H]([C@@H](C)O)[C@H]2O[C@H](SC)[C@H](O)[C@@H](O)[C@H]2O)N(C)C1	drugs	0.370344	-0.857	8	5	7	8	1	9	1	2	0	2	2	0	2	2	0	0	0	0.944444	17.3019	8.73334	6.51042	5.65584	-0.42	9.86535	5.14455	0.697781	-0.809179	2.17337	-0.767142	-0.799802	0.233533	0.185334	-0.772862	-0.534109	-0.550263	-2.84978	9.39069
Lindane	290.832	Cl[C@H]1[C@H](Cl)[C@H](Cl)[C@@H](Cl)[C@H](Cl)[C@@H]1Cl	drugs	0.597604	3.6444	0	0	0	0	0	0	0	1	0	1	1	0	0	0	0	1	1	1	10.2675	5.69027	5.85671	1.82525	1.74	4.50621	2.0439	-2.67743	-2.73953	0.881818	0.652792	-0.0884614	0.150946	0.212812	-0.499734	-0.242098	-0.781627	0.72338	18.8595
Linezolid	337.351	CC(=O)NC[C@H]1CN(c2ccc(N3CCOCC3)c(F)c2)C(=O)O1	drugs	0.891597	1.1236	7	1	4	5	2	1	0	3	1	2	2	0	2	2	1	0	0	0.5	13.4574	5.78859	4.04747	4.04747	-2.35	7.04166	3.58717	-0.972836	0.134679	-0.270621	-1.37031	-1.35737	0.301408	-0.807388	-1.68721	0.540324	-0.66023	-1.36176	-0.541522
Liotrix	1471.81	[Na+].[Na+].N[C@@H](Cc1cc(I)c(Oc2ccc(O)c(I)c2)c(I)c1)C(=O)[O-].N[C@@H](Cc1cc(I)c(Oc2cc(I)c(O)c(I)c2)c(I)c1)C(=O)[O-]	drugs	0.12287	-0.1514	10	6	10	10	0	2	0	4	4	0	0	0	0	0	4	0	0	0.133333	44.5119	17.7247	11.6961	5.98225	2.05	23.1961	15.2494	1.07303	2.94571	-0.795892	1.24591	-0.545315	-0.319317	1.00506	2.22899	0.103002	-1.62384	6.84251	-18.1068
Lisdexamfetamine	263.385	C[C@@H](Cc1ccccc1)NC(=O)[C@@H](N)CCCCN	drugs	0.616227	1.1901	4	5	8	3	1	2	0	1	1	0	0	0	0	0	1	0	0	0.533333	11.6399	4.99031	3.07939	3.07939	-1.39	8.66694	6.36031	-2.21237	0.466727	0.834649	0.304422	-0.607146	0.122377	-0.573318	0.21624	0.611815	-0.426337	-22.2512	4.76309
Lisinopril	405.495	NCCCC[C@H](N[C@@H](CCc1ccccc1)C(=O)O)C(=O)N1CCC[C@H]1C(=O)O	drugs	0.384488	1.2352	8	5	12	5	1	3	0	2	1	1	1	0	1	1	1	0	0	0.571429	16.6265	7.4467	5.33093	5.33093	-2.45	11.5271	6.82961	-0.33574	0.884233	0.867718	0.295701	-0.914496	0.122499	-0.149451	-0.0307241	-0.182281	-0.18051	3.02648	-4.1288
Lisuride	338.455	CCN(CC)C(=O)N[C@H]1C=C2c3cccc4[nH]cc(c43)C[C@H]2N(C)C1	drugs	0.904089	2.8414	5	2	3	2	2	2	0	4	2	0	2	1	0	1	1	0	1	0.45	15.1726	7.05183	5.62775	5.62775	-2.27	6.22534	2.62838	-1.42208	0.584687	-1.37353	-0.192244	0.342993	0.176727	-1.06668	-1.51215	0.770904	-0.490827	-17.3361	-21.0751
Lofexidine	259.136	CC(Oc1c(Cl)cccc1Cl)C1=NCCN1	drugs	0.905011	2.7624	3	1	3	3	0	1	1	2	1	0	1	0	0	1	1	0	0	0.363636	10.3469	4.319	2.89396	2.2987	-0.93	4.93447	2.4166	-2.84851	-0.278153	-0.443429	-0.626773	-0.747845	0.127263	0.0953925	-0.35052	1.03656	-0.611879	-16.7293	1.0292
Lomefloxacin	351.353	CCn1cc(C(=O)O)c(=O)c2cc(F)c(N3CCNC(C)C3)c(F)c21	drugs	0.882035	1.7959	6	2	3	5	0	1	1	3	2	1	1	1	1	1	1	0	0	0.411765	13.9745	6.1814	4.4857	4.4857	-2.48	6.43682	2.86266	-1.57934	0.71147	-0.942588	-0.975388	0.398651	0.110885	0.261494	-0.954649	0.91009	-0.631573	-19.376	-22.6067
Lomustine	233.699	O=NN(CCCl)C(=O)NC1CCCCC1	drugs	0.459961	2.2509	5	1	4	3	2	0	0	1	0	1	1	0	0	0	0	1	1	0.888889	9.37191	4.05616	2.73111	2.56208	-0.84	6.60828	4.03277	-2.05386	-1.30167	1.32636	0.734141	-0.251989	0.18642	-1.1361	-0.508828	-0.480889	0.0183245	-0.973132	18.4732
Loperamide	477.048	CN(C)C(=O)C(CCN1CCC(O)(c2ccc(Cl)cc2)CC1)(c1ccccc1)c1ccccc1	drugs	0.516316	5.088	4	1	7	3	1	0	0	4	3	1	1	0	1	1	3	0	0	0.344828	20.7093	9.90351	7.42425	7.17227	-2.66	10.3065	4.90108	-0.601745	1.63232	-2.17145	0.400736	-1.46553	0.0503572	0.112713	-0.0873312	-0.114508	-0.462592	-0.852876	-16.1853
Lopinavir	628.814	Cc1cccc(C)c1OCC(=O)N[C@@H](Cc1ccccc1)[C@@H](O)C[C@H](Cc1ccccc1)NC(=O)[C@H](C(C)C)N1CCCNC1=O	drugs	0.199874	4.32814	9	4	15	5	4	4	0	4	3	1	1	0	1	1	3	0	0	0.432432	27.3695	12.5394	8.41174	8.41174	-4.37	16.8001	9.81328	1.36777	3.16997	-1.08036	1.53354	-1.80487	0.120911	-1.36571	-0.312229	-0.538878	0.197174	15.3908	-12.0648
Loracarbef	349.774	N[C@@H](C(=O)N[C@@H]1C(=O)N2C(C(=O)O)=C(Cl)CC[C@H]12)c1ccccc1	drugs	0.692866	0.7108	7	4	4	4	2	3	0	3	1	1	2	0	1	2	1	0	0	0.3125	13.3634	6.20378	4.68684	4.31885	-2.38	6.25603	2.65469	-0.960302	0.597543	-0.152447	-1.13671	-1.09595	0.205369	-1.08618	-0.906958	0.278571	-0.034606	-0.938676	-1.34714
Loratadine	382.891	CCOC(=O)N1CCC(=C2c3ccc(Cl)cc3CCc3cccnc32)CC1	drugs	0.704886	4.8878	4	0	1	3	1	0	0	4	2	1	2	1	1	1	1	0	1	0.363636	16.2587	7.41356	5.61004	5.37494	-2.33	7.72995	3.58652	-1.23891	0.397648	-1.70193	-0.205528	0.195754	0.0890014	-0.0444761	-1.43863	0.175611	0.0729463	-18.7574	-20.8093
Lorazepam	321.163	O=C1Nc2ccc(Cl)cc2C(c2ccccc2Cl)=NC1O	drugs	0.847698	3.1013	4	2	1	3	1	1	1	3	2	0	1	0	0	1	2	0	0	0.0666667	12.1893	5.35401	3.67416	3.10947	-1.88	5.48386	2.65406	-2.46493	0.935128	-1.59152	-0.807708	-0.961656	0.065346	-0.629778	-0.0791268	1.02175	-0.18794	-11.5977	-8.38247
Lornoxicam	371.827	CN1/C(=C(/O)Nc2ccccn2)C(=O)c2sc(Cl)cc2S1(=O)=O	drugs	0.62099	2.4525	7	2	2	7	0	0	0	3	2	0	1	2	0	1	0	0	0	0.0769231	14.0365	8.20392	6.35174	3.17824	-2.1	5.51554	2.5607	-1.74959	1.3623	-0.804863	-0.536591	2.06149	-0.0509782	0.554633	-1.17485	0.452429	0.541349	-13.7615	-31.5091
Losartan	422.92	CCCCc1nc(Cl)c(CO)n1Cc1ccc(-c2ccccc2-c2nn[nH]n2)cc1	drugs	0.44208	4.2668	7	2	8	6	0	0	0	4	4	0	0	2	0	0	2	0	0	0.272727	17.4715	7.44928	5.42804	5.12538	-3.03	9.19245	4.12565	-1.31614	2.77459	-1.90438	0.49722	1.73762	-0.115476	0.85334	-0.203315	0.0554184	-0.00515638	4.89779	-28.2963
Loteprednol	394.895	C[C@]12C[C@H](O)[C@H]3[C@@H](CCC4=CC(=O)C=C[C@@]43C)[C@@H]1CC[C@]2(O)C(=O)OCCl	drugs	0.555404	2.7357	5	2	2	5	0	7	0	4	0	3	4	0	0	0	0	3	4	0.714286	16.5372	9.36979	8.28026	8.17115	-1.17	6.16345	2.43988	0.526538	-3.25086	-0.842633	0.699755	0.859956	-0.0566917	-1.1553	0.416464	-0.364525	-0.550287	21.4295	19.3211
Lovastatin	404.547	CC[C@H](C)C(=O)O[C@H]1C[C@@H](C)C=C2C=C[C@H](C)[C@H](CC[C@@H]3C[C@@H](O)CC(=O)O3)[C@H]21	drugs	0.671999	4.1955	5	1	6	5	0	8	0	3	0	1	3	0	1	1	0	0	2	0.75	18.1737	9.35503	6.93497	6.93497	-1.62	9.46098	5.30229	-0.0900997	-1.53103	0.0443585	0.406377	-0.603005	0.145379	0.268837	-0.779631	0.130496	-0.612559	3.70562	14.2109
Loxapine	327.815	CN1CCN(C2=Nc3ccccc3Oc3ccc(Cl)cc32)CC1	drugs	0.736993	3.7714	4	0	0	4	0	0	0	4	2	1	2	0	1	2	2	0	0	0.277778	13.7537	6.37244	4.53195	4.29685	-2.04	5.87076	2.79908	-1.6233	0.409622	-1.88445	-1.17486	-1.21275	0.0818874	0.354138	-0.479407	0.0287596	-0.437842	-6.1687	-5.20263
Lubiprostone	390.467	CCCCC(F)(F)[C@@]1(O)CC[C@H]2[C@@H](CC(=O)[C@H]2CCCCCCC(=O)O)O1	drugs	0.51373	4.3099	5	2	11	4	0	4	0	2	0	2	2	0	1	1	0	1	1	0.9	16.0924	8.07477	6.04478	6.04478	-1.08	9.41293	5.47021	-0.271045	-1.56894	0.801704	0.879316	-0.554716	0.160192	0.476775	-0.653222	-0.221067	-0.645995	3.0244	14.9296
Lucanthone	340.492	CCN(CC)CCNc1ccc(C)c2sc3ccccc3c(=O)c12	drugs	0.671718	4.47682	3	1	6	4	0	0	0	3	3	0	0	1	0	0	2	0	0	0.35	15.3727	7.06735	5.86937	4.56323	-1.91	7.32458	3.16579	-2.10053	1.43149	-1.64932	0.41312	0.431923	-0.00776793	0.562083	-0.168583	0.56959	-0.551631	-2.26564	-28.9386
Lumefantrine	528.951	CCCCN(CCCC)CC(O)c1cc(Cl)cc2c1-c1ccc(Cl)cc1/C2=C/c1ccc(Cl)cc1	drugs	0.221687	9.1517	2	1	10	2	0	1	1	4	3	0	1	0	0	0	3	0	1	0.333333	22.5967	10.5499	7.29715	6.59186	-1.81	11.9504	6.12859	-0.78722	1.29396	-2.32715	1.94882	-1.13048	-0.121553	0.947254	0.928012	-0.48137	0.136605	-0.00732065	-17.8845
Lumiracoxib	293.725	Cc1ccc(Nc2c(F)cccc2Cl)c(CC(=O)O)c1	drugs	0.889746	4.15822	3	2	4	2	0	0	0	2	2	0	0	0	0	0	2	0	0	0.133333	11.5385	4.85998	3.13982	2.82485	-2.07	5.92401	3.27455	-3.0461	0.87477	-1.44745	-0.161996	-0.813653	0.0409326	-0.120788	0.300551	1.29929	-0.53108	-13.2602	-12.3244
Lurasidone	492.689	O=C1[C@@H]2[C@H]3CC[C@H](C3)[C@@H]2C(=O)N1C[C@@H]1CCCC[C@H]1CN1CCN(c2nsc3ccccc32)CC1	drugs	0.584169	4.2558	6	0	5	6	2	6	0	7	2	5	5	1	2	2	1	3	3	0.678571	21.296	12.5714	10.8422	10.0253	-1.99	8.83971	3.72181	2.5412	-1.63572	-2.50894	-0.0767789	0.78499	0.0710273	-0.975657	-1.89018	-0.680256	-0.630578	18.0025	14.1893
Lymecycline	602.641	CN(C)[C@@H]1C(O)=C(C(=O)NCNCCCC[C@H](N)C(=O)O)C(=O)[C@@]2(O)C(O)=C3C(=O)c4c(O)cccc4[C@@](C)(O)[C@H]3C[C@@H]12	drugs	0.0936753	-0.4542	14	10	10	12	1	6	0	4	1	0	3	0	0	0	1	0	3	0.517241	24.1249	11.7208	8.81271	8.81271	-3.82	11.6943	5.18474	1.81032	1.14419	0.479623	0.802527	0.27434	-0.0904011	-1.34148	1.74049	-0.965349	0.0570515	6.55424	-8.33348
Magnesium salicylate	298.533	[Mg+2].O=C([O-])c1ccccc1O.O=C([O-])c1ccccc1O	drugs	0.695289	-0.8694	6	2	2	6	0	0	0	2	2	0	0	0	0	0	2	0	0	0	12.2675	3.60921	2.24793	2.24793	-2.25377	8.82574	5.71546	-2.74549	1.46048	-0.722324	-0.91267	-0.42678	-0.0731814	-0.378562	1.05134	0.820599	-0.258438	-10.6183	-15.2402
Malathion	330.364	CCOC(=O)CC(SP(=S)(OC)OC)C(=O)OCC	drugs	0.470197	2.1218	6	0	9	8	0	1	1	0	0	0	0	0	0	0	0	0	0	0.8	13.9393	9.78235	7.77814	1.91043	-0.14	9.71503	7.26918	-1.71835	-0.604119	1.84067	1.12607	-0.276899	0.0926819	0.712985	-0.0372616	0.121949	-0.593538	-5.46083	28.1537
Mannitol	182.172	OC[C@@H](O)[C@@H](O)[C@H](O)[C@H](O)CO	drugs	0.261263	-3.5854	6	6	5	6	0	4	0	0	0	0	0	0	0	0	0	0	0	1	6.4069	2.48103	1.51248	1.51248	-0.24	5.41346	3.0154	-2.23297	-0.670883	3.09273	-0.419744	0.170914	0.114376	-0.156186	0.988277	-0.806054	-0.406107	-14.0688	17.9514
Maprotiline	277.411	CNCCCC12CCC(c3ccccc31)c1ccccc12	drugs	0.825438	4.2114	1	1	4	1	0	0	0	5	2	0	3	0	0	0	2	0	3	0.4	12.7317	6.55498	5.59367	5.59367	-1.6	4.99371	1.80237	-1.77099	-0.59882	-2.44516	0.15178	-0.422883	0.0133429	-0.453927	0.222544	0.390545	-0.878354	-9.98452	-5.64252
Maraviroc	513.677	Cc1nnc(C(C)C)n1C1C[C@H]2CC[C@@H](C1)N2CC[C@H](NC(=O)C1CCC(F)(F)CC1)c1ccccc1	drugs	0.473786	5.95092	6	1	8	5	1	4	1	5	2	3	3	1	2	2	1	1	1	0.689655	22.375	11.7689	8.91595	8.91595	-2.35	10.7933	5.73731	1.40589	-0.0962868	-1.46007	0.313406	0.0205916	0.113576	0.51223	-1.73721	-0.506165	-0.230634	3.95335	-0.619229
Marimastat	331.413	CNC(=O)[C@@H](NC(=O)[C@H](CC(C)C)[C@H](O)C(=O)NO)C(C)(C)C	drugs	0.325749	-0.2081	8	5	7	5	3	3	0	0	0	0	0	0	0	0	0	0	0	0.8	14.6357	7.07881	3.48327	3.48327	-1.67	8.83033	6.53508	-1.3651	0.357237	2.47897	0.807206	-0.500786	0.216877	-1.58622	-0.278107	-0.294611	0.298687	-10.958	17.713
Masoprocol	302.37	C[C@H](Cc1ccc(O)c(O)c1)[C@@H](C)Cc1ccc(O)c(O)c1	drugs	0.636536	3.5664	4	4	5	4	0	2	0	2	2	0	0	0	0	0	2	0	0	0.333333	12.8219	6.00895	4.16641	4.16641	-2.36	6.60217	3.8453	-2.1732	1.04055	-0.861244	0.109701	-0.683757	0.0203781	-0.0728419	0.770618	0.558407	-0.427211	-5.45927	-12.9626
Mazindol	284.746	OC1(c2ccc(Cl)cc2)c2ccccc2C2=NCCN21	drugs	0.873708	2.6092	3	1	1	3	0	1	1	4	2	0	2	0	0	2	2	0	0	0.1875	11.5085	5.51809	4.27375	4.02177	-1.84	4.07541	1.41899	-2.17681	0.460564	-1.93082	-1.2617	-1.01602	0.0750247	0.0165071	-0.206683	0.605456	-0.559831	-7.71094	-5.92042
Mebendazole	295.298	COC(=O)Nc1nc2ccc(C(=O)c3ccccc3)cc2[nH]1	drugs	0.72749	2.9722	6	2	3	4	1	0	0	3	3	0	0	1	0	0	2	0	0	0.0625	11.7908	4.62907	3.1859	3.1859	-3.15	5.68787	2.66564	-2.51749	2.11335	-1.77449	-0.4071	0.466071	-0.00902172	-0.5164	-0.124105	0.810426	0.0899793	-2.07181	-31.438
Mecamylamine	167.296	CNC1(C)C2CCC(C2)C1(C)C	drugs	0.632182	2.4206	1	1	1	1	0	3	3	2	0	2	2	0	0	0	0	2	2	1	8.77602	5.38094	5.1276	5.1276	-0.04	2.25457	0.736039	-1.60378	-3.17611	0.256665	0.314595	0.293095	0.106682	-0.493842	-0.0377154	-0.0607877	-0.498263	5.72001	16.3882
Mechlorethamine	156.056	CN(CCCl)CCCl	drugs	0.55574	1.3958	1	0	4	1	0	0	0	0	0	0	0	0	0	0	0	0	0	1	6.54343	2.43717	1.27053	0.932472	0.54	5.67263	4.69291	-3.45112	-1.54373	1.86779	0.338013	-0.40549	0.188836	0.423739	-0.306683	-0.208372	-0.569832	-13.883	27.9206
Meclizine	390.958	Cc1cccc(CN2CCN(C(c3ccccc3)c3ccc(Cl)cc3)CC2)c1	drugs	0.562641	5.55562	2	0	5	2	0	1	1	4	3	1	1	0	1	1	3	0	0	0.28	17.1468	8.10238	5.81373	5.56175	-2.13	8.91432	4.64037	-1.29974	1.14266	-2.4098	-0.0358917	-1.39395	-8.76925e-05	0.71349	0.145989	0.0671081	-0.358084	-1.5287	-16.7375
Meclofenamic acid	296.153	Cc1ccc(Cl)c(Nc2ccccc2C(=O)O)c1Cl	drugs	0.859404	4.74362	3	2	3	2	0	0	0	2	2	0	0	0	0	0	2	0	0	0.0714286	11.5874	4.81417	3.50338	2.70134	-1.71	5.51004	2.82911	-3.10423	0.825478	-1.53159	-0.172541	-0.798732	0.0211536	-0.0589783	0.322364	1.26872	-0.380596	-13.2464	-12.4746
Medroxyprogesterone	344.495	CC(=O)[C@@]1(O)CC[C@H]2[C@@H]3C[C@H](C)C4=CC(=O)CC[C@]4(C)[C@H]3CC[C@@]21C	drugs	0.779486	4.0844	3	1	1	3	0	7	0	4	0	3	4	0	0	0	0	3	4	0.818182	16.1002	9.90833	9.01278	9.01278	-0.96	5.28001	2.07913	0.245788	-3.74613	-1.2916	0.830562	0.686557	0.0202551	-1.1472	-0.133798	0.1141	-1.01627	20.6276	21.4422
Medrysone	344.495	CC(=O)[C@H]1CC[C@H]2[C@@H]3C[C@H](C)C4=CC(=O)CC[C@]4(C)[C@H]3[C@@H](O)C[C@]12C	drugs	0.783702	3.9403	3	1	1	3	0	8	0	4	0	3	4	0	0	0	0	3	4	0.818182	16.0478	9.93422	8.7008	8.7008	-0.96	5.51708	2.26937	0.256774	-3.75217	-1.24725	0.783718	0.689324	0.0191896	-1.14932	-0.111476	0.153377	-1.02671	20.6385	21.3661
Mefenamic acid	241.29	Cc1cccc(Nc2ccccc2C(=O)O)c1C	drugs	0.860055	3.74524	3	2	3	2	0	0	0	2	2	0	0	0	0	0	2	0	0	0.133333	10.3969	4.22321	3.03144	3.03144	-2.29	4.91841	2.34838	-3.11106	0.875724	-1.45656	-0.318346	-0.766691	0.0376453	-0.211027	0.384019	1.14256	-0.406761	-13.1609	-12.6866
Mefloquine	378.316	OC(c1cc(C(F)(F)F)nc2c1cccc2C(F)(F)F)C1CCCCN1	drugs	0.759443	4.4479	3	2	2	3	0	2	2	3	2	1	1	1	1	1	1	0	0	0.470588	13.4547	6.29522	4.51554	4.51554	-1.87	6.69609	3.63584	-1.63902	0.322094	-1.08883	-0.542111	0.20585	0.0994231	0.619388	-1.02892	0.678767	-0.181938	-20.1086	-22.0634
Megestrol	328.452	CC(=O)[C@@]1(O)CC[C@H]2[C@@H]3C=CC4=CC(=O)CC[C@]4(C)[C@H]3CC[C@@]21C	drugs	0.799747	3.6144	3	1	1	3	0	6	0	4	0	2	4	0	0	0	0	2	4	0.714286	14.9705	9.04419	8.24973	8.24973	-1.22	4.90679	1.82308	-0.243176	-3.19884	-1.20545	0.585387	0.502648	0.0324848	-1.05289	-0.163114	0.202223	-0.820061	18.8451	20.9654
Meloxicam	351.409	Cc1cnc(NC(=O)C2=C(O)c3ccccc3S(=O)(=O)N2C)s1	drugs	0.861367	1.95092	7	2	2	6	1	0	0	3	2	0	1	1	0	1	1	0	0	0.142857	13.9026	8.06855	6.0203	3.37663	-2.39	5.35583	2.47092	-1.89546	1.30018	-1.15849	-0.687646	0.552256	0.0693763	-0.480614	-0.911871	0.962659	-0.25817	-19.8874	-24.3133
Melphalan	305.205	N[C@@H](Cc1ccc(N(CCCl)CCCl)cc1)C(=O)O	drugs	0.720239	1.925	4	3	8	3	0	1	0	1	1	0	0	0	0	0	1	0	0	0.461538	12.0701	4.93624	3.12123	2.78317	-0.97	8.25076	5.26551	-2.58999	0.174225	0.465588	0.250086	-0.552639	0.0876046	0.096356	0.231748	0.883875	-0.687671	-20.7818	3.20401
Memantine	179.307	CC12CC3CC(C)(C1)CC(N)(C3)C2	drugs	0.607647	2.6941	1	2	0	1	0	2	2	4	0	4	4	0	0	0	0	4	4	1	8.89734	6.99242	4.66938	4.66938	-0.04	1.97657	1.09213	-0.548481	-4.5143	-0.758039	0.322179	1.00545	0.00531575	-1.32757	0.249299	-0.556584	-0.674089	19.5099	23.5866
Menthol	156.269	CC(C)[C@@H]1CC[C@@H](C)C[C@H]1O	drugs	0.617949	2.4395	1	1	1	1	0	3	0	1	0	1	1	0	0	0	0	1	1	1	7.87794	4.39344	2.98719	2.98719	-0.04	3.57283	2.19399	-2.52849	-2.3367	0.932749	0.295367	-0.059992	0.160521	-0.157468	-0.20997	-0.208702	-0.629084	0.553135	18.6916
Mepenzolate	340.443	C[N+]1(C)CCCC(OC(=O)C(O)(c2ccccc2)c2ccccc2)C1	drugs	0.687558	2.7045	4	1	4	3	0	1	1	3	2	1	1	0	1	1	2	0	0	0.380952	14.8902	7.45392	4.93967	4.93967	-2.17	6.98279	3.75231	-1.52189	0.571117	-1.25113	-0.546925	-1.04691	0.0727372	0.293215	-0.0656945	0.345673	-0.522589	-5.8153	-8.18119
Meperidine	247.338	CCOC(=O)C1(c2ccccc2)CCN(C)CC1	drugs	0.766994	2.2131	3	0	3	3	0	0	0	2	1	1	1	0	1	1	1	0	0	0.533333	11.186	4.97188	3.83315	3.83315	-1.35	5.52784	2.41064	-2.24119	-0.420229	-0.268173	-0.641514	-0.887338	0.159039	0.29166	-0.613506	0.336427	-0.616556	-15.7847	1.59575
Mephentermine	163.264	CNC(C)(C)Cc1ccccc1	drugs	0.720183	2.2271	1	1	3	1	0	0	0	1	1	0	0	0	0	0	1	0	0	0.454545	8.09386	3.79626	2.16567	2.16567	-0.82	3.72297	2.66567	-3.42836	-0.333824	0.0407512	-0.15671	-0.551943	0.0965068	0.0278754	0.0514905	0.557421	-0.331107	-22.1421	-0.503927
Mephenytoin	218.256	CCC1(c2ccccc2)NC(=O)N(C)C1=O	drugs	0.764131	1.4735	4	1	2	2	3	1	1	2	1	1	1	0	1	1	1	0	0	0.333333	9.35757	3.91923	3.0916	3.0916	-1.84	3.62782	1.29786	-2.22999	0.2437	-0.144081	-0.882755	-1.13903	0.254887	-1.54864	-1.27508	0.608641	0.300537	-15.715	5.17988
Mepivacaine	246.354	Cc1cccc(C)c1NC(=O)C1CCCCN1C	drugs	0.869904	2.72624	3	1	2	2	1	1	1	2	1	1	1	0	1	1	1	0	0	0.533333	11.4933	5.24825	3.80242	3.80242	-1.35	5.52784	2.72493	-2.16714	-0.38169	-0.324834	-0.655573	-1.05269	0.223352	-0.329813	-0.987621	0.781136	-0.539612	-14.8146	2.43782
Meprobamate	218.253	CCCC(C)(COC(N)=O)COC(N)=O	drugs	0.692816	0.9834	6	4	6	4	2	0	0	0	0	0	0	0	0	0	0	0	0	0.777778	9.11612	3.77608	1.97933	1.97933	-1.46	6.10433	6.58946	-2.59906	-0.209656	1.84985	0.290876	-0.521769	0.25773	-1.2183	-0.566093	0.516729	-0.344097	-9.36672	23.6985
Mepyramine	285.391	COc1ccc(CN(CCN(C)C)c2ccccn2)cc1	drugs	0.781767	2.6584	4	0	7	4	0	0	0	2	2	0	0	1	0	0	1	0	0	0.352941	12.99	5.26084	3.32289	3.32289	-2.07	7.64345	4.75611	-2.60976	0.939717	-0.650716	0.177739	0.582291	0.0387221	0.407292	-0.532495	0.923615	-0.430812	-21.7816	-26.4131
Mequitazine	322.477	c1ccc2c(c1)Sc1ccccc1N2CC1CN2CCC1CC2	drugs	0.795682	4.6311	2	0	2	3	0	1	1	6	2	3	4	0	3	4	2	0	0	0.4	14.1353	8.13001	6.87098	5.74071	-1.45	5.57039	2.37635	0.020832	-0.411828	-2.40604	-2.22465	-1.96235	0.213618	1.05531	-1.88047	-0.258203	-0.710644	3.05712	1.8659
Mercaptopurine	152.182	S=c1nc[nH]c2nc[nH]c21	drugs	0.553855	1.01549	4	2	0	3	0	0	0	2	2	0	0	2	0	0	0	0	0	0	5.77387	2.22053	1.54581	1.23628	-1.23	1.87815	0.639752	-3.43966	1.00076	-0.329592	-0.996655	2.30151	-0.0819103	0.32344	-0.711433	0.451604	1.07901	-17.9411	-31.6023
Meropenem	383.47	C[C@@H](O)[C@H]1C(=O)N2C(C(=O)O)=C(S[C@@H]3CN[C@H](C(=O)N(C)C)C3)[C@H](C)[C@H]12	drugs	0.558825	-0.308	8	3	5	6	2	6	0	3	0	2	3	0	2	3	0	0	0	0.705882	16.1167	8.78316	6.94564	5.43412	-1.58	6.8618	2.91346	0.457433	-0.56859	1.09056	-1.2907	-1.17844	0.313081	-0.54999	-1.77141	-0.482511	-0.246305	0.241533	7.21021
Mesalazine	153.137	Nc1ccc(O)c(C(=O)O)c1	drugs	0.408716	0.6726	4	4	1	3	0	0	0	1	1	0	0	0	0	0	1	0	0	0	5.61208	2.08174	1.25102	1.25102	-1.71	2.49436	1.40295	-3.32735	0.635215	0.175256	-0.835427	-0.239712	-0.0623872	-0.342973	1.04912	0.0421867	0.96887	-28.3159	0.497663
Mesoridazine	386.586	CN1CCCCC1CCN1c2ccccc2Sc2ccc(S(C)=O)cc21	drugs	0.7455	4.9011	3	0	4	4	0	2	2	4	2	1	2	0	1	2	2	0	0	0.428571	17.1136	9.6874	7.58459	5.53654	-1.3	7.74853	3.57249	-0.851688	0.137443	-1.74739	-0.474461	-1.33133	0.10573	0.769949	-0.656468	0.386188	-0.737443	-4.1108	-5.60748
Mestranol	310.437	C#C[C@]1(O)CC[C@H]2[C@@H]3CCc4cc(OC)ccc4[C@H]3CC[C@@]21C	drugs	0.796835	3.9156	2	1	1	2	0	5	0	4	1	2	3	0	0	0	1	2	3	0.619048	14.1396	7.97969	7.32406	7.32406	-1.46	5.01622	1.92635	-0.762595	-2.24312	-1.78845	0.393133	0.185637	0.0129232	-0.88663	0.120428	0.285362	-0.903539	13.918	18.3948
Metaraminol	167.208	C[C@H](N)[C@H](O)c1cccc(O)c1	drugs	0.609221	0.7728	3	4	2	3	0	2	0	1	1	0	0	0	0	0	1	0	0	0.333333	6.93588	2.89894	1.70976	1.70976	-1.06	3.55926	1.96405	-3.13953	0.0790828	0.401875	-0.646685	-0.319232	0.0436642	-0.256116	0.648657	0.444376	-0.0415283	-24.9521	1.05886
Metaxalone	221.256	Cc1cc(C)cc(OCC2CNC(=O)O2)c1	drugs	0.846071	1.79064	4	1	3	3	1	1	1	2	1	1	1	0	1	1	1	0	0	0.416667	9.44836	4.04264	2.37887	2.37887	-1.71	4.42871	2.65512	-2.38572	-0.106139	-0.212496	-0.992238	-0.95417	0.194777	-0.436144	-0.776039	0.77403	-0.329579	-15.5054	2.74389
Metformin	129.167	CN(C)C(=N)NC(=N)N	drugs	0.248785	-1.03416	5	5	0	2	0	0	0	0	0	0	0	0	0	0	0	0	0	0.5	5.52456	1.78171	0.700284	0.700284	-1.26	2.90711	3.33347	-3.14631	-0.319087	1.87346	-0.587619	-0.0191381	0.0249245	-0.353936	0.881234	-0.741602	0.880018	-21.9135	20.1226
Methacholine	160.237	CC(=O)OC(C)C[N+](C)(C)C	drugs	0.447248	0.6442	3	0	3	2	0	1	1	0	0	0	0	0	0	0	0	0	0	0.875	8.04817	3.89295	1.17198	1.17198	-0.57	3.71548	7.32545	-3.1259	-1.13347	1.75724	0.12581	-0.290841	0.117338	0.245692	0.0474979	-0.403085	-0.00630151	-15.3327	26.1938
Methacycline	442.424	C=C1c2cccc(O)c2C(=O)C2=C(O)[C@]3(O)C(=O)C(C(N)=O)C(=O)[C@@H](N(C)C)[C@@H]3[C@@H](O)[C@H]12	drugs	0.356832	-1.0647	10	6	2	9	1	6	1	4	1	1	3	0	0	0	1	1	3	0.363636	17.2723	8.58722	6.74941	6.74941	-3.34	6.82765	2.44916	0.43838	-0.0616748	-0.472481	-0.258226	0.456017	-0.0930651	-1.76164	1.35719	-0.475669	0.228167	5.55703	-7.45326
Methadone	309.453	CCC(=O)C(CC(C)N(C)C)(c1ccccc1)c1ccccc1	drugs	0.760121	4.292	2	0	7	2	0	1	1	2	2	0	0	0	0	0	2	0	0	0.380952	14.6205	6.43087	4.81344	4.81344	-1.93	7.56077	3.53276	-2.42	0.629467	-1.20006	0.533727	-0.91512	0.0576028	0.299453	0.194383	0.906017	-0.624161	-12.2345	-10.2339
Methadyl Acetate	353.506	CCC(OC(C)=O)C(CC(C)N(C)C)(c1ccccc1)c1ccccc1	drugs	0.646819	4.6546	3	0	8	3	0	2	2	2	2	0	0	0	0	0	2	0	0	0.434783	16.6061	7.22648	5.30543	5.30543	-2.13	8.99622	4.33614	-1.93709	0.754993	-1.03448	0.811379	-0.930742	0.0346303	0.467509	0.366736	0.724878	-0.431591	-5.18842	-11.2824
Methamphetamine	149.237	CN[C@@H](C)Cc1ccccc1	drugs	0.691109	1.837	1	1	3	1	0	1	0	1	1	0	0	0	0	0	1	0	0	0.4	7.17121	2.87945	1.87751	1.87751	-0.82	4.14052	2.72434	-3.47257	-0.277486	0.102677	-0.275872	-0.529566	0.0776115	0.018536	0.156254	0.545765	-0.190324	-22.8073	-0.650554
Methantheline	340.443	CC[N+](C)(CC)CCOC(=O)C1c2ccccc2Oc2ccccc21	drugs	0.589845	3.9538	4	0	6	3	0	0	0	3	2	0	1	0	0	1	2	0	0	0.380952	15.1965	6.75379	5.31797	5.31797	-2.33	7.27669	3.53952	-1.81791	0.81252	-1.34016	0.216598	-0.985008	0.0395365	0.364397	0.1373	-0.0268349	-0.383501	-5.54308	-9.82979
Metharbital	198.222	CCC1(CC)C(=O)NC(=O)N(C)C1=O	drugs	0.656908	0.501	5	1	2	3	4	0	0	1	0	1	1	0	1	1	0	0	0	0.666667	8.58617	3.41266	2.88087	2.88087	-1.39	3.39866	1.19709	-2.14639	-0.398292	1.35254	-0.533882	-1.01902	0.373869	-2.02684	-1.85699	0.0168098	0.352795	-16.3053	10.1824
Methazolamide	236.278	CC(=O)/N=c1\sc(S(N)(=O)=O)nn1C	drugs	0.64491	-1.4238	7	2	1	6	1	0	0	1	1	0	0	1	0	0	0	0	0	0.4	9.09323	5.14109	3.49328	1.18356	-1.06	3.59409	2.46511	-2.7652	0.411919	0.959546	-0.717698	1.14428	0.0735698	-0.57194	-0.538238	0.450818	0.0431578	-28.7887	-15.8938
Methdilazine	296.439	CN1CCC(CN2c3ccccc3Sc3ccccc32)C1	drugs	0.818163	4.241	2	0	2	3	0	1	1	4	2	1	2	0	1	2	2	0	0	0.333333	13.1438	7.14884	5.592	4.46173	-1.45	5.39257	2.44886	-1.60158	0.089578	-1.90668	-1.01298	-1.28691	0.114523	0.504273	-0.684903	0.403311	-0.657683	-5.46795	-5.07604
Methimazole	114.173	Cn1cc[nH]c1=S	drugs	0.500456	1.08269	2	1	0	2	0	0	0	1	1	0	0	1	0	0	0	0	0	0.25	4.82666	1.76283	1.23113	0.825296	-0.57	1.49952	0.718397	-3.71803	-0.0899698	0.466622	-0.681916	1.02696	-0.00254154	0.238387	-0.317344	0.0770933	0.836156	-30.5228	-18.1541
Methocarbamol	241.243	COc1ccccc1OCC(O)COC(N)=O	drugs	0.757667	0.5302	6	3	6	5	1	1	1	1	1	0	0	0	0	0	1	0	0	0.363636	9.45852	3.24573	1.91828	1.91828	-1.95	6.59337	4.60412	-2.70211	0.610057	0.503911	-0.32435	-0.513826	0.11104	-0.753858	0.200225	1.01314	-0.296039	-23.2514	4.466
Methohexital	262.309	C=CCC1(C(C)C#CCC)C(=O)NC(=O)N(C)C1=O	drugs	0.47349	1.3066	5	1	3	3	4	2	2	1	0	1	1	0	1	1	0	0	0	0.5	11.448	4.48395	3.31741	3.31741	-2.09	5.70004	2.38723	-1.61341	-0.000639733	1.24192	-0.211199	-1.12167	0.291138	-1.83366	-1.52977	-0.0426842	1.214	-16.743	10.0023
Methotrexate	454.447	CN(Cc1cnc2nc(N)nc(N)c2n1)c1ccc(C(=O)N[C@@H](CCC(=O)O)C(=O)O)cc1	drugs	0.29472	0.2684	13	7	9	10	1	1	0	3	3	0	0	2	0	0	1	0	0	0.25	17.5954	7.20023	4.72088	4.72088	-4.55	9.71964	5.78249	-0.492866	3.40381	-0.164996	0.0975373	2.15098	-0.092363	-0.35084	0.14229	-0.113731	0.569989	-6.85164	-28.0971
Methotrimeprazine	328.481	COc1ccc2c(c1)N(C[C@H](C)CN(C)C)c1ccccc1S2	drugs	0.802702	4.4956	3	0	5	4	0	1	0	3	2	0	1	0	0	1	2	0	0	0.368421	15.0604	7.46524	5.13421	4.00394	-1.65	6.8507	3.48377	-2.08344	0.538385	-1.49294	-0.00384171	-0.993062	0.0759827	0.356012	-0.12736	0.621803	-0.873808	-8.14093	-8.34573
Methoxamine	211.261	COc1ccc(OC)c(C(O)C(C)N)c1	drugs	0.781942	1.0844	4	3	4	4	0	2	2	1	1	0	0	0	0	0	1	0	0	0.454545	9.22781	3.41183	2.25354	2.25354	-1.26	4.99996	2.60745	-2.8724	-0.010844	0.349699	-0.462499	-0.425218	0.0940945	-0.147113	0.400166	1.05949	-0.471246	-23.1339	1.51569
Methoxsalen	216.192	COc1c2occc2cc2ccc(=O)oc21	drugs	0.586359	2.5478	4	0	1	4	0	0	0	3	3	0	0	2	0	0	1	0	0	0.0833333	8.51974	3.42155	2.48708	2.48708	-2.23	3.13102	1.12927	-3.02029	1.61974	-1.46903	-0.662256	2.01531	-0.0894562	0.502	-0.638003	0.322702	0.649646	-15.3678	-33.5184
Methoxyflurane	164.966	COC(F)(F)C(Cl)Cl	drugs	0.568393	2.0293	1	0	2	1	0	0	0	0	0	0	0	0	0	0	0	0	0	1	5.50931	2.16289	1.03429	0.526199	0.4	2.80237	2.11209	-3.66649	-1.65735	1.67785	0.145391	-0.368951	0.203733	0.33472	-0.318593	-0.290805	-0.460119	-14.6108	28.0293
Methsuximide	203.241	CN1C(=O)CC(C)(c2ccccc2)C1=O	drugs	0.645663	1.333	3	0	1	2	2	1	1	2	1	1	1	0	1	1	1	0	0	0.333333	8.85757	4.13282	3.06647	3.06647	-1.64	3.1903	1.34892	-2.34717	0.00509435	-0.191994	-0.937203	-1.00214	0.180086	-0.89932	-0.889498	0.196966	0.435218	-15.9186	4.38329
Methyclothiazide	360.244	CN1C(CCl)Nc2cc(Cl)c(S(N)(=O)=O)cc2S1(=O)=O	drugs	0.750847	0.5983	7	3	2	5	0	1	1	2	1	0	1	0	0	1	1	0	0	0.333333	13.314	8.37106	6.47905	2.90484	-0.58	5.00464	2.49124	-1.95145	0.0479215	-0.0183363	-0.72716	-0.405902	0.0661258	-0.070259	0.107028	0.712774	-0.662019	-16.7825	0.0793531
Methyl aminolevulinate	145.158	COC(=O)CCC(=O)CN	drugs	0.5396	-0.5326	4	2	4	4	0	0	0	0	0	0	0	0	0	0	0	0	0	0.666667	5.92342	1.81893	1.0633	1.0633	-0.9	4.93082	4.02669	-3.22526	-0.652096	1.79257	-0.26661	-0.181381	0.114674	-0.0662086	0.244672	-0.006799	-0.114762	-18.4161	23.1029
Methyldopa	211.217	C[C@](N)(Cc1ccc(O)c(O)c1)C(=O)O	drugs	0.543049	0.4423	5	5	3	4	0	1	0	1	1	0	0	0	0	0	1	0	0	0.3	8.2664	3.72246	2.09974	2.09974	-1.75	3.78086	2.5997	-2.79231	0.480206	0.476778	-0.572773	-0.260733	0.0214262	-0.369468	0.861513	0.295715	0.0914029	-26.7734	2.04317
Methylergonovine	339.439	CC[C@@H](CO)NC(=O)[C@@H]1C=C2c3cccc4[nH]cc(c43)C[C@H]2N(C)C1	drugs	0.79717	1.9247	5	3	4	3	1	3	0	4	2	0	2	1	0	1	1	0	1	0.45	14.7499	7.22638	5.66456	5.66456	-2.11	6.31607	2.67574	-1.24978	0.551504	-1.13252	-0.329894	0.560874	0.106002	-0.533356	-0.93038	0.536145	-0.539023	-17.7593	-21.0283
Methylnaltrexone	356.442	C[N+]1(CC2CC2)CC[C@@]23c4c5c(O)ccc4C[C@@H]1[C@]2(O)CCC(=O)[C@@H]3O5	drugs	0.79139	1.67	5	2	2	4	0	5	1	6	1	3	5	0	1	2	1	2	3	0.666667	15.2017	9.60664	8.27623	8.27623	-1.59	4.44826	1.54996	0.816473	-2.33131	-1.90779	-0.940639	-0.100408	0.0729427	-0.713119	-0.478621	-0.212932	-1.14699	14.1556	15.3022
Methylphenidate	233.311	COC(=O)C(c1ccccc1)C1CCCCN1	drugs	0.81234	2.0853	3	1	3	3	0	2	2	2	1	1	1	0	1	1	1	0	0	0.5	10.1864	4.46791	3.36461	3.36461	-1.35	5.82354	2.85607	-2.16927	-0.442507	-0.214447	-0.866139	-0.891779	0.153118	0.253745	-0.472504	0.763602	-0.479134	-15.8644	1.67243
Methylphenobarbital	246.266	CCC1(c2ccccc2)C(=O)NC(=O)N(C)C1=O	drugs	0.792834	1.0426	5	1	2	3	4	1	1	2	1	1	1	0	1	1	1	0	0	0.307692	10.2658	4.24836	3.37936	3.37936	-2.17	4.25145	1.50987	-2.01013	0.551932	-0.0769608	-0.849909	-1.21928	0.294635	-2.15401	-1.54394	0.729905	0.377223	-15.5864	5.85343
Methylprednisolone	374.477	C[C@H]1C[C@H]2[C@@H]3CC[C@](O)(C(=O)CO)[C@@]3(C)C[C@H](O)[C@@H]2[C@@]2(C)C=CC(=O)C=C12	drugs	0.685143	1.8036	5	3	2	5	0	8	0	4	0	3	4	0	0	0	0	3	4	0.727273	16.3125	9.72013	8.57371	8.57371	-1.3	5.84973	2.28091	0.59157	-3.26926	-0.841129	0.471055	0.902571	-0.026737	-1.37704	0.374302	0.0183105	-0.889905	20.765	19.5111
Methylscopolamine	398.297	[Br-].C[N+]1(C)[C@H]2CC(OC(=O)[C@H](CO)c3ccccc3)C[C@H]1C1OC12	drugs	0.364736	-1.9333	5	1	4	4	0	5	2	4	1	3	3	0	3	3	1	0	0	0.611111	15.5553	7.50523	5.99008	5.99008	-0.95	6.40724	2.79233	0.4295	-0.686782	0.241406	-2.14239	-1.19709	0.144956	0.871522	-0.899761	-1.01143	-0.11404	2.56757	5.76082
Methyltestosterone	302.458	C[C@]1(O)CC[C@H]2[C@@H]3CCC4=CC(=O)CC[C@]4(C)[C@H]3CC[C@@]21C	drugs	0.725331	4.2693	2	1	0	2	0	6	0	4	0	3	4	0	0	0	0	3	4	0.85	14.3217	9.23754	8.52412	8.52412	-0.63	4.46559	1.73554	-0.0199097	-3.91884	-1.25241	0.789476	0.684484	0.0198353	-1.10823	-0.129678	-0.126279	-0.877232	20.0932	22.0403
Methyprylon	183.251	CCC1(CC)C(=O)NCC(C)C1=O	drugs	0.652158	1.1278	3	1	2	2	1	1	1	1	0	1	1	0	1	1	0	0	0	0.8	8.51517	3.76454	3.1298	3.1298	-0.86	3.48086	1.36197	-2.29383	-1.20565	1.16697	-0.601772	-0.767852	0.265889	-0.272257	-1.03848	-0.0230014	-0.147343	-13.9808	12.3988
Methysergide	353.466	CCC(CO)NC(=O)[C@@H]1C=C2c3cccc4c3c(cn4C)C[C@H]2N(C)C1	drugs	0.883142	1.9351	5	2	4	4	1	3	1	4	2	0	2	1	0	1	1	0	1	0.47619	15.6971	7.64927	5.97014	5.97014	-2.11	6.55999	2.66326	-1.19249	0.460387	-1.23168	-0.335707	0.536552	0.120185	-0.476063	-1.05438	0.827646	-0.697783	-17.782	-20.959
Meticillin	380.422	COc1cccc(OC)c1C(=O)N[C@@H]1C(=O)N2[C@@H]1SC(C)(C)[C@@H]2C(=O)O	drugs	0.732855	0.9491	8	2	5	6	2	3	0	3	1	2	2	0	2	2	1	0	0	0.470588	15.6245	8.3577	6.18795	4.61641	-2.42	6.38562	2.66344	-0.31479	0.341951	-0.109633	-1.17643	-1.23828	0.260854	-0.759496	-1.39874	0.238644	-0.441626	-0.824388	-0.745465
Metipranolol	309.406	CC(=O)Oc1c(C)cc(OCC(O)CNC(C)C)c(C)c1C	drugs	0.597257	2.27486	5	2	7	5	0	1	1	1	1	0	0	0	0	0	1	0	0	0.588235	14.3182	5.89215	3.41719	3.41719	-1.59	8.15062	5.31243	-2.17832	0.240034	0.515681	0.445145	-0.538128	0.0750993	0.212785	0.375674	0.444986	-0.472568	-20.5447	4.30635
Metixene	309.478	CN1CCCC(CC2c3ccccc3Sc3ccccc32)C1	drugs	0.766469	5.015	1	0	2	2	0	1	1	4	2	1	2	0	1	2	2	0	0	0.4	13.981	7.82028	6.28328	5.09988	-1.25	6.09568	2.70293	-1.47125	-0.0491422	-1.92613	-0.711293	-1.36602	0.119786	0.63659	-0.758146	0.240145	-0.616819	-4.96242	-5.07528
Metoclopramide	299.802	CCN(CC)CCNC(=O)c1cc(Cl)c(N)cc1OC	drugs	0.755813	2.0024	5	3	7	4	1	0	0	1	1	0	0	0	0	0	1	0	0	0.5	12.9581	4.76399	3.49877	3.17145	-1.46	7.96804	4.28252	-2.44587	0.407093	0.45089	0.298405	-0.648577	0.149582	-0.538974	-0.0911473	0.889902	-0.631892	-22.1078	4.48374
Metocurine	652.832	COc1ccc2cc1Oc1cc3c(cc1OC)CC[N+](C)(C)[C@H]3Cc1ccc(cc1)Oc1c(OC)c(OC)cc3c1[C@@H](C2)[N+](C)(C)CC3	drugs	0.21366	7.4516	8	0	4	6	0	2	0	8	4	0	4	0	0	4	4	0	0	0.4	29.5148	14.4935	10.9194	10.9194	-4.4	12.2426	5.60577	1.70161	2.45123	-4.20527	0.203783	-1.90164	-0.0616579	1.01225	0.217427	-2.01913	-0.374472	5.68252	-20.908
Metocurine Iodide	906.64	[I-].[I-].COc1ccc2cc1Oc1cc3c(cc1OC)CC[N+](C)(C)[C@H]3Cc1ccc(cc1)Oc1c(OC)c(OC)cc3c1[C@@H](C2)[N+](C)(C)CC3	drugs	0.228935	1.4596	8	0	4	6	0	2	0	8	4	0	4	0	0	4	4	0	0	0.4	34.5857	14.4935	10.9194	10.9194	-2.94	14.9621	6.96593	1.84355	2.37846	-3.38532	-0.397032	-1.60597	-0.0934287	0.841186	0.449409	-1.88136	-0.941118	5.71094	-20.8615
Metolazone	365.842	Cc1ccccc1N1C(=O)c2cc(S(N)(=O)=O)c(Cl)cc2NC1C	drugs	0.855302	2.71412	6	3	2	4	1	1	1	3	2	0	1	0	0	1	2	0	0	0.1875	14.6494	7.59222	5.33004	3.95446	-2.09	5.76752	2.74693	-1.89561	1.04378	-1.41602	-0.622384	-0.892167	0.0879087	-0.697878	-0.0422176	1.00521	-0.540581	-10.7559	-8.0879
Metoprolol	267.369	COCCc1ccc(OCC(O)CNC(C)C)cc1	drugs	0.71357	1.6132	4	2	9	4	0	1	1	1	1	0	0	0	0	0	1	0	0	0.6	12.0562	4.91453	2.72232	2.72232	-1.1	8.90826	7.15465	-2.47452	0.0854992	0.646257	0.340884	-0.573923	0.0988848	0.219692	0.212074	0.826702	-0.805071	-20.6416	3.48712
Metrizamide	789.099	CC(=O)Nc1c(I)c(C(=O)N[C@H]2C(O)O[C@H](CO)[C@@H](O)[C@@H]2O)c(I)c(N(C)C(C)=O)c1I	drugs	0.226532	-0.0288	11	6	5	8	3	5	1	2	1	1	1	0	1	1	1	0	0	0.5	23.5693	10.2641	8.00682	4.82752	-0.38	11.3644	5.63445	0.393743	0.95232	1.40349	0.0186779	-0.747907	0.116736	-1.12286	-0.183317	-0.342806	0.190481	3.87323	-4.44814
Metronidazole	171.156	Cc1ncc([N+](=O)[O-])n1CCO	drugs	0.515868	0.09202	6	1	3	5	0	0	0	1	1	0	0	1	0	0	0	0	0	0.5	6.59691	2.29597	1.5447	1.5447	-1.43	3.31096	1.42413	-3.04864	0.192089	0.919402	-0.473979	1.09699	0.0436164	0.200209	-0.237968	-0.0423753	0.261443	-29.0226	-16.8277
Metyrapone	226.279	CC(C)(C(=O)c1cccnc1)c1cccnc1	drugs	0.755476	2.6371	3	0	3	3	0	0	0	2	2	0	0	2	0	0	0	0	0	0.214286	9.92148	4.43752	2.87461	2.87461	-2.03	4.45404	2.22849	-3.05681	0.881742	-0.675135	-0.24083	2.00153	0.00661453	0.511733	-1.31762	0.88022	0.412237	-16.2967	-31.6331
Metyrosine	195.218	C[C@](N)(Cc1ccc(O)cc1)C(=O)O	drugs	0.663716	0.7367	4	4	3	3	0	1	0	1	1	0	0	0	0	0	1	0	0	0.3	7.89653	3.56584	1.99626	1.99626	-1.55	3.67321	2.46684	-3.05373	0.272567	0.278372	-0.581319	-0.342244	0.0498921	-0.341462	0.588128	0.607	-0.111631	-24.7032	1.39678
Mexiletine	179.263	Cc1cccc(C)c1OCC(C)N	drugs	0.770174	2.02944	2	2	3	2	0	1	1	1	1	0	0	0	0	0	1	0	0	0.454545	8.50211	3.50922	1.89933	1.89933	-1.02	4.28262	2.7389	-3.26359	-0.232147	0.12134	-0.311355	-0.527063	0.10125	-0.0580392	0.170525	0.850382	-0.383334	-22.4739	0.187439
Mezlocillin	539.592	CC1(C)S[C@@H]2[C@H](NC(=O)[C@H](NC(=O)N3CCN(S(C)(=O)=O)C3=O)c3ccccc3)C(=O)N2[C@H]1C(=O)O	drugs	0.412555	-0.2338	13	3	6	8	6	4	0	4	1	3	3	0	3	3	1	0	0	0.47619	21.2064	12.8246	8.96299	6.25204	-3.33	8.95727	4.36245	1.97923	1.40794	0.406375	-1.11639	-1.82719	0.394633	-2.61001	-2.62405	-0.729407	0.537707	17.0985	-10.2007
Mianserin	264.372	CN1CCN2c3ccccc3Cc3ccccc3C2C1	drugs	0.721259	3.0839	2	0	0	2	0	1	1	4	2	1	2	0	1	2	2	0	0	0.333333	11.919	5.97574	4.6795	4.6795	-1.8	4.63713	1.832	-1.72801	0.117663	-1.82606	-1.27499	-1.2231	0.0952397	0.351118	-0.483782	0.0164002	-0.334919	-6.27846	-5.019
Micafungin	1270.29	CCCCCOc1ccc(-c2cc(-c3ccc(C(=O)N[C@H]4C[C@@H](O)[C@@H](O)NC(=O)[C@@H]5[C@@H](O)[C@@H](C)CN5C(=O)[C@H]([C@H](O)CC(N)=O)NC(=O)[C@H]([C@H](O)[C@@H](O)c5ccc(O)c(OS(=O)(=O)O)c5)NC(=O)[C@@H]5C[C@@H](O)CN5C(=O)[C@H]([C@@H](C)O)NC4=O)cc3)no2)cc1	drugs	0.0334397	-3.902	32	17	18	23	8	15	0	7	4	3	3	1	3	3	3	0	0	0.482143	48.8755	22.9484	15.5665	15.1763	-8.38	29.2917	16.8714	8.49244	6.95641	0.210791	-0.0388792	-0.665507	0.214165	-4.03229	-0.959134	-0.618087	-0.403922	22.4016	-12.397
Miconazole	416.135	Clc1ccc(COC(Cn2ccnc2)c2ccc(Cl)cc2Cl)c(Cl)c1	drugs	0.461691	6.4548	3	0	6	3	0	1	1	3	3	0	0	1	0	0	2	0	0	0.166667	16.026	7.14796	4.84971	3.70034	-1.23	8.43416	4.90074	-2.15799	1.46508	-1.72215	0.70463	0.336943	-0.100792	0.994211	-5.60036e-05	0.333681	0.290037	-1.47536	-26.9536
Midazolam	325.774	Cc1ncc2n1-c1ccc(Cl)cc1C(c1ccccc1F)=NC2	drugs	0.654885	4.32422	3	0	1	3	0	0	0	4	3	0	1	1	0	1	2	0	0	0.111111	13.1794	5.87475	4.22909	3.994	-2.46	5.31752	2.26305	-2.29873	1.44998	-2.37453	-0.523139	0.287477	-0.0410265	0.432681	-0.351288	0.200386	0.109046	-4.11955	-28.8092
Midodrine	254.286	COc1ccc(OC)c(C(O)CNC(=O)CN)c1	drugs	0.654037	-0.1879	6	4	6	5	1	1	1	1	1	0	0	0	0	0	1	0	0	0.416667	10.4729	3.63188	2.47384	2.47384	-1.79	6.8271	3.60965	-2.43759	0.637646	0.754994	-0.275747	-0.443986	0.102688	-0.766539	0.388631	0.721879	-0.241355	-23.474	4.60226
Mifepristone	429.604	CC#C[C@]1(O)CC[C@H]2[C@@H]3CCC4=CC(=O)CCC4=C3[C@@H](c3ccc(N(C)C)cc3)C[C@@]21C	drugs	0.639526	5.4065	3	1	2	3	0	5	0	5	1	2	4	0	0	0	1	2	4	0.551724	19.8712	10.7555	9.0301	9.0301	-2.31	7.63114	3.10608	0.323134	-2.09941	-2.34209	1.03172	0.215738	-0.0626532	-0.886636	0.293662	-0.156772	-0.50641	15.9907	17.7723
Miglitol	207.226	OCCN1C[C@H](O)[C@@H](O)[C@H](O)[C@H]1CO	drugs	0.33262	-3.2621	6	5	3	6	0	4	0	1	0	1	1	0	1	1	0	0	0	1	7.82111	3.517	2.60322	2.60322	-0.24	5.01418	2.22091	-1.51076	-1.03346	2.56701	-1.12423	-0.175505	0.171213	0.0721969	0.23167	-0.959734	-0.510541	-9.2833	13.7285
Miglustat	219.281	CCCCN1C[C@H](O)[C@@H](O)[C@H](O)[C@H]1CO	drugs	0.464574	-1.4543	5	4	4	5	0	4	0	1	0	1	1	0	1	1	0	0	0	1	9.081	4.14694	3.01488	3.01488	-0.2	5.76725	2.88671	-1.59327	-1.18743	2.19325	-0.777448	-0.372659	0.204243	0.225436	-0.159263	-0.551065	-0.705805	-9.39146	14.8516
Milnacipran	246.354	CCN(CC)C(=O)[C@]1(c2ccccc2)C[C@@H]1CN	drugs	0.860394	1.7714	3	2	5	2	1	2	0	2	1	1	1	0	0	0	1	1	1	0.533333	11.2253	4.95157	4.1109	4.1109	-1.35	5.10522	1.92563	-2.15942	-0.743922	-0.361237	0.0658407	-0.317788	0.138857	-1.02409	-0.20592	0.887828	-0.81801	-11.7819	3.91345
Milrinone	211.224	Cc1[nH]c(=O)c(C#N)cc1-c1ccncc1	drugs	0.77867	1.617	4	1	1	3	0	0	0	2	2	0	0	2	0	0	0	0	0	0.0833333	8.68943	3.3985	2.35011	2.35011	-2.41	3.98915	1.70754	-3.21373	1.09705	-0.729409	-0.696554	2.0977	-0.0155771	0.220911	-1.12099	0.990824	0.598963	-16.8726	-31.6537
Mimosine	198.178	N[C@@H](Cn1ccc(=O)c(O)c1)C(=O)O	drugs	0.575228	-1.0342	6	4	3	5	0	1	0	1	1	0	0	1	0	0	0	0	0	0.25	7.252	2.83585	1.68266	1.68266	-1.82	3.92546	2.33204	-2.88967	0.636418	0.843821	-0.825064	1.17233	0.0033469	-0.163596	0.0383389	0.459543	0.419077	-29.1716	-16.0923
Minaprine	298.39	Cc1cc(-c2ccccc2)nnc1NCCN1CCOCC1	drugs	0.916821	2.19612	5	1	5	5	0	0	0	3	2	1	1	1	1	1	1	0	0	0.411765	12.9566	5.50801	3.87822	3.87822	-1.98	7.33374	3.80891	-1.86647	0.623841	-0.901206	-0.807146	0.333032	0.121154	0.440541	-1.15899	0.949669	-0.84819	-19.7262	-22.4876
Minocycline	457.483	CN(C)c1ccc(O)c2c1C[C@H]1C[C@H]3[C@H](N(C)C)C(O)=C(C(N)=O)C(=O)[C@@]3(O)C(O)=C1C2=O	drugs	0.398372	0.1866	10	6	3	9	1	4	0	4	1	0	3	0	0	0	1	0	3	0.434783	18.7863	9.31489	7.06305	7.06305	-3.37	7.32353	2.90295	0.219198	0.326295	-0.428425	0.0734103	0.157516	-0.0355949	-1.48583	1.04411	-0.505903	0.00351643	5.58463	-7.69376
Minoxidil	209.253	Nc1cc(N2CCCCC2)nc(N)[n+]1[O-]	drugs	0.49593	-0.1303	6	4	1	5	0	0	0	2	1	1	1	1	1	1	0	0	0	0.555556	8.51747	3.73949	2.62873	2.62873	-1.72	3.7991	1.87903	-1.93985	0.0867665	0.747349	-1.2027	0.81555	0.0943742	0.193732	-0.620386	-0.370537	0.21505	-25.0481	-15.2907
Mirabegron	396.516	Nc1nc(CC(=O)Nc2ccc(CCNC[C@H](O)c3ccccc3)cc2)cs1	drugs	0.416864	2.7722	6	5	9	6	1	1	0	3	3	0	0	1	0	0	2	0	0	0.238095	16.2841	7.36924	4.98407	4.26136	-2.74	9.98285	6.15867	-1.27965	2.46202	-0.88931	0.457005	0.498351	-0.0515248	-0.158803	0.339861	0.21219	0.0672251	0.43356	-27.2691
Mirtazapine	265.36	CN1CCN2c3ncccc3Cc3ccccc3C2C1	drugs	0.72928	2.4789	3	0	0	3	0	1	1	4	2	1	2	1	1	2	1	0	0	0.352941	11.7889	5.83316	4.51801	4.51801	-1.87	4.59905	1.81293	-1.64877	0.246568	-1.43836	-1.34639	0.182285	0.0890095	0.582502	-1.29701	0.0986496	-0.0437929	-20.1719	-20.7963
Misoprostol	382.541	CCCCC(C)(O)C/C=C/[C@H]1[C@H](O)CC(=O)[C@@H]1CCCCCCC(=O)OC	drugs	0.286161	3.9536	5	2	13	5	0	4	1	1	0	1	1	0	0	0	0	1	1	0.818182	17.2841	8.18342	5.59132	5.59132	-1.2	12.2962	9.02273	-0.612948	-0.989719	1.34511	1.84425	-0.232902	0.0283564	0.464044	0.29807	-0.301255	-0.0660214	1.19102	24.0838
Mitiglinide	315.413	O=C(O)C(CC(=O)N1CC2CCCCC2C1)Cc1ccccc1	drugs	0.908577	2.9686	4	1	5	2	1	3	3	3	1	2	2	0	1	1	1	1	1	0.578947	13.4866	7.03235	5.42418	5.42418	-1.84	7.15566	3.92438	-0.964213	-0.991867	-0.854296	-0.316674	-0.800346	0.181947	-0.603281	-0.881088	1.02858	-0.658286	-4.11052	3.05399
Mitomycin	334.332	CO[C@]12[C@H]3N[C@H]3CN1C1=C(C(=O)C(N)=C(C)C1=O)[C@H]2COC(N)=O	drugs	0.41067	-1.6512	9	5	3	8	1	4	0	4	0	2	4	0	2	3	0	0	1	0.533333	13.2894	6.45925	5.47459	5.47459	-2.39	4.5776	1.57772	0.543986	-0.537456	0.74385	-1.99601	-0.71407	0.181751	-0.554793	-0.841555	-1.08419	0.224419	0.966489	6.60461
Mitotane	320.046	Clc1ccc(C(c2ccccc2Cl)C(Cl)Cl)cc1	drugs	0.615021	5.929	0	0	3	0	0	1	1	2	2	0	0	0	0	0	2	0	0	0.142857	12.3091	5.89261	3.82152	2.72138	-0.4	6.16421	3.12892	-3.0836	0.332665	-1.38941	0.334733	-0.904123	-0.0230604	0.525359	0.299491	0.687583	0.121551	-13.4118	-9.99181
Mitoxantrone	444.488	O=C1c2c(O)ccc(O)c2C(=O)c2c(NCCNCCO)ccc(NCCNCCO)c21	drugs	0.139317	-0.1392	10	8	12	10	0	0	0	3	2	0	1	0	0	0	2	0	1	0.363636	17.5716	7.22351	5.08656	5.08656	-3.18	10.9139	4.83369	-0.27532	2.03275	0.197806	0.403458	-0.151787	-0.116837	-0.258231	2.028	-0.716385	-0.0995676	4.30053	-13.6766
Mivacurium	1029.28	COc1cc2c(cc1OC)[C@@H](Cc1cc(OC)c(OC)c(OC)c1)[N+](C)(CCCOC(=O)CC/C=C/CCC(=O)OCCC[N+]1(C)CCc3cc(OC)c(OC)cc3[C@H]1Cc1cc(OC)c(OC)c(OC)c1)CC2	drugs	0.0230912	9.029	16	0	28	14	0	4	2	6	4	0	2	0	0	2	4	0	0	0.517241	45.8518	19.3691	14.9543	14.9543	-6.52	26.6192	13.4107	4.13861	4.43735	-2.72652	3.54544	-1.8851	-0.142062	1.8063	1.09071	-0.922366	-0.861014	9.5042	-20.9386
Moclobemide	268.744	O=C(NCCN1CCOCC1)c1ccc(Cl)cc1	drugs	0.897631	1.402	4	1	4	3	1	0	0	2	1	1	1	0	1	1	1	0	0	0.461538	10.9496	4.65324	3.17568	2.9237	-1.1	6.7313	3.97843	-2.28578	-0.165273	-0.0765801	-0.795321	-0.968039	0.209117	-0.368986	-0.939642	0.87485	-0.773676	-14.9341	2.43559
Modafinil	273.357	NC(=O)CS(=O)C(c1ccccc1)c1ccccc1	drugs	0.905545	2.01	3	2	5	2	1	1	1	2	2	0	0	0	0	0	2	0	0	0.133333	11.1766	5.71437	4.3912	2.75205	-1.94	6.29222	3.51349	-2.76996	1.01537	-1.12759	-0.284501	-0.815755	0.0768385	-0.726155	0.0986973	1.4969	-0.503917	-14.3026	-12.3196
Moexipril	498.576	CCOC(=O)[C@H](CCc1ccccc1)N[C@@H](C)C(=O)N1Cc2cc(OC)c(OC)cc2C[C@H]1C(=O)O	drugs	0.45464	2.5843	9	2	11	7	1	3	0	3	2	0	1	0	0	1	2	0	0	0.444444	21.153	8.71746	6.36133	6.36133	-3.59	12.3945	6.34015	-0.339251	1.83309	-0.607244	0.711487	-1.0007	0.0485242	-0.18914	0.349496	-0.110417	-0.402049	0.507116	-11.6723
Molindone	276.38	CCc1c(C)[nH]c2c1C(=O)C(CN1CCOCC1)CC2	drugs	0.917712	1.96282	4	1	3	3	0	1	1	3	1	1	2	1	1	1	0	0	1	0.6875	12.4979	5.94849	4.69044	4.69044	-1.13	5.70012	2.42361	-1.61614	-0.896506	-0.262889	-0.667124	0.599579	0.184778	0.308127	-1.58035	0.727718	-0.795582	-23.0225	-17.889
Mometasone	427.368	C[C@@H]1C[C@H]2[C@@H]3CCC4=CC(=O)C=C[C@]4(C)[C@@]3(Cl)[C@@H](O)C[C@]2(C)[C@@]1(O)C(=O)CCl	drugs	0.662817	3.4115	4	2	2	4	0	8	0	4	0	3	4	0	0	0	0	3	4	0.727273	18.0557	10.6173	9.93652	8.76902	-0.68	6.16422	2.15721	0.614958	-3.50069	-1.0366	0.853219	0.796156	-0.0295555	-1.10201	0.159298	-0.00127673	-0.839557	21.1527	20.3059
Monobenzone	200.237	Oc1ccc(OCc2ccccc2)cc1	drugs	0.824895	2.9712	2	1	3	2	0	0	0	2	2	0	0	0	0	0	2	0	0	0.0769231	8.25872	3.26817	2.08505	2.08505	-1.96	4.50912	2.74159	-3.43665	0.804257	-1.36487	-0.52417	-0.723647	0.0131941	-0.151069	0.431219	1.04725	-0.257454	-13.0886	-13.3175
Montelukast	586.197	CC(C)(O)c1ccccc1CC[C@@H](SCC1(CC(=O)O)CC1)c1cccc(/C=C/c2ccc3ccc(Cl)cc3n2)c1	drugs	0.173564	8.948	4	2	12	4	0	1	0	5	4	1	1	1	0	0	3	1	1	0.314286	25.0888	13.3291	9.75546	7.83109	-3.12	12.3992	7.79272	0.323403	2.06978	-3.06244	2.15612	0.360666	-0.203464	0.880451	0.610015	-0.673385	0.0608407	2.97438	-22.5194
Moricizine	427.526	CCOC(=O)Nc1ccc2c(c1)N(C(=O)CCN1CCOCC1)c1ccccc1S2	drugs	0.774511	4.1066	7	1	5	6	2	0	0	4	2	1	2	0	1	2	2	0	0	0.363636	17.7434	8.1147	6.17302	5.04275	-2.55	9.50705	4.60962	-0.675292	1.12586	-1.46801	-0.447946	-1.48622	0.191928	-0.604782	-1.10221	0.339747	-0.615598	-2.55335	-4.50644
Morphine	285.343	CN1CC[C@@]23c4c5c(O)ccc4C[C@@H]1[C@@H]2C=C[C@H](O)[C@@H]3O5	drugs	0.703347	1.1981	4	2	0	4	0	5	0	5	1	1	4	0	1	2	1	0	2	0.529412	11.99	6.93011	6.14974	6.14974	-1.52	3.62268	1.20716	-0.555586	-1.15548	-1.18643	-1.39986	-0.576256	0.105651	-0.218638	-0.474961	-0.365517	-0.606655	-1.35427	3.86827
Moxifloxacin	401.438	COc1c(N2C[C@@H]3CCCN[C@@H]3C2)c(F)cc2c(=O)c(C(=O)O)cn(C3CC3)c21	drugs	0.818518	2.3705	7	2	4	6	0	2	0	5	2	3	3	1	2	2	1	1	1	0.52381	16.2808	8.31982	6.48845	6.48845	-2.61	6.72532	2.88489	0.239187	-0.186796	-1.63982	-1.26971	0.427638	0.115516	0.229889	-1.42997	0.178992	-0.912167	0.520496	1.82167
Mupirocin	500.629	C/C(=C\C(=O)OCCCCCCCCC(=O)O)C[C@@H]1OC[C@H](C[C@@H]2O[C@H]2[C@@H](C)[C@H](C)O)[C@@H](O)[C@H]1O	drugs	0.108656	2.5925	9	4	16	8	0	8	0	2	0	2	2	0	2	2	0	0	0	0.846154	21.3044	10.215	7.09084	7.09084	-1.52	14.8989	10.5503	1.38489	-0.173175	2.00638	0.645644	-1.03778	0.120484	1.32244	-0.47013	-1.01104	-0.103391	15.2279	4.24776
Mycophenolate mofetil	433.501	COc1c(C)c2c(c(O)c1C/C=C(\C)CCC(=O)OCCN1CCOCC1)C(=O)OC2	drugs	0.469017	2.52402	8	1	9	8	0	0	0	3	1	1	2	0	1	2	1	0	0	0.565217	18.4923	7.84418	5.8	5.8	-2.58	10.6363	5.56612	-0.307151	0.510907	-0.016009	-0.0857943	-1.03115	0.103854	0.674905	-0.38299	-0.524659	-0.406799	2.17134	-3.14627
Mycophenolic acid	320.341	COc1c(C)c2c(c(O)c1C/C=C(\C)CCC(=O)O)C(=O)OC2	drugs	0.6182	2.73322	6	2	6	5	0	0	0	2	1	0	1	0	0	1	1	0	0	0.411765	13.4332	5.56343	4.03547	4.03547	-2.5	6.726	3.30623	-1.92579	0.488223	-0.175112	-0.0370114	-0.710425	0.0814742	0.0958996	0.083605	0.149073	-0.216997	-15.9341	-1.04327
Nabilone	372.549	CCCCCCC(C)(C)c1cc(O)c2c(c1)OC(C)(C)[C@@H]1CCC(=O)C[C@@H]21	drugs	0.599111	6.264	3	1	6	3	0	2	0	3	1	1	2	0	0	1	1	1	1	0.708333	17.73	9.8017	6.86125	6.86125	-1.51	7.48482	4.02289	-0.815047	-0.966387	-0.942838	1.02177	-0.638265	0.0886357	0.248418	-0.321002	-0.156893	-0.639464	-7.42236	2.60716
Nabumetone	228.291	COc1ccc2cc(CCC(C)=O)ccc2c1	drugs	0.801582	3.37	2	0	4	2	0	0	0	2	2	0	0	0	0	0	2	0	0	0.266667	10.1948	4.24945	2.87756	2.87756	-1.83	5.00046	2.84297	-3.173	0.602833	-1.25445	-0.148614	-0.778744	0.0456906	0.0370999	0.270575	0.837537	-0.521513	-13.1277	-11.6233
Nadolol	309.406	CC(C)(C)NCC(O)COc1cccc2c1C[C@H](O)[C@H](O)C2	drugs	0.641468	0.6348	5	4	5	5	0	3	1	2	1	0	1	0	0	0	1	0	1	0.647059	13.5424	7.0325	3.81576	3.81576	-1.14	6.95939	4.67826	-1.71048	-0.261259	0.403608	-0.0156696	-0.223869	0.0653659	-0.224829	0.574595	0.408258	-0.794681	-18.3195	3.45389
Nafarelin	1322.5	CC(C)CC(NC(=O)C(Cc1ccc2ccccc2c1)NC(=O)C(Cc1ccc(O)cc1)NC(=O)C(CO)NC(=O)C(Cc1c[nH]c2ccccc12)NC(=O)C(Cc1c[nH]cn1)NC(=O)C1CCC(=O)N1)C(=O)NC(CCCNC(=N)N)C(=O)N1CCCC1C(=O)NCC(N)=O	drugs	0.012783	-1.41323	30	19	33	15	11	9	9	8	6	2	2	2	2	2	4	0	0	0.409091	53.2067	24.3401	16.5713	16.5713	-10.91	33.7834	20.0553	9.00191	9.52285	-0.989865	2.13974	-0.279092	0.249405	-5.1788	-1.60857	0.728391	0.87729	23.1026	-13.0094
Nafcillin	414.483	CCOc1ccc2ccccc2c1C(=O)N[C@@H]1C(=O)N2[C@@H]1SC(C)(C)[C@@H]2C(=O)O	drugs	0.730105	2.4838	7	2	5	5	2	3	0	4	2	2	2	0	2	2	2	0	0	0.380952	17.1554	9.41301	6.95075	5.37922	-2.74	6.9471	3.02092	-0.117817	0.954767	-1.27763	-1.05082	-1.48592	0.216371	-0.673681	-1.17561	0.229871	-0.562305	-2.36646	-4.27283
Naftifine	287.406	CN(CC=Cc1ccccc1)Cc1cccc2ccccc21	drugs	0.639079	4.985	1	0	5	1	0	0	0	3	3	0	0	0	0	0	3	0	0	0.142857	12.9443	5.64808	3.84715	3.84715	-2.38	7.05752	3.62937	-2.71748	1.43958	-2.3077	0.241085	-1.04996	-0.0393911	0.249212	0.684568	0.464817	-0.271766	-8.63555	-17.3546
Nalbuphine	357.45	Oc1ccc2c3c1O[C@H]1[C@@H](O)CC[C@@]4(O)[C@@H](C2)N(CC2CCC2)CC[C@]314	drugs	0.751486	1.7073	5	3	2	5	0	5	0	6	1	3	5	0	1	2	1	2	3	0.714286	15.0252	9.24981	8.25918	8.25918	-1.3	4.9441	1.64134	0.890529	-2.31953	-1.70569	-0.909498	-0.0503615	0.0753128	-0.709131	-0.396205	-0.399837	-1.29909	14.187	15.2629
Nalidixic Acid	232.239	CCn1cc(C(=O)O)c(=O)c2ccc(C)nc21	drugs	0.849524	1.42302	5	1	2	4	0	0	0	2	2	0	0	2	0	0	0	0	0	0.25	9.59729	3.78687	2.6317	2.6317	-2.17	4.00892	1.79577	-3.03863	0.948099	-0.527844	-0.623493	2.12653	0.0293478	0.25196	-1.23599	1.0833	0.0897727	-16.4776	-31.2151
Naloxone	327.38	C=CCN1CC[C@@]23c4c5c(O)ccc4C[C@@H]1[C@]2(O)CCC(=O)[C@@H]3O5	drugs	0.80152	1.3014	5	2	2	5	0	4	0	5	1	2	4	0	1	2	1	1	2	0.526316	13.4946	7.56128	6.73236	6.73236	-1.85	4.40554	1.38097	-0.137717	-1.36379	-1.41731	-1.2163	-0.405998	0.101857	-0.445922	-0.512917	-0.0550811	-0.941895	-1.51453	4.17765
Naltrexone	341.407	O=C1CC[C@@]2(O)[C@H]3Cc4ccc(O)c5c4[C@@]2(CCN3CC2CC2)[C@H]1O5	drugs	0.853622	1.5254	5	2	2	5	0	4	0	6	1	3	5	0	1	2	1	2	3	0.65	14.2017	8.71598	7.55838	7.55838	-1.59	4.38334	1.55788	0.565936	-2.27545	-1.90371	-1.07865	-0.0754565	0.0856036	-0.785582	-0.538087	-0.155093	-1.35494	14.113	15.3456
Nandrolone decanoate	428.657	CCCCCCCCCC(=O)O[C@H]1CC[C@H]2[C@@H]3CCC4=CC(=O)CC[C@@H]4[C@H]3CC[C@]12C	drugs	0.288413	7.1807	3	0	9	3	0	6	0	4	0	3	4	0	0	0	0	3	4	0.857143	20.0026	11.2753	9.47129	9.47129	-1.12	10.2143	4.95717	1.06924	-3.24673	-0.89603	2.38829	0.420229	-0.0672673	-0.270441	0.123011	-0.990101	-0.129212	27.6175	18.7139
Nandrolone phenpropionate	406.566	C[C@]12CC[C@@H]3[C@H]4CCC(=O)C=C4CC[C@H]3[C@@H]1CC[C@@H]2OC(=O)CCc1ccccc1	drugs	0.604928	5.6728	3	0	4	3	0	6	0	5	1	3	4	0	0	0	1	3	4	0.62963	18.1467	10.3896	8.94746	8.94746	-1.9	7.97921	3.54563	0.565577	-2.65101	-2.31236	1.24205	0.397094	-0.0809315	-0.864886	0.310985	-0.259566	-0.65154	16.2722	17.9583
Naphazoline	210.28	c1ccc2c(c1)cccc2CC1=NCCN1	drugs	0.808265	2.384	2	1	2	2	0	0	0	3	2	0	1	0	0	1	2	0	0	0.214286	9.10999	4.07024	2.98136	2.98136	-1.83	3.96858	1.66819	-2.87716	0.543717	-1.50665	-0.877782	-0.852614	0.0577435	-0.074398	0.114045	0.560974	-0.472118	-10.609	-9.30155
Naproxen	230.263	COc1ccc2cc([C@H](C)C(=O)O)ccc2c1	drugs	0.881078	3.0365	3	1	3	2	0	1	0	2	2	0	0	0	0	0	2	0	0	0.214286	9.80516	4.03244	2.94189	2.94189	-2.03	4.45404	2.22849	-3.16135	0.672376	-1.32975	-0.413383	-0.72765	0.0533116	-0.17282	0.317021	1.11132	-0.60422	-13.4286	-12.3975
Naratriptan	335.473	CNS(=O)(=O)CCc1ccc2[nH]cc(C3CCN(C)CC3)c2c1	drugs	0.879014	2.0688	5	2	5	3	0	0	0	3	2	1	1	1	1	1	1	0	0	0.529412	14.6178	8.52049	6.27061	4.90702	-1.37	6.6288	3.76144	-1.4852	0.380127	-0.794843	-0.541845	0.369405	0.138222	0.460105	-1.23163	0.810142	-1.06582	-19.6608	-22.0207
Natamycin	665.733	C[C@H]1OC(O[C@H]2C=CC=CC=CC=CC[C@@H](C)OC(=O)C=C[C@H]3O[C@@H]3C[C@H](O)C[C@]3(O)C[C@H](O)[C@@H](C(=O)O)[C@H](C2)O3)[C@@H](O)[C@@H](N)[C@@H]1O	drugs	0.156889	0.1197	14	8	3	13	0	14	1	4	0	3	4	0	3	4	0	0	0	0.636364	26.433	12.5743	8.57534	8.57534	-2.76	16.5674	10.6135	3.42665	0.0710632	1.32629	-1.67814	-1.14882	0.0982704	0.79716	-0.528944	-1.21389	0.160509	16.9236	0.248729
Nateglinide	317.429	CC(C)C1CCC(C(=O)N[C@H](Cc2ccccc2)C(=O)O)CC1	drugs	0.846061	3.2609	4	2	6	2	1	1	0	2	1	1	1	0	0	0	1	1	1	0.578947	13.9954	6.94486	4.98267	4.98267	-1.84	8.13615	5.0847	-1.73359	-0.543534	-0.496778	0.636912	-0.473273	0.135988	-0.892944	-0.32335	0.883176	-0.8435	-11.7672	4.06906
Nebivolol	405.441	OC(CNCC(O)C1CCc2cc(F)ccc2O1)C1CCc2cc(F)ccc2O1	drugs	0.688462	2.3636	5	3	6	5	0	4	4	4	2	0	2	0	0	2	2	0	0	0.454545	15.983	7.68699	5.56341	5.56341	-2.22	8.64976	4.68543	-0.764724	0.71575	-1.18028	-0.590452	-1.05052	0.0650071	0.308341	0.21799	0.503807	-0.56946	-3.56133	-8.13373
Nedocromil	371.345	CCCc1c2oc(C(=O)O)cc(=O)c2cc2c(=O)cc(C(=O)O)n(CC)c21	drugs	0.659607	2.4767	8	2	5	6	0	0	0	3	3	0	0	2	0	0	1	0	0	0.263158	14.7363	6.10127	4.42814	4.42814	-3.42	6.71236	2.88451	-1.88318	2.14561	-1.24407	-0.0957373	1.97348	-0.0407097	0.379934	-0.617376	0.581504	0.0122724	-13.0981	-33.4026
Nefazodone	470.017	CCc1nn(CCCN2CCN(c3cccc(Cl)c3)CC2)c(=O)n1CCOc1ccccc1	drugs	0.454218	3.5519	7	0	10	7	0	0	0	4	3	1	1	1	1	1	2	0	0	0.44	19.9537	8.6872	6.26748	6.03238	-2.77	11.3867	6.1779	-0.44535	1.81663	-1.39205	0.260432	0.14534	-0.0130045	1.03339	-0.419752	-0.270126	-0.460843	-0.673248	-23.5718
Nelarabine	297.271	COc1nc(N)nc2c1ncn2[C@@H]1O[C@H](CO)[C@@H](O)[C@@H]1O	drugs	0.505613	-1.9714	10	5	3	10	0	4	0	3	2	1	1	2	1	1	0	0	0	0.545455	11.1182	4.64399	3.39139	3.39139	-2.01	5.07446	2.08313	-0.963215	1.10655	0.679237	-1.56708	2.29218	0.0320336	0.387544	-0.783415	-0.147645	-0.135155	-12.7164	-26.1574
Nelfinavir	567.796	Cc1c(O)cccc1C(=O)N[C@@H](CSc1ccccc1)[C@H](O)CN1C[C@H]2CCCC[C@H]2C[C@H]1C(=O)NC(C)(C)C	drugs	0.326501	4.74762	7	4	9	6	2	5	0	4	2	2	2	0	1	1	2	1	1	0.5625	25.0453	13.5637	9.35954	8.22826	-2.55	13.4079	8.01527	1.31619	0.770254	-1.03742	1.08959	-0.97873	0.0532723	-0.696318	-0.125805	-0.483795	-0.304892	2.19152	-9.31803
Neostigmine	223.296	CN(C)C(=O)Oc1cccc([N+](C)(C)C)c1	drugs	0.717081	1.9437	4	0	2	2	1	0	0	1	1	0	0	0	0	0	1	0	0	0.416667	10.5203	4.77221	2.16253	2.16253	-1.55	4.53113	3.23853	-3.13367	0.101302	0.0288588	-0.0964112	-0.630116	0.121164	-0.576287	-0.200036	0.535059	-0.119333	-21.9975	1.56361
Nepafenac	254.289	NC(=O)Cc1cccc(C(=O)c2ccccc2)c1N	drugs	0.640422	1.5276	4	4	4	3	1	0	0	2	2	0	0	0	0	0	2	0	0	0.0666667	10.2971	4.21661	2.84171	2.84171	-2.62	5.35065	2.79616	-2.68576	1.47871	-0.866321	-0.426757	-0.679209	0.0165188	-0.893403	0.660475	0.66564	0.139144	-10.878	-14.7082
Netilmicin	475.587	CCN[C@@H]1C[C@H](N)[C@@H](O[C@H]2OC(CN)=CC[C@H]2N)[C@H](O)[C@H]1O[C@H]1OC[C@H](O)[C@@H](NC)[C@@]1(C)O	drugs	0.175035	-3.2007	12	11	8	12	0	11	0	3	0	2	3	0	1	2	0	1	1	0.904762	19.5931	9.24085	6.71313	6.71313	-0.9	11.2258	5.67874	1.90792	-0.710666	2.36549	-0.810314	0.153769	0.0567099	-0.230776	0.850936	-1.05204	-0.780401	12.2006	0.759536
Nevirapine	266.304	Cc1ccnc2c1NC(=O)c1cccnc1N2C1CC1	drugs	0.861716	2.65122	5	1	1	4	1	0	0	4	2	1	2	2	0	1	0	1	1	0.266667	11.1282	5.25633	3.77753	3.77753	-2.43	4.03042	1.59166	-1.84486	0.288561	-1.47942	-0.683787	2.10847	0.0519243	-0.520797	-1.82252	0.667773	0.169269	-12.9497	-31.2078
Nicardipine	479.533	COC(=O)C1=C(C)NC(C)=C(C(=O)OCCN(C)Cc2ccccc2)C1c1cccc([N+](=O)[O-])c1	drugs	0.329449	3.6778	9	1	9	8	0	1	1	3	2	0	1	0	0	1	2	0	0	0.307692	20.2387	8.33834	5.80143	5.80143	-3.98	11.4351	6.1275	-0.599469	1.86248	-0.964729	0.601484	-0.900684	-0.0546999	0.435363	0.820362	-0.429569	0.166723	0.60598	-14.2094
Nicergoline	484.394	CO[C@]12C[C@@H](COC(=O)c3cncc(Br)c3)CN(C)[C@@H]1Cc1cn(C)c3cccc2c13	drugs	0.526092	3.9109	6	0	4	6	0	3	0	5	3	1	2	2	1	1	1	0	1	0.416667	19.5549	9.69417	7.35929	6.92562	-2.22	7.72624	3.30162	-0.258598	1.05698	-1.864	-0.16526	1.71585	-0.0350288	0.970854	-1.3444	-0.226435	-0.0704527	-9.63146	-30.4826
Niclosamide	327.123	O=C(Nc1ccc([N+](=O)[O-])cc1Cl)c1cc(Cl)ccc1O	drugs	0.66118	3.8595	6	2	3	4	1	0	0	2	2	0	0	0	0	0	2	0	0	0	11.8511	4.88049	3.16272	2.61491	-2.31	5.98659	3.41885	-2.70233	1.43283	-1.19647	-0.161703	-0.760863	-0.00307161	-0.61012	0.454389	0.772646	0.214095	-10.9908	-14.4259
Nicotine	162.236	CN1CCCC1c1cccnc1	drugs	0.626152	1.8483	2	0	1	2	0	1	1	2	1	1	1	1	1	1	0	0	0	0.5	7.4025	3.42499	2.58963	2.58963	-0.89	3.23293	1.34457	-2.57514	-0.568226	0.151271	-0.955887	0.54062	0.114775	0.612542	-1.23258	0.07866	0.319048	-24.6626	-17.612
Nifedipine	346.339	COC(=O)C1=C(C)NC(C)=C(C(=O)OC)C1c1ccccc1[N+](=O)[O-]	drugs	0.505505	2.1756	8	1	4	7	0	0	0	2	1	0	1	0	0	1	1	0	0	0.294118	14.2835	5.43445	4.01544	4.01544	-3.16	7.16342	3.23204	-1.77592	0.839105	-0.234105	-0.19972	-0.611664	0.0205928	0.0434368	0.353195	-0.170891	0.213899	-10.5285	-2.07976
Niflumic Acid	282.221	O=C(O)c1cccnc1Nc1cccc(C(F)(F)F)c1	drugs	0.903425	3.5422	4	2	3	3	0	0	0	2	2	0	0	1	0	0	1	0	0	0.0769231	9.97802	3.90829	2.49076	2.49076	-2.57	5.19898	3.05495	-3.1312	1.10751	-1.2109	-0.418921	0.598396	0.0225763	-0.0054718	-0.452738	1.3894	-0.0304747	-23.9801	-26.275
Nilotinib	529.526	Cc1cn(-c2cc(NC(=O)c3ccc(C)c(Nc4nccc(-c5cccnc5)n4)c3)cc(C(F)(F)F)c2)cn1	drugs	0.26586	6.35584	8	2	6	7	1	0	0	5	5	0	0	3	0	0	2	0	0	0.107143	20.8611	8.80465	5.87192	5.87192	-5.06	10.3647	5.92697	-0.663943	4.19288	-2.88835	0.822224	2.72476	-0.184476	0.575663	-0.80431	-0.378924	1.08922	6.67791	-26.7412
Nilutamide	317.223	CC1(C)NC(=O)N(c2ccc([N+](=O)[O-])c(C(F)(F)F)c2)C1=O	drugs	0.514937	2.4484	7	1	2	4	3	0	0	2	1	1	1	0	1	1	1	0	0	0.333333	11.3934	5.15204	3.10071	3.10071	-2.65	4.68146	2.46807	-1.76088	0.743652	-0.0244119	-0.49669	-1.09818	0.197625	-1.44138	-0.959026	-0.199338	0.74482	-15.8622	5.74056
Nilvadipine	385.376	COC(=O)C1=C(C#N)NC(C)=C(C(=O)OC(C)C)C1c1cccc([N+](=O)[O-])c1	drugs	0.464337	2.45788	9	1	5	8	0	1	1	2	1	0	1	0	0	1	1	0	0	0.315789	15.808	6.29491	4.05732	4.05732	-3.67	8.34788	4.01067	-1.40808	1.0267	-0.177264	-0.0341531	-0.643603	0.00873933	0.11376	0.470733	-0.150121	0.347458	-10.1856	-2.0315
Nimodipine	418.446	COCCOC(=O)C1=C(C)NC(C)=C(C(=O)OC(C)C)C1c1cccc([N+](=O)[O-])c1	drugs	0.296342	2.9708	9	1	8	8	0	1	1	2	1	0	1	0	0	1	1	0	0	0.428571	17.6833	7.07024	4.47791	4.47791	-3.2	10.0174	5.23535	-1.01699	1.02119	0.18766	0.503086	-0.685165	-0.00605285	0.447075	0.552373	-0.562182	0.39344	-9.3913	-1.57691
Nisoldipine	388.42	COC(=O)C1=C(C)NC(C)=C(C(=O)OCC(C)C)C1c1ccccc1[N+](=O)[O-]	drugs	0.452786	3.2018	8	1	6	7	0	1	1	2	1	0	1	0	0	1	1	0	0	0.4	16.5679	6.93518	4.3778	4.3778	-3.16	8.68553	4.21493	-1.35376	0.81251	-0.124674	0.25439	-0.717812	0.0272692	0.284617	0.334795	-0.181212	0.220946	-9.93332	-1.69398
Nitazoxanide	307.287	CC(=O)Oc1ccccc1C(=O)Nc1ncc([N+](=O)[O-])s1	drugs	0.401027	2.2289	8	1	4	7	1	0	0	2	2	0	0	1	0	0	1	0	0	0.0833333	11.5472	4.81379	3.14371	2.27927	-2.81	6.09468	3.60062	-2.27755	1.80694	-0.406484	-0.104271	0.768298	-0.0620172	-0.228145	0.0193061	0.00462394	0.911542	-27.0069	-28.8877
Nitisinone	329.23	O=C(c1ccc(C(F)(F)F)cc1[N+](=O)[O-])C1C(=O)CCCC1=O	drugs	0.36769	2.7346	6	0	3	5	0	0	0	2	1	1	1	0	0	0	1	1	1	0.357143	11.5531	5.07024	3.53971	3.53971	-2.58	5.89951	3.27495	-1.91442	-0.149237	-0.435732	0.265967	-0.120938	-0.0627663	-0.233735	0.757893	-0.551628	0.479448	-16.6608	-3.92506
Nitrazepam	281.271	O=C1CN=C(c2ccccc2)c2cc([N+](=O)[O-])ccc2N1	drugs	0.677109	2.3843	6	1	2	4	1	0	0	3	2	0	1	0	0	1	2	0	0	0.0666667	10.9451	4.56603	3.17118	3.17118	-3.02	5.16291	2.50771	-2.3623	1.35456	-1.46693	-0.751157	-0.893725	0.0348266	-0.684616	0.158942	0.32235	0.158932	-8.39886	-13.6026
Nitrendipine	360.366	CCOC(=O)C1=C(C)NC(C)=C(C(=O)OC)C1c1cccc([N+](=O)[O-])c1	drugs	0.488247	2.5657	8	1	5	7	0	1	1	2	1	0	1	0	0	1	1	0	0	0.333333	14.9906	5.69951	4.07538	4.07538	-3.16	7.81433	3.58425	-1.58766	0.809716	-0.171214	-0.0564045	-0.660358	0.0215667	0.159212	0.377308	-0.0867298	0.27127	-10.3187	-1.98367
Nitrofurantoin	238.159	O=C1CN(/N=C\c2ccc([N+](=O)[O-])o2)C(=O)N1	drugs	0.345748	0.0735	9	1	3	6	3	0	0	2	1	1	1	1	1	1	0	0	0	0.125	8.32204	3.08866	1.89106	1.89106	-2.71	4.04025	2.2746	-1.85146	1.25704	0.642469	-0.968212	0.495094	0.10276	-1.24763	-1.30099	-0.433476	1.64077	-31.0184	-13.9197
Nitrofurazone	198.138	NC(=O)N/N=C/c1ccc([N+](=O)[O-])o1	drugs	0.408189	0.19	8	3	3	5	2	0	0	1	1	0	0	1	0	0	0	0	0	0	6.83682	2.16736	1.15907	1.15907	-2.38	4.02821	2.58778	-2.84981	1.37227	0.755588	-0.550297	0.925196	0.007443	-1.10222	-0.36477	0.187602	1.53982	-31.2988	-14.7537
Nitroglycerin	227.085	O=[N+]([O-])OCC(CO[N+](=O)[O-])O[N+](=O)[O-]	drugs	0.373166	-1.0201	12	0	8	9	0	0	0	0	0	0	0	0	0	0	0	0	0	1	7.00744	1.98977	0.966812	0.966812	-2.4	6.11454	7.94483	-2.34402	-0.136947	2.45443	0.117749	-0.0392381	0.117702	0.0923329	0.513294	-0.798323	-0.407278	-13.3729	19.7906
Nitroprusside	215.941	N#C[Fe-2](C#N)(C#N)(C#N)(C#N)N=O	drugs	0.453705	0.2985	7	0	1	7	0	0	0	0	0	0	0	0	0	0	0	0	0	0	7.04927	7.17009	4.65383	1.12872	-2.43052	2.03797	0.721379	-2.91561	0.282751	0.696022	-0.469314	-0.0124253	-0.0422888	-0.244795	0.521205	0.117292	1.07852	-28.7842	1.73939
Nitroxoline	190.158	O=[N+]([O-])c1ccc(O)c2ncccc12	drugs	0.549467	1.8486	5	1	1	4	0	0	0	2	2	0	0	1	0	0	1	0	0	0	7.04489	2.76049	1.92205	1.92205	-2.17	2.95145	1.14875	-3.20918	1.18296	-0.798167	-0.760783	0.872632	-0.0756383	0.0909601	0.115441	0.327845	0.774845	-27.3662	-26.1855
Nizatidine	331.467	CN/C(=C\[N+](=O)[O-])NCCSCc1csc(CN(C)C)n1	drugs	0.379953	1.3225	7	2	10	8	0	0	0	1	1	0	0	1	0	0	0	0	0	0.583333	14.0908	6.57568	4.24152	2.36644	-1.32	9.5863	7.88096	-1.78256	0.680785	1.34742	0.694737	0.976716	0.00352781	0.692385	-0.162405	-0.0702184	-0.0133026	-28.3996	-12.9229
Nonoxynol-9	616.833	CCCCCCCCCc1ccc(OCCOCCOCCOCCOCCOCCOCCOCCOCCO)cc1	drugs	0.109842	4.4836	10	1	35	10	0	0	0	1	1	0	0	0	0	0	1	0	0	0.818182	26.8156	9.98632	6.32844	6.32844	-1.34	33.551	29.1487	0.741001	1.84636	2.32207	4.08928	-1.1344	-0.0613425	2.01932	0.493839	0.0997562	-1.07404	4.03564	31.564
Norelgestromin	327.468	C#CC1(O)CCC2C3CCC4=CC(=NO)CCC4C3CCC21CC	drugs	0.43184	4.1437	3	2	1	3	0	6	6	4	0	3	4	0	0	0	0	3	4	0.761905	14.6697	8.52029	8.1622	8.1622	-1.27	5.62898	1.98685	0.545825	-3.5368	-0.968209	0.796971	0.690874	-0.0807477	-0.887365	0.61289	-0.254833	0.430111	23.0532	16.6246
Norethindrone	298.426	C#C[C@]1(O)CC[C@H]2[C@@H]3CCC4=CC(=O)CC[C@@H]4[C@H]3CC[C@@]21C	drugs	0.695089	3.4925	2	1	0	2	0	6	0	4	0	3	4	0	0	0	0	3	4	0.75	13.4764	8.30304	7.69045	7.69045	-1.07	4.71237	1.75242	-0.161655	-3.69314	-1.23907	0.588203	0.708537	-0.00558525	-1.21158	0.0214168	-0.162381	-0.62015	19.3411	21.7189
Norfloxacin	319.336	CCn1cc(C(=O)O)c(=O)c2cc(F)c(N3CCNCC3)cc21	drugs	0.891026	1.2683	6	2	3	5	0	0	0	3	2	1	1	1	1	1	1	0	0	0.375	12.8037	5.52088	4.17754	4.17754	-2.41	6.0003	2.6763	-1.79421	0.760006	-0.915853	-1.10304	0.446498	0.109861	0.1805	-0.963038	0.828131	-0.704135	-19.4255	-22.6932
Norgestimate	369.505	C#C[C@]1(OC(C)=O)CC[C@H]2[C@@H]3CCC4=C/C(=N/O)CC[C@@H]4[C@H]3CC[C@@]21CC	drugs	0.331697	4.7145	4	1	2	4	0	6	0	4	0	3	4	0	0	0	0	3	4	0.73913	16.539	9.08067	8.44539	8.44539	-1.76	6.68921	2.57469	0.591888	-3.16353	-1.00283	1.23706	0.703164	-0.0881011	-0.892918	0.473324	-1.07605	0.121998	22.7795	18.4389
Nortriptyline	263.384	CNCCC=C1c2ccccc2CCc2ccccc21	drugs	0.829968	3.8264	1	1	3	1	0	0	0	3	2	0	1	0	0	0	2	0	1	0.263158	12.0246	5.32432	4.02155	4.02155	-1.86	6.06175	2.54328	-2.6714	0.252659	-1.77801	-0.0288426	-0.709697	0.0313026	-0.195017	0.247478	0.809246	-0.572794	-11.0454	-10.5252
Novobiocin	612.632	CO[C@@H]1[C@@H](OC(N)=O)[C@@H](O)[C@H](Oc2ccc3c(O)c(NC(=O)c4ccc(O)c(CC=C(C)C)c4)c(=O)oc3c2C)OC1(C)C	drugs	0.183746	3.62712	13	6	8	11	2	4	0	4	3	1	1	1	1	1	2	0	0	0.387097	25.1656	11.2177	7.32566	7.32566	-4.59	12.5641	6.49093	1.20326	3.13861	-0.872435	0.399358	0.166934	-0.00213939	-0.463672	-0.0303287	-0.714523	0.3843	12.9219	-11.3544
Nystatin	926.107	CC1C=CC=CCCC=CC=CC=CC=CC(OC2O[C@H](C)[C@@H](O)[C@H](N)[C@@H]2O)CC(O)C(C(=O)O)C(O)CC(=O)CC(O)C(O)CCC(O)CC(O)CC(O)CC(=O)OC(C)C(C)C1O	drugs	0.174052	0.7783	18	13	3	17	0	18	14	2	0	1	2	0	1	2	0	0	0	0.680851	37.8378	17.3501	11.7127	11.7127	-3.47	30.0207	21.3595	4.6307	1.05459	2.12547	0.268499	-0.730242	-0.0951006	0.57921	1.42278	1.19392	0.828879	22.846	-4.26528
Octreotide	1019.26	CC(O)[C@@H]1NC(=O)[C@H](CCCCN)NC(=O)[C@@H](Cc2c[nH]c3ccccc23)NC(=O)[C@H](Cc2ccccc2)NC(=O)[C@@H](NC(=O)[C@H](N)Cc2ccccc2)CSSC[C@@H](C(=O)N[C@H](CO)[C@@H](C)O)NC1=O	drugs	0.0455176	-0.8054	20	15	17	14	7	10	1	5	4	1	1	1	1	1	3	0	0	0.44898	41.3084	20.0263	14.2727	11.8507	-6.01	28.1384	17.0791	5.18456	6.01159	0.0630397	1.66089	-0.36923	0.109558	-3.42821	-0.271235	-0.0666892	0.0015618	21.2789	-12.7181
Ofloxacin	361.373	CC1COc2c(N3CCN(C)CC3)c(F)cc3c(=O)c(C(=O)O)cn1c32	drugs	0.87474	1.544	7	1	2	6	0	1	1	4	2	1	2	1	1	2	1	0	0	0.444444	14.6591	6.96696	5.19184	5.19184	-2.61	5.97977	2.43846	-1.0653	0.612592	-1.24931	-1.36262	0.270516	0.129041	0.370988	-1.2708	0.504953	-0.698543	-19.2152	-21.2474
Olanzapine	312.442	Cc1cc2c(s1)Nc1ccccc1N=C2N1CCN(C)CC1	drugs	0.808256	3.43922	4	1	0	5	0	0	0	4	2	1	2	1	1	2	1	0	0	0.352941	13.7816	7.22406	5.24352	4.27759	-1.85	5.40929	2.40127	-1.46958	0.398428	-1.51146	-1.20083	0.188479	0.104034	0.550828	-1.38484	0.285135	-0.404133	-19.8776	-20.9251
Olmesartan	446.511	CCCc1nc(C(C)(C)O)c(C(=O)O)n1Cc1ccc(-c2ccccc2-c2nnn[nH]2)cc1	drugs	0.376501	3.6566	9	3	8	7	0	0	0	4	4	0	0	2	0	0	2	0	0	0.291667	18.7789	8.41792	5.4355	5.4355	-3.85	8.95005	4.53516	-0.949903	3.10674	-1.79108	0.468287	1.81848	-0.128652	0.681444	0.037039	-0.160826	0.0938801	5.21669	-28.0387
Olopatadine	337.419	CN(C)CC/C=C1/c2ccccc2COc2ccc(CC(=O)O)cc21	drugs	0.905755	3.5895	4	1	5	3	0	0	0	3	2	0	1	0	0	1	2	0	0	0.285714	14.6582	6.5566	4.30498	4.30498	-2.59	7.5324	4.08984	-2.17956	0.854065	-1.63321	-0.236916	-1.01946	0.0865243	0.0182138	-0.100686	0.929946	-0.875813	-9.10765	-8.91969
Olsalazine	302.242	O=C(O)c1cc(/N=N/c2ccc(O)c(C(=O)O)c2)ccc1O	drugs	0.639963	2.9096	8	4	4	6	0	0	0	2	2	0	0	0	0	0	2	0	0	0	10.9639	4.21321	2.70203	2.70203	-3.42	5.91648	3.17912	-2.47217	1.76042	-1.08282	-0.446305	-0.54548	-0.0476677	-0.37429	1.09453	0.698651	0.100024	-10.115	-15.2055
Omeprazole	345.424	COc1ccc2nc(S(=O)Cc3ncc(C)c(OC)c3C)[nH]c2c1	drugs	0.769239	2.89974	6	1	5	5	0	1	1	3	3	0	0	2	0	0	1	0	0	0.294118	14.8604	6.82747	5.06085	3.90056	-2.41	6.60426	2.98925	-2.06193	1.68355	-1.32899	-0.065875	1.90604	-0.0180528	0.577519	-0.900538	1.01064	-0.229875	-13.4645	-33.1791
Ondansetron	293.37	Cc1nccn1CC1CCc2c(c3ccccc3n2C)C1=O	drugs	0.728009	3.12852	4	0	2	4	0	1	1	4	3	0	1	2	0	0	1	0	1	0.333333	12.9127	6.12453	4.91571	4.91571	-2.36	4.83378	1.83161	-2.02562	1.04264	-1.89179	-0.216104	2.02888	-0.0403061	0.399127	-0.919457	0.54703	-0.0248475	-13.1016	-32.4394
Orciprenaline	211.261	CC(C)NCC(O)c1cc(O)cc(O)c1	drugs	0.602133	1.1292	4	4	4	4	0	1	1	1	1	0	0	0	0	0	1	0	0	0.454545	8.9355	3.86149	2.02909	2.02909	-1.26	4.99996	3.77124	-2.78042	0.158751	0.552926	-0.322976	-0.371741	0.0566981	-0.124275	0.631176	0.47265	-0.196369	-23.7034	2.48168
Orlistat	495.745	CCCCCCCCCCC[C@@H](C[C@@H]1OC(=O)[C@H]1CCCCCC)OC(=O)[C@H](CC(C)C)NC=O	drugs	0.0948675	6.8819	6	1	23	5	1	4	0	1	0	1	1	0	1	1	0	0	0	0.896552	23.0262	10.8095	7.05627	7.05627	-1.59	19.5811	13.9152	0.606336	0.162514	1.92495	2.89302	-1.37684	0.147182	1.28905	-0.883008	-0.671183	0.150267	2.62588	31.1086
Orphenadrine	269.388	Cc1ccccc1C(OCCN(C)C)c1ccccc1	drugs	0.793209	3.66262	2	0	6	2	0	1	1	2	2	0	0	0	0	0	2	0	0	0.333333	12.5432	5.32138	3.39627	3.39627	-1.64	7.22467	3.92476	-2.78729	0.580139	-1.11386	0.182441	-0.859716	0.0499134	0.229596	0.242867	1.00274	-0.618469	-12.8034	-10.8486
Oseltamivir	312.41	CCOC(=O)C1=C[C@@H](OC(CC)CC)[C@H](NC(C)=O)[C@@H](N)C1	drugs	0.691224	1.2854	6	3	7	5	1	3	0	1	0	0	1	0	0	0	0	0	1	0.75	13.9255	5.54586	3.8041	3.8041	-1.4	8.90151	5.1034	-1.73735	-0.624379	1.32594	0.548295	-0.337829	0.180777	-0.664045	-0.278441	0.529016	-0.60374	-8.74096	23.6953
Ospemifene	378.899	OCCOc1ccc(/C(=C(/CCCl)c2ccccc2)c2ccccc2)cc1	drugs	0.405356	5.6457	2	1	8	2	0	0	0	3	3	0	0	0	0	0	3	0	0	0.166667	15.9007	6.499	4.52297	4.33399	-2.55	9.95857	5.00064	-2.06324	1.81586	-1.96484	0.82524	-1.08285	-0.0857813	0.503976	0.988076	-0.0193982	0.049021	-1.55846	-18.4042
Ouabain	584.659	C[C@@H]1O[C@@H](O[C@H]2C[C@@H](O)[C@]3(CO)[C@H]4[C@H](O)C[C@]5(C)[C@@H](C6=CC(=O)OC6)CC[C@]5(O)[C@@H]4CC[C@]3(O)C2)[C@H](O)[C@H](O)[C@H]1O	drugs	0.140164	-1.515	12	8	4	12	0	15	0	6	0	5	6	0	1	2	0	4	4	0.896552	23.5029	13.8275	12.1716	12.1716	-1.19	9.91374	3.98948	4.39434	-3.16357	0.0368122	-0.332532	1.13897	-0.115371	-1.19326	0.956734	-1.69789	-0.815138	28.2192	6.43593
Oxacillin	401.444	Cc1onc(-c2ccccc2)c1C(=O)N[C@@H]1C(=O)N2[C@@H]1SC(C)(C)[C@@H]2C(=O)O	drugs	0.752451	1.89532	8	2	4	6	2	3	0	4	2	2	2	1	2	2	1	0	0	0.368421	16.3182	9.14856	6.67007	5.09854	-2.81	6.37019	2.68691	-0.140717	1.0633	-0.967692	-1.24494	-0.0612185	0.206359	-0.493783	-1.9828	0.341566	-0.219912	-0.3403	-3.38189
Oxaliplatin	395.272	O=C1O[Pt]2(N[C@@H]3CCCC[C@H]3N2)OC1=O	drugs	0.534188	-0.5957	6	2	0	6	0	2	0	3	0	3	3	0	2	2	0	1	1	0.75	10.2046	8.81548	8.26748	2.70655	-0.451688	3.26837	1.5138	-0.285744	-2.01573	0.61922	-1.52883	-0.262747	0.153943	0.0156549	-0.830479	-0.817094	-0.563562	5.81684	9.52876
Oxamniquine	279.34	CC(C)NCC1CCc2cc(CO)c([N+](=O)[O-])cc2N1	drugs	0.564965	1.8118	6	3	5	5	0	1	1	2	1	0	1	0	0	1	1	0	0	0.571429	11.8488	5.49618	3.56577	3.56577	-1.66	6.19379	3.26064	-1.87083	0.161016	0.280079	-0.249369	-0.59382	0.0921781	0.125641	0.250607	0.00352268	-0.35466	-16.2058	-0.727465
Oxandrolone	306.446	C[C@]1(O)CC[C@H]2[C@@H]3CC[C@H]4CC(=O)OC[C@]4(C)[C@H]3CC[C@@]21C	drugs	0.696291	3.5431	3	1	0	3	0	7	0	4	0	4	4	0	1	1	0	3	3	0.947368	14.23	9.29041	8.58458	8.58458	-0.57	4.49349	1.74889	0.541832	-3.85365	-0.877032	0.0453209	0.299962	0.0958934	-0.689227	-0.651162	-0.394725	-1.00741	20.2393	18.1105
Oxaprozin	293.322	O=C(O)CCc1nc(-c2ccccc2)c(-c2ccccc2)o1	drugs	0.771185	4.0258	4	1	5	3	0	0	0	3	3	0	0	1	0	0	2	0	0	0.111111	11.8986	4.91112	3.30739	3.30739	-2.88	6.26301	3.06146	-2.68217	1.76274	-1.97078	-0.142133	0.423257	-0.0271915	0.232985	-0.0932478	0.923136	-0.183614	-3.04932	-30.6425
Oxazepam	286.718	O=C1Nc2ccc(Cl)cc2C(c2ccccc2)=NC1O	drugs	0.845729	2.4479	4	2	1	3	1	1	1	3	2	0	1	0	0	1	2	0	0	0.0666667	11.1327	4.83299	3.26282	3.02772	-2.17	5.07407	2.30902	-2.52998	0.990065	-1.55184	-0.946626	-0.932189	0.0672391	-0.722639	-0.0198069	0.972551	-0.150723	-11.6904	-8.36364
Oxcarbazepine	252.273	NC(=O)N1c2ccccc2CC(=O)c2ccccc21	drugs	0.782958	2.6422	4	2	0	2	2	0	0	3	2	0	1	0	0	1	2	0	0	0.0666667	10.167	4.41946	3.24927	3.24927	-2.62	4.24236	1.77549	-2.5864	1.20482	-1.57627	-0.8328	-1.05101	0.109739	-1.34571	-0.314041	0.621446	0.174445	-12.782	-7.52835
Oxiconazole	429.134	Clc1ccc(CO/N=C(/Cn2ccnc2)c2ccc(Cl)cc2Cl)c(Cl)c1	drugs	0.350148	6.1178	4	0	6	4	0	0	0	3	3	0	0	1	0	0	2	0	0	0.111111	16.3958	7.09361	4.67823	3.54348	-1.72	8.77968	4.92091	-2.0757	1.79085	-1.6591	0.7361	0.394835	-0.133776	0.947059	0.185476	-0.070333	0.513317	-1.15677	-26.8762
Oxprenolol	265.353	C=CCOc1ccccc1OCC(O)CNC(C)C	drugs	0.670456	1.9891	4	2	9	4	0	1	1	1	1	0	0	0	0	0	1	0	0	0.466667	11.6336	4.57419	2.39879	2.39879	-1.52	8.55915	6.26755	-2.55121	0.304777	0.480924	0.304986	-0.589273	0.0705808	0.192014	0.315769	0.795992	-0.437886	-20.8979	3.46035
Oxtriphylline	283.332	Cn1c2nc[n-]c2c(=O)n(C)c1=O.C[N+](C)(C)CCO	drugs	0.661672	-1.7257	8	1	2	6	0	0	0	2	2	0	0	2	0	0	0	0	0	0.583333	12.4913	5.48918	2.74826	2.74826	-1.93	6.01574	3.5485	-2.34087	0.957546	0.421072	-0.609742	2.36897	0.0279204	0.27016	-0.888167	0.296621	-0.321279	-15.837	-29.3145
Oxybenzone	228.247	COc1ccc(C(=O)c2ccccc2)c(O)c1	drugs	0.821283	2.6318	3	1	3	3	0	0	0	2	2	0	0	0	0	0	2	0	0	0.0714286	9.38251	3.57823	2.4855	2.4855	-2.29	4.69904	2.28079	-3.24397	0.952752	-1.3583	-0.536192	-0.684364	0.00951837	-0.207658	0.497606	1.03153	-0.278596	-12.9658	-13.3121
Oxybuprocaine	308.422	CCCCOc1cc(C(=O)OCCN(CC)CC)ccc1N	drugs	0.408847	2.9463	5	2	10	5	0	0	0	1	1	0	0	0	0	0	1	0	0	0.588235	13.9311	5.11742	3.53982	3.53982	-1.75	10.0562	5.93458	-2.01737	0.499919	0.721703	0.918683	-0.600544	0.0462032	0.434899	0.505993	-0.0928322	-0.190176	-19.8331	5.29471
Oxybutynin	357.494	CCN(CC)CC#CCOC(=O)C(O)(c1ccccc1)C1CCCCC1	drugs	0.60057	3.3429	4	1	7	4	0	1	1	2	1	1	1	0	0	0	1	1	1	0.590909	16.039	6.85842	5.31861	5.31861	-1.83	10.3506	5.09275	-1.37496	-0.506964	-0.307626	0.895849	-0.357655	0.0309669	-0.0257191	0.290636	0.314193	-0.486753	-8.64429	2.68983
Oxycodone	315.369	COc1ccc2c3c1O[C@H]1C(=O)CC[C@@]4(O)[C@@H](C2)N(C)CC[C@]314	drugs	0.839283	1.0482	5	1	1	5	0	4	0	5	1	2	4	0	1	2	1	1	2	0.611111	13.4641	7.44141	6.7301	6.7301	-1.59	4.08051	1.31933	-0.236667	-1.58798	-1.39711	-1.27645	-0.393331	0.121402	-0.413938	-0.63688	-0.0810412	-1.1434	-1.57221	4.20441
Oxymetazoline	260.381	Cc1cc(C(C)(C)C)c(O)c(C)c1CC1=NCCN1	drugs	0.858525	2.85074	3	2	2	3	0	0	0	2	1	0	1	0	0	1	1	0	0	0.5625	12.5931	6.37515	3.7956	3.7956	-1.51	4.8746	2.74881	-2.44216	-0.265841	-0.400155	-0.334615	-0.754056	0.161976	-0.0292842	-0.373167	0.598385	-0.846911	-15.9506	0.985679
Oxymorphone	301.342	CN1CC[C@@]23c4c5c(O)ccc4C[C@@H]1[C@]2(O)CCC(=O)[C@@H]3O5	drugs	0.739698	0.7452	5	2	0	5	0	4	0	5	1	2	4	0	1	2	1	1	2	0.588235	12.5031	7.25828	6.52553	6.52553	-1.59	3.6576	1.1256	-0.210608	-1.51408	-1.27486	-1.39006	-0.324329	0.0958739	-0.475771	-0.412125	-0.347944	-0.888711	-1.45728	4.24475
Oxyphencyclimine	344.455	CN1CCCN=C1COC(=O)C(O)(c1ccccc1)C1CCCCC1	drugs	0.834488	2.7317	5	1	5	5	0	1	1	3	1	1	2	0	0	1	1	1	1	0.6	14.9862	7.11653	5.44003	5.44003	-1.88	7.99952	3.86714	-1.21882	-0.741311	-0.784095	0.0448382	-0.444537	0.0999159	-0.206973	-0.203933	0.561678	-1.00945	-6.34691	2.94805
Oxyphenonium	348.507	CC[N+](C)(CC)CCOC(=O)C(O)(c1ccccc1)C1CCCCC1	drugs	0.577786	3.4841	4	1	8	3	0	1	1	2	1	1	1	0	0	0	1	1	1	0.666667	16.039	7.57883	6.11225	6.11225	-1.39	8.81469	4.61675	-1.28867	-0.71173	-0.239455	1.03979	-0.337979	0.0460874	0.0523195	0.215921	0.206629	-0.603646	-8.6298	2.78483
Oxytetracycline	460.439	CN(C)[C@@H]1C(O)=C(C(N)=O)C(=O)[C@@]2(O)C(O)=C3C(=O)c4c(O)cccc4[C@@](C)(O)[C@H]3[C@H](O)[C@@H]12	drugs	0.261555	-1.2436	11	8	2	10	1	6	0	4	1	0	3	0	0	0	1	0	3	0.409091	17.974	9.06112	7.03647	7.03647	-3.25	6.87436	2.61185	0.502327	0.477295	-0.0384464	-0.249983	0.357695	-0.0772712	-1.63802	1.50564	-0.793612	0.212378	5.71593	-7.74812
Paclitaxel	853.918	CC(=O)O[C@@H]1C2=C(C)[C@@H](OC(=O)[C@H](O)[C@@H](NC(=O)c3ccccc3)c3ccccc3)C[C@@](O)([C@@H](OC(=O)c3ccccc3)[C@@H]3[C@]4(OC(C)=O)CO[C@@H]4C[C@H](O)[C@@]3(C)C1=O)C2(C)C	drugs	0.129786	3.7357	15	4	10	14	1	11	0	7	3	3	4	0	1	1	3	2	3	0.446809	35.2327	17.354	13.4799	13.4799	-5.74	16.5128	7.29441	4.44886	1.47771	-2.85884	1.13079	-0.283733	-0.190118	-0.930319	1.42059	-1.24424	-0.538999	18.605	-3.22544
Paliperidone	426.492	Cc1nc2n(c(=O)c1CCN1CCC(c3noc4cc(F)ccc43)CC1)CCCC2O	drugs	0.690289	3.08132	7	1	4	7	0	1	1	5	3	1	2	2	1	2	1	0	0	0.521739	17.6812	8.72299	6.77043	6.77043	-2.58	8.16363	3.78488	-0.286611	1.32142	-1.67084	-0.770064	1.41622	0.0618428	1.02027	-1.74042	0.0489642	-0.485566	-9.87662	-30.4761
Palonosetron	296.414	O=C1c2cccc3c2[C@@H](CCC3)CN1[C@@H]1CN2CCC1CC2	drugs	0.79525	2.6565	3	0	1	2	1	2	0	6	1	3	5	0	3	4	1	0	1	0.631579	13.1307	7.63042	6.5337	6.5337	-1.35	4.82159	1.81037	0.335124	-1.3803	-1.49685	-2.21138	-1.707	0.312852	0.153333	-2.47542	-0.640417	-0.675329	3.89639	3.70262
Pamidronate	235.069	NCCC(O)(P(=O)(O)O)P(=O)(O)O	drugs	0.315125	-1.6633	8	7	4	4	0	0	0	0	0	0	0	0	0	0	0	0	0	1	8.22741	6.40965	5.28921	1.41276	0.22	3.76266	2.58514	-2.07548	-0.756413	2.72439	-0.0297029	0.157791	0.135119	-0.164901	0.697919	-0.706079	-0.587751	-13.5133	19.0118
Pancuronium	572.875	CC(=O)O[C@H]1[C@@H]([N+]2(C)CCCCC2)C[C@H]2[C@@H]3CC[C@H]4C[C@H](OC(C)=O)[C@@H]([N+]5(C)CCCCC5)C[C@]4(C)[C@H]3CC[C@]12C	drugs	0.301333	6.1105	6	0	4	4	0	10	0	6	0	6	6	0	2	2	0	4	4	0.942857	27.167	16.6641	14.48	14.48	-1.14	10.7867	4.99023	3.93315	-4.20205	-1.71189	1.08442	0.137411	-0.0163342	-0.159553	-0.916515	-1.54584	-0.520356	26.237	9.14877
Pantoprazole	383.376	COc1ccnc(CS(=O)c2nc3ccc(OC(F)F)cc3[nH]2)c1OC	drugs	0.675198	2.8843	7	1	7	6	0	1	1	3	3	0	0	2	0	0	1	0	0	0.25	14.6793	6.44885	4.66675	3.50647	-2.75	7.64596	3.74295	-1.90851	1.97785	-1.17251	0.0564852	1.91418	-0.0481165	0.659159	-0.719378	0.83875	-0.0129561	-13.1693	-33.3716
Papaverine	339.391	COc1ccc(Cc2nccc3cc(OC)c(OC)cc32)cc1OC	drugs	0.682418	3.86	5	0	6	5	0	0	0	3	3	0	0	1	0	0	2	0	0	0.25	14.8288	5.55209	4.1706	4.1706	-2.95	7.29872	3.30868	-2.23284	1.79685	-1.74525	0.159794	0.451739	-0.0278757	0.414442	-0.0458358	0.577912	-0.318259	-2.20565	-29.3634
Paramethadione	157.169	CCC1(C)OC(=O)N(C)C1=O	drugs	0.564246	0.7637	4	0	1	3	2	1	1	1	0	1	1	0	1	1	0	0	0	0.714286	6.87907	2.81655	2.01814	2.01814	-1.06	2.21821	0.981981	-2.44748	-0.930444	1.27652	-0.779288	-0.786729	0.269306	-0.798803	-1.15818	-0.281397	0.358673	-15.1687	12.2019
Paramethasone	392.467	C[C@@H]1C[C@H]2[C@@H]3C[C@H](F)C4=CC(=O)C=C[C@]4(C)[C@H]3[C@@H](O)C[C@]2(C)[C@@]1(O)C(=O)CO	drugs	0.66561	1.7516	5	3	2	5	0	9	0	4	0	3	4	0	0	0	0	3	4	0.727273	16.5607	9.7908	8.62688	8.62688	-1.37	6.06543	2.22441	0.67684	-3.25628	-0.816592	0.480315	0.903034	-0.0315158	-1.36834	0.415557	-0.0101631	-0.844368	20.8888	19.4167
Pargyline	159.232	C#CCN(C)Cc1ccccc1	drugs	0.607263	1.7516	1	0	3	1	0	0	0	1	1	0	0	0	0	0	1	0	0	0.272727	7.32553	2.86201	1.65652	1.65652	-1.26	4.58398	2.77345	-3.54119	-0.0312822	-0.0330533	-0.234496	-0.547911	0.0341779	0.0536078	0.246466	0.350343	0.232122	-23.9721	-1.26325
Paricalcitol	416.646	C[C@H](/C=C/[C@H](C)C(C)(C)O)[C@H]1CC[C@H]2/C(=C/C=C3C[C@@H](O)C[C@H](O)C3)CCC[C@@]21C	drugs	0.514197	5.5606	3	3	5	3	0	7	0	3	0	3	3	0	0	0	0	3	3	0.777778	19.772	11.3003	8.56317	8.56317	-0.9	9.30257	5.28537	0.529946	-2.96784	-0.569602	1.61851	0.425727	-0.0212734	-0.628387	0.156007	-0.130962	-0.505029	24.2956	18.544
Paromomycin	615.634	NC[C@@H]1O[C@H](O[C@@H]2[C@@H](CO)O[C@@H](O[C@H]3[C@H](O[C@H]4O[C@H](CO)[C@@H](O)[C@H](O)[C@H]4N)[C@@H](N)C[C@@H](N)[C@@H]3O)[C@@H]2O)[C@H](N)[C@@H](O)[C@@H]1O	drugs	0.114375	-8.8617	19	18	9	19	0	19	0	4	0	4	4	0	3	3	0	1	1	1	22.712	11.1934	8.3189	8.3189	-0.76	14.1213	6.60025	4.69655	-0.394287	3.61255	-2.7055	0.32112	0.0889571	-0.449285	1.14415	-1.07172	-1.5724	14.2775	-0.49364
Paroxetine	329.371	Fc1ccc([C@@H]2CCNC[C@H]2COc2ccc3c(c2)OCO3)cc1	drugs	0.933941	3.3265	4	1	4	4	0	2	0	4	2	1	2	0	1	2	2	0	0	0.368421	13.3344	6.237	4.71395	4.71395	-2.27	6.69027	3.16965	-1.43339	0.404919	-1.75995	-1.12487	-1.27122	0.150136	0.256558	-0.664147	0.673141	-1.08595	-5.40177	-5.55807
Pazopanib	437.529	Cc1c2ccc(N(C)c3ccnc(Nc4ccc(C)c(S(N)(=O)=O)c4)n3)cc2nn1C	drugs	0.49215	3.13904	9	3	5	8	0	0	0	4	4	0	0	2	0	0	2	0	0	0.190476	18.4735	8.88806	6.28977	5.23689	-3.5	7.63729	4.0721	-1.12114	3.00257	-2.0088	0.0543587	1.92918	-0.136243	0.511107	-0.0129107	0.170233	-0.0494006	5.06531	-28.2313
Pefloxacin	333.363	CCn1cc(C(=O)O)c(=O)c2cc(F)c(N3CCN(C)CC3)cc21	drugs	0.924384	1.6105	6	1	3	5	0	0	0	3	2	1	1	1	1	1	1	0	0	0.411765	13.7509	6.07416	4.56382	4.56382	-2.41	6.23834	2.75299	-1.75528	0.670496	-1.01967	-0.970247	0.400911	0.122142	0.256591	-1.11223	0.871054	-0.817643	-19.513	-22.5306
Pemetrexed	427.417	Nc1nc(=O)c2c(CCc3ccc(C(=O)N[C@H](CCC(=O)O)C(=O)O)cc3)c[nH]c2[nH]1	drugs	0.286744	0.6664	11	7	9	6	1	1	0	3	3	0	0	2	0	0	1	0	0	0.25	16.3445	6.98473	4.80022	4.80022	-4.15	9.11428	5.26438	-0.783622	3.11886	-0.289299	0.211246	2.03961	-0.0780726	-0.310304	-0.0276081	-0.136549	0.714028	-6.86915	-28.1457
Pemirolast	228.215	Cc1cccn2c(=O)c(-c3nn[nH]n3)cnc12	drugs	0.641506	0.18302	7	1	1	6	0	0	0	3	3	0	0	3	0	0	0	0	0	0.1	8.95372	3.59725	2.51364	2.51364	-2.57	3.47673	1.39774	-2.72442	1.96274	-0.879196	-1.01481	3.55612	-0.0946984	0.487249	-1.29473	0.549184	0.70541	-16.7722	-33.275
Penbutolol	291.435	CC(C)(C)NC[C@H](O)COc1ccccc1C1CCCC1	drugs	0.842985	3.472	3	2	6	3	0	1	0	2	1	1	1	0	0	0	1	1	1	0.666667	13.5622	7.11494	4.01325	4.01325	-1.06	7.27826	5.32767	-1.9538	-0.941535	-0.371808	0.512751	-0.323514	0.10332	-0.225316	-0.0411806	0.806003	-1.18503	-10.803	3.69785
Penciclovir	253.262	Nc1nc(=O)c2ncn(CCC(CO)CO)c2[nH]1	drugs	0.523278	-1.3073	8	5	5	7	0	0	0	2	2	0	0	2	0	0	0	0	0	0.5	9.70479	4.08222	2.80343	2.80343	-1.93	5.14931	2.33694	-2.11594	1.31014	0.745156	-0.604957	2.45977	0.00188786	0.195492	-0.430901	0.167253	-0.00783637	-15.6771	-28.7137
Penicillamine	149.215	CC(C)(S)C(N)C(=O)O	drugs	0.488091	0.1067	3	3	2	3	0	1	1	0	0	0	0	0	0	0	0	0	0	0.8	6.3518	3.6222	1.30532	1.02715	-0.22	2.5772	2.71742	-3.12801	-1.05891	1.87455	-0.261835	-0.145594	0.13176	-0.00512881	0.275923	-0.159595	-0.0889584	-17.4165	24.253
Penicillin G	334.397	CC1(C)S[C@@H]2[C@H](NC(=O)Cc3ccccc3)C(=O)N2[C@H]1C(=O)O	drugs	0.797763	0.8608	6	2	4	4	2	3	0	3	1	2	2	0	2	2	1	0	0	0.4375	13.6698	8.07659	5.77046	4.19893	-2.02	5.55988	2.69239	-0.70593	0.0901972	-0.243187	-1.34056	-1.27821	0.272158	-0.809992	-1.54168	0.413931	-0.44729	-1.16911	-0.587248
Penicillin V	350.396	CC1(C)S[C@@H]2[C@H](NC(=O)COc3ccccc3)C(=O)N2[C@H]1C(=O)O	drugs	0.759069	0.6971	7	2	5	5	2	3	0	3	1	2	2	0	2	2	1	0	0	0.4375	14.0781	8.01594	5.67609	4.10456	-2.22	6.01	2.81519	-0.558449	0.252274	-0.127449	-1.29451	-1.24947	0.262153	-0.784358	-1.44118	0.330374	-0.419154	-0.999875	-0.681914
Pentagastrin	767.906	CSCC[C@H](NC(=O)[C@H](Cc1c[nH]c2ccccc12)NC(=O)CCNC(=O)OCC(C)C)C(=O)N[C@@H](CC(=O)O)C(=O)N[C@@H](Cc1ccccc1)C(N)=O	drugs	0.0729448	1.3777	16	9	22	9	6	4	0	3	3	0	0	1	0	0	2	0	0	0.432432	31.3324	13.9934	8.76171	8.11776	-5.58	21.8276	14.4457	2.18104	4.98868	0.627622	2.57629	-0.11369	0.109941	-2.69462	-0.441668	-0.107735	0.595784	17.5037	-13.6681
Pentamidine	340.427	N=C(N)c1ccc(OCCCCCOc2ccc(C(=N)N)cc2)cc1	drugs	0.301958	2.88284	6	6	10	4	0	0	0	2	2	0	0	0	0	0	2	0	0	0.263158	14.1255	5.63369	3.65677	3.65677	-3.02	9.31823	6.17673	-1.66566	1.81046	-0.283503	0.540413	-0.653675	-0.0601969	0.0298067	1.35371	-0.157437	0.235042	-2.69117	-13.8982
Pentazocine	285.431	CC(C)=CCN1CC[C@@]2(C)c3cc(O)ccc3C[C@@H]1[C@@H]2C	drugs	0.833526	3.8826	2	1	2	2	0	3	0	3	1	1	2	0	1	1	1	0	1	0.578947	13.687	7.34547	5.84136	5.84136	-1.28	5.16961	2.39758	-1.4962	-0.97268	-0.941489	-0.381403	-0.845942	0.159961	0.131313	-0.748316	0.44936	-0.793628	-4.62601	2.75902
Pentobarbital	226.276	CCCC(C)C1(CC)C(=O)NC(=O)NC1=O	drugs	0.706784	1.185	5	2	4	3	4	1	1	1	0	1	1	0	1	1	0	0	0	0.727273	9.92342	4.252	3.38512	3.38512	-1.39	4.63424	1.81407	-1.81134	-0.402942	1.40567	-0.286249	-1.10181	0.396571	-1.94987	-1.89918	0.350203	0.187878	-16.222	10.1176
Pentolinium	240.435	C[N+]1(CCCCC[N+]2(C)CCCC2)CCCC1	drugs	0.494479	2.6375	2	0	6	0	0	0	0	2	0	2	2	0	2	2	0	0	0	1	12.0868	7.05552	5.18769	5.18769	-0.08	5.70669	3.95722	-1.13586	-1.79293	1.02521	-0.305421	-1.15443	0.275017	1.00947	-1.58118	-0.853301	-0.485555	0.539837	9.83044
Pentosan Polysulfate	602.501	O=S(=O)(O)O[C@H]1[C@H](O)OC[C@@H](O[C@@H]2OC[C@@H](O)[C@H](OS(=O)(=O)O)[C@H]2OS(=O)(=O)O)[C@@H]1OS(=O)(=O)O	drugs	0.127657	-4.8106	21	6	10	17	0	8	0	2	0	2	2	0	2	2	0	0	0	1	19.739	10.8134	5.90652	4.04483	-0.72	10.9482	9.92455	1.75852	0.130675	3.41548	-1.25882	-0.0388174	0.0881262	0.563411	0.470873	-1.28882	-1.11119	12.4052	-0.580502
Pentostatin	268.273	OC[C@H]1O[C@@H](n2cnc3c2N=CNC[C@H]3O)C[C@@H]1O	drugs	0.536959	-1.1798	8	4	2	8	0	4	0	3	1	1	2	1	1	2	0	0	0	0.636364	10.177	4.65774	3.39421	3.39421	-1.48	4.89209	2.12131	-0.996345	0.00903066	0.825257	-1.6691	0.768926	0.120276	0.331249	-0.806826	-0.443554	-0.261167	-23.2169	-14.7688
Pentoxifylline	278.312	CC(=O)CCCCn1c(=O)c2c(ncn2C)n(C)c1=O	drugs	0.73149	0.193	7	0	5	7	0	0	0	2	2	0	0	2	0	0	0	0	0	0.538462	11.9194	4.98519	3.36156	3.36156	-2.18	5.43907	2.42918	-2.37234	0.979922	0.102069	-0.270282	2.23101	0.0485429	0.470463	-1.12315	0.568947	-0.347709	-15.8663	-29.8477
Perflutren	188.017	FC(F)(F)C(F)(F)C(F)(F)F	drugs	0.512389	2.7463	0	0	0	0	0	0	0	0	0	0	0	0	0	0	0	0	0	1	4.52372	1.56991	0.712045	0.712045	-0.56	2.21087	1.71801	-3.75763	-1.58389	1.41085	0.163461	-0.453529	0.201675	0.222453	-0.275567	-0.572773	-0.0559428	-15.0917	28.0618
Pergolide	314.498	CCCN1C[C@H](CSC)C[C@@H]2c3cccc4[nH]cc(c43)C[C@H]21	drugs	0.908529	4.2711	2	1	4	2	0	3	0	4	2	1	2	1	1	1	1	0	1	0.578947	14.4561	7.92437	6.37961	5.57487	-0.93	5.93441	2.29663	-1.32221	-0.410428	-1.45702	-0.353899	0.339933	0.140578	0.533527	-1.44832	0.74107	-1.03567	-19.3962	-20.2557
Perhexiline	277.496	C(C(C1CCCCC1)C1CCCCC1)C1CCCCN1	drugs	0.735407	5.2954	1	1	4	1	0	1	1	3	0	3	3	0	1	1	0	2	2	1	13.416	7.84257	6.47972	6.47972	-0.04	7.82306	3.99502	-0.55906	-3.17707	-0.287933	0.585515	-0.335996	0.178042	0.0255527	-1.08169	-0.0239817	-0.971152	8.57486	16.1253
Perindopril	368.474	CCC[C@H](N[C@@H](C)C(=O)N1[C@H](C(=O)O)C[C@@H]2CCCC[C@@H]21)C(=O)OCC	drugs	0.635821	1.9406	7	2	8	5	1	5	0	2	0	2	2	0	1	1	0	1	1	0.842105	16.071	7.42879	5.59766	5.59766	-1.63	9.34804	4.55269	-0.274319	-1.27125	0.893302	0.286081	-0.504695	0.207577	-0.454773	-0.840019	0.0763849	-0.689706	3.19856	14.5332
Permethrin	391.294	CC1(C)C(C=C(Cl)Cl)C1C(=O)OCc1cccc(Oc2ccccc2)c1	drugs	0.557318	6.1133	3	0	6	3	0	2	2	3	2	1	1	0	0	0	2	1	1	0.285714	16.1278	7.95923	4.98059	4.72861	-1.97	7.72806	4.40497	-1.53926	0.0970954	-1.79394	0.793865	-0.584783	-0.0663261	0.172316	0.595582	0.405904	-0.00228166	-6.62454	-9.79199
Perphenazine	403.979	OCCN1CCN(CCCN2c3ccccc3Sc3ccc(Cl)cc32)CC1	drugs	0.788661	3.9427	4	1	6	5	0	0	0	4	2	1	2	0	1	2	2	0	0	0.428571	17.0529	8.61413	6.69031	5.32495	-1.24	8.84201	4.43789	-0.956587	0.384986	-1.48697	-0.521428	-1.26789	0.120435	0.638325	-0.648939	0.363303	-1.16008	-4.09115	-5.81939
Phenacemide	178.191	NC(=O)NC(=O)Cc1ccccc1	drugs	0.6886	0.424	4	3	2	2	3	0	0	1	1	0	0	0	0	0	1	0	0	0.111111	6.9877	2.5748	1.47013	1.47013	-1.84	4.25166	3.37402	-3.21171	0.870732	0.260185	-0.526441	-0.709412	0.145647	-2.00122	-0.35849	0.808047	0.642125	-23.9904	6.20471
Phenazopyridine	213.244	Nc1ccc(/N=N/c2ccccc2)c(N)n1	drugs	0.751168	2.6614	5	4	2	5	0	0	0	2	2	0	0	1	0	0	1	0	0	0	8.53779	3.17603	1.95335	1.95335	-2.43	4.3936	2.32683	-3.02414	1.35665	-0.879278	-0.746703	0.80158	-0.0294946	-0.119706	0.0332554	1.05317	0.295539	-25.6251	-27.2604
Phendimetrazine	191.274	CC1C(c2ccccc2)OCCN1C	drugs	0.673556	2.0782	2	0	1	2	0	2	2	2	1	1	1	0	1	1	1	0	0	0.5	8.81113	3.92329	3.0029	3.0029	-0.86	4.11249	1.8123	-2.42541	-0.680111	-0.183741	-0.95478	-0.844575	0.124272	0.370357	-0.390496	0.274821	-0.104743	-16.5668	1.93021
Phenelzine	136.198	NNCCc1ccccc1	drugs	0.473732	0.6924	2	3	3	2	0	0	0	1	1	0	0	0	0	0	1	0	0	0.25	5.87832	2.18972	1.40084	1.40084	-0.86	4.03594	2.16903	-3.35777	0.148796	0.433503	-0.49917	-0.351067	0.0017983	-0.0846734	0.710423	0.0931908	0.381073	-26.4575	0.74565
Phenformin	205.265	N=C(N)NC(=N)NCCc1ccccc1	drugs	0.360849	0.23654	5	6	3	2	0	0	0	1	1	0	0	0	0	0	1	0	0	0.2	8.37832	3.07605	1.81795	1.81795	-2.04	5.6401	4.65783	-2.74872	0.777851	0.576189	-0.444978	-0.29887	-0.0379325	-0.380965	1.13251	-0.102575	0.68574	-28.3261	2.91707
Phenindamine	261.368	CN1CCC2=C(C1)C(c1ccccc1)c1ccccc12	drugs	0.751751	3.9212	1	0	1	1	0	1	1	4	2	0	2	0	0	1	2	0	1	0.263158	11.842	5.92252	4.64969	4.64969	-1.86	4.60448	1.7378	-2.21406	0.0287501	-2.14465	-0.469057	-0.850747	0.0271973	-0.0255685	0.0281875	0.314566	-0.261976	-9.21103	-6.57368
Phenindione	222.243	O=C1c2ccccc2C(=O)C1c1ccccc1	drugs	0.695113	2.8494	2	0	1	2	0	0	0	3	2	0	1	0	0	0	2	0	1	0.0666667	9.09	4.11778	3.11527	3.11527	-2.22	3.66529	1.41357	-2.9651	0.486568	-1.83457	-0.506512	-0.540381	-0.0416497	-0.298895	0.580108	0.426212	0.0761839	-10.6205	-13.0352
Pheniramine	240.35	CN(C)CCC(c1ccccc1)c1ccccn1	drugs	0.797746	3.1652	2	0	5	2	0	1	1	2	2	0	0	1	0	0	1	0	0	0.3125	11.0821	4.80982	3.11172	3.11172	-1.67	6.31331	3.409	-2.91243	0.622413	-0.846922	0.0103668	0.533595	0.0396384	0.420075	-0.586133	1.06125	-0.171598	-22.4975	-25.6941
Phenmetrazine	177.247	CC1NCCOC1c1ccccc1	drugs	0.705114	1.736	2	1	1	2	0	2	2	2	1	1	1	0	1	1	1	0	0	0.454545	7.86391	3.44487	2.44801	2.44801	-0.86	3.89888	1.89855	-2.53224	-0.608053	-0.137378	-1.14353	-0.811972	0.12345	0.254855	-0.315897	0.42174	-0.115994	-16.6566	1.8919
Phenobarbital	232.239	CCC1(c2ccccc2)C(=O)NC(=O)NC1=O	drugs	0.736884	0.7004	5	2	2	3	4	0	0	2	1	1	1	0	1	1	1	0	0	0.25	9.3186	3.86228	3.02628	3.02628	-2.17	4.00892	1.59546	-2.11093	0.712776	0.0118523	-0.929755	-1.16107	0.276867	-2.24988	-1.41266	0.524247	0.469722	-15.6129	5.90659
Phenol	94.113	Oc1ccccc1	drugs	0.51473	1.3922	1	1	0	1	0	0	0	1	1	0	0	0	0	0	1	0	0	0	3.83396	1.33555	0.756194	0.756194	-0.98	1.6462	0.929059	-3.98316	0.0919099	-0.159902	-0.834364	-0.378579	-0.0375206	-0.124347	0.595084	0.229328	0.89143	-26.9851	-1.24965
Phenoxybenzamine	303.833	CC(COc1ccccc1)N(CCCl)Cc1ccccc1	drugs	0.677883	4.1949	2	0	8	2	0	1	1	2	2	0	0	0	0	0	2	0	0	0.333333	13.1686	5.4961	3.627	3.45797	-1.51	8.70516	5.40833	-2.58277	0.687729	-0.961531	0.516567	-0.906022	0.022536	0.436522	0.328111	0.781264	-0.436764	-12.5199	-10.1559
Phenprocoumon	280.323	CCC(c1ccccc1)c1c(O)c2ccccc2oc1=O	drugs	0.736523	4.0405	3	1	3	3	0	1	1	3	3	0	0	1	0	0	2	0	0	0.166667	11.7443	5.01948	3.77852	3.77852	-2.55	5.44448	2.31152	-2.62121	1.50457	-1.96322	-0.233581	0.451482	-0.0299148	0.274266	-0.0371142	0.848622	-0.0714224	-3.24697	-30.7686
Phensuximide	189.214	CN1C(=O)CC(c2ccccc2)C1=O	drugs	0.621507	1.1589	3	0	1	2	2	1	1	2	1	1	1	0	1	1	1	0	0	0.272727	7.93492	3.45839	2.58346	2.58346	-1.64	3.25302	1.30623	-2.46519	0.0760979	-0.171684	-1.0366	-0.986533	0.163178	-0.906896	-0.812715	0.175925	0.585081	-15.9654	4.42056
Phentermine	149.237	CC(C)(N)Cc1ccccc1	drugs	0.683168	1.9664	1	2	2	1	0	0	0	1	1	0	0	0	0	0	1	0	0	0.4	7.17121	3.65096	1.50256	1.50256	-0.82	3.0549	3.19005	-3.52271	-0.255295	0.0934807	-0.359843	-0.49255	0.074837	-0.0754889	0.216385	0.489608	-0.154802	-23.1524	-0.72303
Phentolamine	281.359	Cc1ccc(N(CC2=NCCN2)c2cccc(O)c2)cc1	drugs	0.905671	2.84042	4	2	4	4	0	0	0	3	2	0	1	0	0	1	2	0	0	0.235294	12.0818	5.19674	3.53846	3.53846	-2.49	5.872	3.15999	-2.40607	0.88341	-1.52073	-0.660446	-0.891214	0.077146	-0.141895	0.0898318	0.928667	-0.811514	-9.81274	-9.45723
Phenylbutazone	308.381	CCCCC1C(=O)N(c2ccccc2)N(c2ccccc2)C1=O	drugs	0.788552	3.7878	4	0	5	2	2	0	0	3	2	1	1	0	1	1	2	0	0	0.263158	13.1831	5.66599	4.06158	4.06158	-2.62	6.64873	2.84266	-1.88718	0.975355	-1.43848	-0.372992	-1.39049	0.179042	-0.788603	-0.921763	0.608259	-0.196599	-11.6763	-6.87206
Phenylephrine	167.208	CNC[C@H](O)c1cccc(O)c1	drugs	0.619057	0.645	3	3	3	3	0	1	0	1	1	0	0	0	0	0	1	0	0	0.333333	6.98829	2.66846	1.65246	1.65246	-1.06	4.08824	2.21821	-3.21873	0.0923393	0.393879	-0.558852	-0.350304	0.0453165	-0.178741	0.55993	0.446198	-0.0807842	-24.7248	0.915518
Phenylpropanolamine	151.209	C[C@@H](N)[C@@H](O)c1ccccc1	drugs	0.663711	1.0672	2	3	2	2	0	2	0	1	1	0	0	0	0	0	1	0	0	0.333333	6.56602	2.71464	1.63912	1.63912	-0.86	3.50755	2.03278	-3.34754	-0.0973071	0.262673	-0.606183	-0.389231	0.0568905	-0.187011	0.45616	0.572046	-0.104166	-24.2273	0.203706
Phenytoin	252.273	O=C1NC(=O)C(c2ccccc2)(c2ccccc2)N1	drugs	0.800195	1.7696	4	2	2	2	3	0	0	3	2	1	1	0	1	1	2	0	0	0.0666667	10.09	4.3903	3.28229	3.28229	-2.62	4.24236	1.68864	-2.17007	1.26968	-1.3295	-1.10913	-1.28053	0.184682	-1.74711	-0.885288	0.736313	0.212806	-12.7292	-6.99537
Physostigmine	275.352	CNC(=O)Oc1ccc2c(c1)[C@]1(C)CCN(C)[C@@H]1N2C	drugs	0.84824	1.7739	5	1	1	4	1	2	0	3	1	1	2	0	1	2	1	0	0	0.533333	12.4345	5.95112	4.71605	4.71605	-1.75	4.37962	1.69274	-1.49785	-0.287764	-0.535745	-1.20383	-1.0722	0.234808	-0.391472	-1.14462	0.293847	-0.676549	-2.871	0.812509
Picrotoxin	602.589	C=C(C)[C@@H]1C2OC(=O)C1[C@]1(O)CC3O[C@]34C(=O)O[C@H]2[C@@]41C.CC(C)(O)[C@@H]1C2OC(=O)C1[C@]1(O)C[C@H]3O[C@]34C(=O)O[C@H]2[C@@]41C	drugs	0.152215	-0.9292	13	3	2	13	0	16	5	10	0	10	10	0	6	6	0	4	4	0.8	24.3189	15.3075	13.4452	13.4452	-2.58	6.81239	2.28513	7.58745	-4.22437	-1.60868	-3.6434	-0.390552	0.0508723	0.114359	-1.66621	-2.5334	0.0836156	26.6398	1.20157
Pilocarpine	208.261	CC[C@@H]1C(=O)OC[C@@H]1Cc1cncn1C	drugs	0.700091	1.1618	4	0	3	4	0	2	0	2	1	1	1	1	1	1	0	0	0	0.636364	9.14165	4.10487	3.13907	3.13907	-1.32	4.04486	1.88769	-2.1755	-0.431048	0.362955	-0.853181	0.592586	0.154489	0.541363	-1.28918	0.139168	-0.268435	-24.4014	-17.3088
Pimecrolimus	810.466	CC[C@@H]1C=C(C)C[C@H](C)C[C@H](OC)[C@H]2O[C@@](O)(C(=O)C(=O)N3CCCC[C@H]3C(=O)O[C@H](/C(C)=C/[C@@H]3CC[C@H](Cl)[C@H](OC)C3)[C@@H](C)[C@@H](O)CC1=O)[C@H](C)C[C@@H]2OC	drugs	0.146441	5.7194	12	2	6	11	1	14	0	4	0	3	4	0	2	3	0	1	1	0.813953	35.7953	17.6649	13.3465	12.8472	-2.19	20.6718	10.8932	4.06383	-0.810798	0.292539	1.07208	-1.12587	0.0888168	0.650561	-1.17986	-1.22166	-0.0442052	19.649	0.440497
Pimozide	461.556	O=c1[nH]c2ccccc2n1C1CCN(CCCC(c2ccc(F)cc2)c2ccc(F)cc2)CC1	drugs	0.374713	5.857	4	1	7	3	0	0	0	5	4	1	1	1	1	1	3	0	0	0.321429	19.0913	9.18804	7.05813	7.05813	-3.25	9.9352	4.82331	-0.52303	2.25491	-2.81685	0.299146	-0.151817	-0.0607432	0.989925	-0.149845	-0.573167	-0.102357	2.25713	-23.6781
Pindolol	248.326	CC(C)NCC(O)COc1cccc2[nH]ccc21	drugs	0.731592	1.9056	4	3	6	3	0	1	1	2	2	0	0	1	0	0	1	0	0	0.428571	10.8111	4.72283	2.7479	2.7479	-1.52	5.88724	3.24391	-2.59374	0.770451	-0.270688	-0.168936	0.712595	0.0500597	0.240831	-0.234048	0.882007	-0.389142	-22.2488	-27.237
Pioglitazone	356.447	CCc1ccc(CCOc2ccc(CC3SC(=O)NC3=O)cc2)nc1	drugs	0.825254	3.1596	5	1	7	5	2	1	1	3	2	1	1	1	1	1	1	0	0	0.315789	14.8439	7.0166	5.01401	4.03261	-2.34	8.16001	4.82377	-1.34948	1.14866	-0.844049	-0.290494	0.0360253	0.167512	-0.442621	-1.66923	1.01819	-0.150305	-16.7648	-21.6718
Pipazethate	399.516	O=C(OCCOCCN1CCCCC1)N1c2ccccc2Sc2cccnc21	drugs	0.674397	4.3234	6	0	6	6	1	0	0	4	2	1	2	1	1	2	1	0	0	0.428571	16.6965	7.94316	6.02877	4.92507	-2.09	9.40612	4.48285	-0.75945	0.877386	-1.11748	-0.29745	-0.0469176	0.132934	0.442848	-1.67673	0.0828082	-0.274563	-17.7318	-21.9386
Pipecuronium	602.905	CC(=O)O[C@H]1[C@@H](N2CC[N+](C)(C)CC2)C[C@H]2[C@@H]3CC[C@H]4C[C@H](OC(C)=O)[C@@H](N5CC[N+](C)(C)CC5)C[C@]4(C)[C@H]3CC[C@]12C	drugs	0.362042	3.6335	8	0	4	6	0	10	0	6	0	6	6	0	2	2	0	4	4	0.942857	28.6473	17.5274	14.1111	14.1111	-1.22	11.2374	5.80558	4.1015	-4.01168	-1.42294	0.709999	0.318509	-0.0228872	-0.357795	-0.775346	-1.38743	-0.866347	26.1923	9.06082
Piperacillin	517.564	CCN1CCN(C(=O)N[C@@H](C(=O)N[C@@H]2C(=O)N3[C@@H]2SC(C)(C)[C@@H]3C(=O)O)c2ccccc2)C(=O)C1=O	drugs	0.344807	-0.2403	12	3	6	7	6	4	0	4	1	3	3	0	3	3	1	0	0	0.478261	20.7806	10.9901	8.14285	6.57131	-3.61	9.44909	4.27178	1.86911	1.43664	0.422644	-1.08486	-1.89057	0.387802	-2.60417	-2.55068	-0.941146	0.802354	17.0853	-10.1998
Piperazine	86.138	C1CNCCN1	drugs	0.402237	-0.8208	2	2	0	2	0	0	0	1	0	1	1	0	1	1	0	0	0	1	3.82843	1.5	0.957107	0.957107	-0.08	2.15722	0.953692	-2.75229	-1.59186	1.87785	-1.0699	-0.438545	0.209965	0.230997	-0.327801	-1.10579	-0.166956	-8.83747	19.615
Pipobroman	356.058	O=C(CCBr)N1CCN(C(=O)CCBr)CC1	drugs	0.711435	1.2272	4	0	4	2	2	0	0	1	0	1	1	0	1	1	0	0	0	0.8	12.2957	5.22553	3.39479	2.60179	-0.1	7.26959	4.04947	-2.12098	-1.02846	1.37857	-0.14804	-0.951311	0.309432	-0.571013	-1.59358	0.215129	-0.455202	-14.3142	12.1922
Pipotiazine	475.68	CN(C)S(=O)(=O)c1ccc2c(c1)N(CCCN1CCC(CCO)CC1)c1ccccc1S2	drugs	0.622122	4.0241	6	1	8	6	0	0	0	4	2	1	2	0	1	2	2	0	0	0.5	20.5376	12.0248	9.41766	6.4763	-1.58	10.1354	4.99273	-0.111618	0.652298	-1.31143	0.0342901	-1.227	0.0936264	0.794465	-0.503036	-0.0732214	-1.09334	-2.84386	-6.02271
Pirbuterol	240.303	CC(C)(C)NCC(O)c1ccc(O)c(CO)n1	drugs	0.62228	0.701	5	4	4	5	0	1	1	1	1	0	0	1	0	0	0	0	0	0.583333	10.4351	5.00675	2.28861	2.28861	-1.17	5.44219	4.29879	-2.50835	0.167	1.00404	-0.21439	1.01175	0.0709564	0.163707	-0.273352	0.525584	-0.134731	-27.7254	-16.642
Pirenzepine	351.41	CN1CCN(CC(=O)N2c3ccccc3C(=O)Nc3cccnc32)CC1	drugs	0.889276	1.5594	7	1	2	5	2	0	0	4	2	1	2	1	1	2	1	0	0	0.315789	14.6823	6.65442	4.84043	4.84043	-2.77	6.85537	3.0664	-1.14169	1.08806	-1.23351	-1.20338	0.00869078	0.199797	-0.756372	-1.93061	0.591336	-0.304691	-16.452	-20.8485
Piroxicam	331.353	CN1C(C(=O)Nc2ccccn2)=C(O)c2ccccc2S1(=O)=O	drugs	0.870184	1.581	7	2	2	5	1	0	0	3	2	0	1	1	0	1	1	0	0	0.0666667	12.9099	6.77269	5.25685	3.44139	-2.87	5.39806	2.42325	-2.06143	1.43667	-1.25753	-0.823531	0.522404	0.0616643	-0.601622	-0.868803	1.01008	-0.0582095	-19.964	-24.398
Pitavastatin	421.468	O=C(O)C[C@H](O)C[C@H](O)/C=C/c1c(C2CC2)nc2ccccc2c1-c1ccc(F)cc1	drugs	0.497585	4.5181	5	3	8	4	0	2	0	4	3	1	1	1	0	0	2	1	1	0.28	16.909	7.99789	5.46538	5.46538	-3.09	8.957	4.97914	-0.915069	1.32423	-2.00307	0.640271	0.766079	-0.108074	0.0909177	0.387445	0.131488	-0.130784	-0.840958	-25.8242
Pivampicillin	463.556	CC(C)(C)C(=O)OCOC(=O)[C@@H]1N2C(=O)[C@@H](NC(=O)[C@H](N)c3ccccc3)[C@H]2SC1(C)C	drugs	0.367314	1.3235	9	3	6	8	2	4	0	3	1	2	2	0	2	2	1	0	0	0.545455	19.6021	11.1684	6.9783	5.40677	-2.59	8.74298	4.60828	0.6221	0.696207	0.351553	-0.58831	-1.18105	0.182926	-0.477511	-0.898283	-0.682814	0.0663955	2.01305	-2.17841
Pivmecillinam	439.578	CC(C)(C)C(=O)OCOC(=O)[C@@H]1N2C(=O)[C@@H](/N=C/N3CCCCCC3)[C@H]2SC1(C)C	drugs	0.213655	2.4116	8	0	5	7	1	3	0	3	0	3	3	0	3	3	0	0	0	0.809524	19.3668	11.4534	7.22815	5.67099	-1.77	8.7659	4.75937	1.04293	-0.762698	0.970965	-0.728765	-1.37265	0.231822	0.737879	-1.72683	-1.63643	0.307547	3.47832	7.37413
Plerixafor	502.796	c1cc(CN2CCCNCCNCCCNCC2)ccc1CN1CCCNCCNCCCNCC1	drugs	0.353778	0.4158	8	6	4	8	0	0	0	3	1	2	2	0	2	2	1	0	0	0.785714	22.7602	10.283	7.07206	7.07206	-1.1	19.9378	14.001	0.90443	0.277743	0.879913	-0.334286	-1.08376	0.0877664	0.699049	-0.255323	-0.702623	-0.860563	3.12303	-1.97734
Plicamycin	1085.16	CO[C@H](C(=O)[C@@H](O)[C@@H](C)O)[C@@H]1Cc2cc3cc(O[C@H]4C[C@@H](O[C@H]5C[C@@H](O)[C@H](O)[C@@H](C)O5)[C@H](O)[C@@H](C)O4)c(C)c(O)c3c(O)c2C(=O)[C@H]1O[C@H]1C[C@@H](O[C@H]2C[C@@H](O[C@H]3C[C@](C)(O)[C@H](O)[C@@H](C)O3)[C@@H](O)[C@@H](C)O2)[C@H](O)[C@@H](C)O1	drugs	0.109538	-0.24928	24	11	15	24	0	25	0	8	2	5	6	0	5	5	2	0	1	0.769231	43.9803	21.7127	15.8817	15.8817	-3.32	23.4095	11.9193	8.6085	1.56359	0.0316534	-1.81332	-1.43831	0.0577709	1.37937	-0.175835	-1.24238	-1.91264	25.163	-4.17828
Podofilox	414.41	COc1cc([C@@H]2c3cc4c(cc3[C@H](O)[C@H]3COC(=O)[C@@H]32)OCO4)cc(OC)c1OC	drugs	0.762917	2.4092	8	1	4	8	0	4	0	5	2	1	3	0	1	2	2	0	1	0.409091	16.838	7.53525	6.19426	6.19426	-3.13	6.98266	2.59684	-0.217126	0.530349	-1.84288	-1.10614	-0.932817	0.0814904	0.0490311	-0.184547	0.0288643	-0.973005	-2.57686	-6.81255
Polidocanol	230.392	CCCCCCCCCCCCOCCO	drugs	0.48597	3.9162	2	1	13	2	0	0	0	0	0	0	0	0	0	0	0	0	0	1	11.0479	4.51796	2.87785	2.87785	-0.08	14.92	13.92	-2.3407	-0.864934	2.0266	1.74749	-0.764024	0.152015	0.922334	-0.376734	0.082483	-0.661322	-4.90208	30.0681
Polymyxin B Sulfate	1203.5	CCC(C)CCCCC(=O)NC(CCN)C(=O)NC(C(=O)NC(CCN)C(=O)NC1CCNC(=O)C(C(C)O)NC(=O)C(CCN)NC(=O)C(CCN)NC(=O)C(CC(C)C)NC(=O)C(Cc2ccccc2)NC(=O)C(CCN)NC1=O)C(C)O	drugs	0.0333366	-5.2448	29	23	29	18	11	13	13	2	1	1	1	0	1	1	1	0	0	0.696429	50.1766	22.047	14.2542	14.2542	-6.89	39.6718	26.9244	7.87666	6.01512	4.30019	2.70761	-1.75168	0.349896	-5.89956	-0.372939	1.97295	1.15161	22.6449	-14.1796
Polythiazide	439.89	CN1C(CSCC(F)(F)F)Nc2cc(Cl)c(S(N)(=O)=O)cc2S1(=O)=O	drugs	0.737899	1.655	7	3	4	6	0	1	1	2	1	0	1	0	0	1	1	0	0	0.454545	15.7458	10.0687	7.66492	3.30013	-0.73	6.77591	4.51832	-1.51453	0.088967	0.0380721	-0.221333	-0.4983	0.0813984	0.116702	0.0026521	0.678126	-0.882238	-14.6831	0.710463
Pomalidomide	273.248	Nc1cccc2c1C(=O)N(C1CCC(=O)NC1=O)C2=O	drugs	0.537539	-0.33	7	3	1	5	4	1	1	3	1	1	2	0	1	2	1	0	0	0.230769	10.3812	4.71701	3.50034	3.50034	-2.7	4.15609	1.59425	-1.18276	0.975124	0.0295665	-1.4151	-1.17936	0.23656	-2.21129	-1.19911	-0.199926	0.917588	-15.5592	6.34548
Ponatinib	532.57	Cc1ccc(C(=O)Nc2ccc(CN3CCN(C)CC3)c(C(F)(F)F)c2)cc1C#Cc1cnc2cccnn12	drugs	0.393599	4.45602	7	1	4	6	1	0	0	5	4	1	1	2	1	1	2	0	0	0.275862	21.5872	9.62003	6.76578	6.76578	-4.2	10.8845	6.10897	-0.170419	2.87377	-2.45361	0.051642	1.22098	-0.0534763	0.459487	-1.09248	-0.478468	0.433847	4.65979	-26.4984
Porfimer	1676.04	Cc1c2[nH]c(c1C(C)OC(=O)CCc1c(C)c3[nH]c1=CC1=NC(=Cc4[nH]c(c(C(C)OC(C)c5c(C)c6[nH]c5CC5N=C(C=c7[nH]c(c(CCC(=O)O)c7C)=CC7=NC(=C6)C(C)=C7CCC(=O)O)C(C)=C5C)c4C)CC4N=C(C=3)C(C)=C4C)C(C)=C1CCC(=O)O)CC1N=C(C=c3[nH]c(c(CCC(=O)O)c3C)=CC3=NC(=C2)C(C)=C3CCC(=O)O)C(C)=C1C	drugs	0.0251361	13.477	25	11	24	14	0	6	6	15	6	0	9	6	0	9	0	0	0	0.393939	73.9522	34.7401	27.2632	27.2632	-12.64	34.2312	16.692	11.5301	7.44546	-6.06098	2.64345	4.30432	-0.13881	3.2528	-5.05216	-1.71606	1.38417	24.9993	-10.5531
Posaconazole	700.791	CC[C@@H]([C@H](C)O)n1ncn(-c2ccc(N3CCN(c4ccc(OCC5CO[C@@](Cn6cncn6)(c6ccc(F)cc6F)C5)cc4)CC3)cc2)c1=O	drugs	0.199951	4.5732	12	1	12	12	0	4	1	7	5	2	2	2	2	2	3	0	0	0.405405	28.6845	13.3324	9.96283	9.96283	-5.08	14.6449	7.23838	2.43399	3.72811	-3.0043	-0.00113699	0.966521	-0.119729	1.65785	-0.634223	-1.04744	-0.247493	9.60942	-23.2606
Practolol	266.341	CC(=O)Nc1ccc(OCC(O)CNC(C)C)cc1	drugs	0.697114	1.3827	5	3	7	4	1	1	1	1	1	0	0	0	0	0	1	0	0	0.5	11.642	4.73334	2.3788	2.3788	-1.59	7.75944	6.78505	-2.46142	0.433123	0.613059	0.135283	-0.614608	0.120128	-0.536529	0.0893535	0.817416	-0.394462	-22.3529	4.48104
Pralatrexate	477.481	C#CCC(Cc1cnc2nc(N)nc(N)c2n1)c1ccc(C(=O)N[C@@H](CCC(=O)O)C(=O)O)cc1	drugs	0.25994	0.9816	12	7	10	9	1	2	1	3	3	0	0	2	0	0	1	0	0	0.26087	18.51	7.7286	5.21551	5.21551	-4.79	10.8859	6.38254	-0.275293	3.4025	-0.242203	0.376802	2.03	-0.0966535	-0.230828	0.130836	-0.0534678	0.78095	-6.83988	-28.0942
Pralidoxime	137.162	C[n+]1ccccc1/C=N/O	drugs	0.257158	0.3192	3	1	1	2	0	0	0	1	1	0	0	1	0	0	0	0	0	0.142857	5.72839	1.98098	1.28505	1.28505	-1.38	2.96089	1.31284	-3.35746	0.402485	0.612471	-0.51418	1.0594	-0.0771486	0.258978	0.0802386	-0.502219	1.51333	-31.7884	-18.3346
Pramipexole	211.334	CCCN[C@H]1CCc2nc(N)sc2C1	drugs	0.797873	1.5822	3	3	3	4	0	1	0	2	1	0	1	1	0	0	0	0	1	0.7	9.36219	4.93102	3.58832	2.6392	-0.61	4.27527	2.06696	-2.51689	-0.666961	0.379377	-0.189658	1.07182	0.123297	0.020351	-0.710728	0.608285	-0.722382	-26.08	-18.3839
Pranlukast	481.512	O=C(Nc1ccc2c(=O)cc(-c3nn[nH]n3)oc2c1)c1ccc(OCCCCc2ccccc2)cc1	drugs	0.294351	4.6271	9	2	9	7	1	0	0	5	5	0	0	2	0	0	3	0	0	0.148148	19.3086	8.19092	5.64062	5.64062	-4.79	10.6441	5.4665	-0.681921	4.1527	-2.78408	0.648085	1.47382	-0.160426	0.267389	0.113199	-0.361562	0.387691	6.05444	-26.6581
Prasugrel	373.449	CC(=O)Oc1cc2c(s1)CCN(C(C(=O)C1CC1)c1ccccc1F)C2	drugs	0.746232	3.891	4	0	5	5	0	1	1	4	2	1	2	1	0	1	1	1	1	0.4	15.3517	8.02795	6.04712	4.93204	-2.05	6.92816	3.43614	-1.17604	0.0138148	-1.65667	0.0451107	0.746826	0.00531348	0.235866	-0.718456	0.434934	-0.427227	-18.8996	-19.5618
Pravastatin	424.534	CC[C@H](C)C(=O)O[C@H]1C[C@H](O)C=C2C=C[C@H](C)[C@H](CC[C@@H](O)C[C@@H](O)CC(=O)O)[C@H]21	drugs	0.397084	2.4404	7	4	10	6	0	8	0	2	0	0	2	0	0	0	0	0	2	0.73913	18.1071	8.88078	6.44282	6.44282	-1.7	11.0707	6.65366	-0.225204	-0.761574	1.08694	1.191	-0.100445	0.0382761	0.00384687	0.456554	-0.140266	-0.293961	1.68262	23.4052
Prazepam	324.811	O=C1CN=C(c2ccccc2)c2cc(Cl)ccc2N1CC1CC1	drugs	0.841518	3.934	3	0	3	2	1	0	0	4	2	1	2	0	0	1	2	1	1	0.263158	13.4611	6.57649	4.59802	4.36292	-2.13	5.81886	2.8884	-1.80543	0.03372	-2.18949	-0.221047	-0.767243	0.0645594	-0.796531	-0.315817	0.537351	-0.556107	-9.74374	-6.2679
Praziquantel	312.413	O=C(C1CCCCC1)N1CC(=O)N2CCc3ccccc3C2C1	drugs	0.799367	2.5349	4	0	1	2	2	1	1	4	1	2	3	0	1	2	1	1	1	0.578947	13.539	7.10544	5.71824	5.71824	-1.84	5.98665	2.64245	-0.754664	-0.964526	-1.13074	-0.719473	-0.99491	0.226344	-1.11926	-1.46992	0.0559661	-0.388514	-3.19805	3.06198
Prazosin	383.408	COc1cc2nc(N3CCN(C(=O)c4ccco4)CC3)nc(N)c2cc1OC	drugs	0.726562	1.7846	9	2	4	8	1	0	0	4	3	1	1	2	1	1	1	0	0	0.315789	15.7144	6.38974	4.80042	4.80042	-3.49	7.25904	3.14898	-0.976261	2.09376	-1.32364	-0.878613	1.6099	0.0610267	0.00966749	-1.49017	0.447558	-0.144779	-10.5888	-31.0762
Prednicarbate	488.577	CCOC(=O)OC1(C(=O)COC(=O)CC)CCC2C3CCC4=CC(=O)C=CC4(C)C3C(O)CC21C	drugs	0.562817	3.6993	8	1	6	8	0	7	7	4	0	3	4	0	0	0	0	3	4	0.703704	21.0033	10.7999	9.23892	9.23892	-2.48	9.19075	3.93766	1.50881	-2.81193	-0.940107	1.10281	0.697102	-0.0890307	-0.839083	0.645708	0.428102	0.0145134	24.0793	16.2874
Prednisolone	360.45	C[C@]12C[C@H](O)[C@H]3[C@@H](CCC4=CC(=O)C=C[C@@]43C)[C@@H]1CC[C@]2(O)C(=O)CO	drugs	0.694612	1.5576	5	3	2	5	0	7	0	4	0	3	4	0	0	0	0	3	4	0.714286	15.4422	9.19195	8.25271	8.25271	-1.3	5.59972	2.07925	0.44541	-3.24873	-0.827967	0.384656	0.917868	-0.0252529	-1.41376	0.378276	0.015607	-0.885295	20.59	19.5642
Prednisone	358.434	C[C@]12CC(=O)[C@H]3[C@@H](CCC4=CC(=O)C=C[C@@]43C)[C@@H]1CC[C@]2(O)C(=O)CO	drugs	0.784833	1.7658	5	2	2	5	0	6	0	4	0	3	4	0	0	0	0	3	4	0.666667	15.3259	9.01546	8.01383	8.01383	-1.59	5.45836	2.01445	0.236176	-3.21353	-1.06226	0.348243	0.865418	-0.0139313	-1.44511	0.210663	0.231699	-0.941273	20.1114	20.0123
Pregabalin	159.229	CC(C)C[C@H](CN)CC(=O)O	drugs	0.63062	1.0821	3	3	5	2	0	1	0	0	0	0	0	0	0	0	0	0	0	0.875	7.20883	3.32914	1.60137	1.60137	-0.57	5.12949	5.85418	-3.05149	-1.01415	1.76992	0.150749	-0.338994	0.180003	0.0302028	-0.0667431	0.19451	-0.567995	-15.0325	25.0542
Prilocaine	220.316	CCCNC(C)C(=O)Nc1ccccc1C	drugs	0.799248	2.32162	3	2	5	2	1	1	1	1	1	0	0	0	0	0	1	0	0	0.461538	10.2092	3.97998	2.49674	2.49674	-1.35	6.27995	3.66291	-2.92077	0.0897277	0.19492	0.0493038	-0.715049	0.153281	-0.539942	-0.205049	1.03367	-0.362365	-21.388	2.01946
Primaquine	259.353	COc1cc2cccnc2c(NC(C)CCCN)c1	drugs	0.837129	2.7827	4	3	6	4	0	1	1	2	2	0	0	1	0	0	1	0	0	0.4	11.5182	4.72637	3.15726	3.15726	-1.81	6.38397	3.35105	-2.5526	0.828463	-0.513319	-0.106548	0.646928	0.0667854	0.216704	-0.370446	1.21296	-0.537518	-22.3124	-26.9344
Primidone	218.256	CCC1(c2ccccc2)C(=O)NCNC1=O	drugs	0.711645	0.5379	4	2	2	2	2	0	0	2	1	1	1	0	1	1	1	0	0	0.333333	9.11746	3.81349	3.07005	3.07005	-1.84	3.96263	1.37731	-2.27904	0.231817	-0.042429	-1.0268	-0.955919	0.203206	-1.1408	-0.840488	0.347072	0.115129	-15.859	4.47655
Probenecid	285.365	CCCN(CCC)S(=O)(=O)c1ccc(C(=O)O)cc1	drugs	0.833016	2.1955	5	1	7	3	0	0	0	1	1	0	0	0	0	0	1	0	0	0.461538	11.9817	6.17155	4.59793	2.68506	-1.4	6.67555	3.77895	-2.69514	0.104136	0.0854566	0.235492	-0.560731	0.115061	0.0430037	-0.0537907	1.02801	-0.852024	-20.0995	2.11834
Probucol	516.857	CC(C)(C)c1cc(SC(C)(C)Sc2cc(C(C)(C)C)c(O)c(C(C)(C)C)c2)cc(C(C)(C)C)c1O	drugs	0.313197	9.9083	2	2	4	4	0	0	0	2	2	0	0	0	0	0	2	0	0	0.612903	26.1533	17.9887	8.55217	6.1262	-1.26	9.55927	7.38144	-0.859114	0.647332	-1.2583	2.21701	-1.03015	-0.0127284	0.96632	0.313759	-0.404544	-0.241181	-1.22276	-14.4509
Procainamide	235.331	CCN(CC)CCNC(=O)c1ccc(N)cc1	drugs	0.73154	1.3404	4	3	6	3	1	0	0	1	1	0	0	0	0	0	1	0	0	0.461538	10.5706	3.90479	2.78089	2.78089	-1.55	6.90992	4.444	-2.72456	0.360663	0.436875	0.0540969	-0.620153	0.137674	-0.643599	-0.0217782	0.776009	-0.428224	-22.4798	4.2435
Procaine	236.315	CCN(CC)CCOC(=O)c1ccc(N)cc1	drugs	0.603846	1.7674	4	2	6	4	0	0	0	1	1	0	0	0	0	0	1	0	0	0.461538	10.4789	3.78481	2.68148	2.68148	-1.55	6.90992	4.444	-2.7328	0.253391	0.406617	0.109709	-0.498692	0.0623957	0.0631623	0.392359	0.371372	-0.289962	-21.8873	3.15698
Procarbazine	221.304	CNNCc1ccc(C(=O)NC(C)C)cc1	drugs	0.651389	1.0488	4	3	5	3	1	0	0	1	1	0	0	0	0	0	1	0	0	0.416667	10.0021	3.92864	2.10518	2.10518	-1.39	6.24878	4.00151	-2.83101	0.380248	0.512288	-0.0827122	-0.558996	0.110252	-0.638295	0.125169	0.557753	-0.186378	-22.8703	4.05627
Procaterol	290.363	CC[C@H](NC(C)C)[C@H](O)c1ccc(O)c2[nH]c(=O)ccc12	drugs	0.678675	2.0437	5	4	5	4	0	2	0	2	2	0	0	1	0	0	1	0	0	0.4375	12.5512	5.56612	3.59383	3.59383	-1.85	6.28243	3.25261	-2.2274	0.942917	-0.25516	-0.0926002	0.76449	0.0395776	0.145317	-0.102632	0.671736	-0.404755	-21.8639	-27.7229
Prochlorperazine	373.953	CN1CCN(CCCN2c3ccccc3Sc3ccc(Cl)cc32)CC1	drugs	0.775125	4.5802	3	0	4	4	0	0	0	4	2	1	2	0	1	2	2	0	0	0.4	16.1915	8.35215	6.40507	5.03971	-1.2	7.5834	3.82238	-1.24288	0.212291	-1.72261	-0.580488	-1.307	0.114539	0.671111	-0.737344	0.243453	-0.933535	-4.4341	-5.53713
Procyclidine	287.447	OC(CCN1CCCC1)(c1ccccc1)C1CCCCC1	drugs	0.886396	3.9404	2	1	5	2	0	1	1	3	1	2	2	0	1	1	1	1	1	0.684211	13.1367	6.92396	5.56208	5.56208	-0.86	6.93314	3.48987	-1.27452	-1.43876	-0.862103	-0.125315	-0.716157	0.165519	0.0988023	-0.792929	0.675755	-1.13994	-4.60042	3.46692
Proflavine	209.252	Nc1ccc2cc3ccc(N)cc3nc2c1	drugs	0.441447	2.5524	3	4	0	3	0	0	0	3	3	0	0	1	0	0	2	0	0	0	8.64337	3.89265	2.66089	2.66089	-2.29	3.10025	1.33581	-2.80977	1.79695	-1.59579	-0.761004	0.730722	-0.121771	0.0167903	0.656088	0.0110397	0.689904	-0.321093	-32.4548
Progabide	334.778	NC(=O)CCCN/C(c1ccc(Cl)cc1)=C1\C=C(F)C=CC1=O	drugs	0.620363	2.8985	4	3	6	3	1	0	0	2	1	0	1	0	0	0	1	0	1	0.176471	13.0685	5.45545	3.49755	3.24558	-2.4	7.73924	4.79051	-2.18991	0.549379	-0.395516	0.305001	-0.579194	0.0358282	-0.767953	0.170638	0.574829	0.313329	-18.4906	2.37869
Proguanil	253.737	CC(C)/N=C(\N)N=C(N)Nc1ccc(Cl)cc1	drugs	0.554545	1.7897	5	5	2	1	0	0	0	1	1	0	0	0	0	0	1	0	0	0.272727	10.5698	4.14642	1.99408	1.7421	-1.75	6.10094	5.21479	-2.88158	0.469914	0.240439	-0.261707	-0.450883	0.0164101	-0.303717	0.675708	0.374612	0.23836	-25.5509	2.13878
Promazine	284.428	CN(C)CCCN1c2ccccc2Sc2ccccc21	drugs	0.828858	4.241	2	0	4	3	0	0	0	3	2	0	1	0	0	1	2	0	0	0.294118	12.8593	6.42976	4.64933	3.51907	-1.45	5.8974	2.69284	-2.47483	0.456126	-1.59767	-0.234143	-0.983305	0.0726924	0.278431	-0.153886	0.682614	-0.753781	-9.11093	-8.25512
Promethazine	284.428	CC(CN1c2ccccc2Sc2ccccc21)N(C)C	drugs	0.832154	4.2394	2	0	3	3	0	1	1	3	2	0	1	0	0	1	2	0	0	0.294118	13.0224	6.54453	4.99063	3.86036	-1.45	5.50501	2.43376	-2.38127	0.373975	-1.64958	-0.321689	-0.973015	0.0672976	0.271666	-0.106606	0.78038	-0.646891	-9.1374	-8.21984
Propafenone	341.451	CCCNCC(O)COc1ccccc1C(=O)CCc1ccccc1	drugs	0.486536	3.2414	4	2	11	4	0	1	1	2	2	0	0	0	0	0	2	0	0	0.380952	14.7799	6.07389	3.90899	3.90899	-2.17	10.6445	6.6866	-1.87923	1.22046	-0.448095	0.74594	-0.81011	-0.0123993	0.413517	0.79093	0.349475	-0.282356	-3.54536	-12.7443
Propantheline	368.497	CC(C)[N+](C)(CCOC(=O)C1c2ccccc2Oc2ccccc21)C(C)C	drugs	0.546096	4.7308	4	0	6	3	0	0	0	3	2	0	1	0	0	1	2	0	0	0.434783	16.937	8.03617	6.09244	6.09244	-2.33	7.72995	3.71893	-1.55807	0.784983	-1.38072	0.505116	-1.02935	0.0406339	0.466205	0.101035	-0.162584	-0.373883	-5.25376	-9.81586
Proparacaine	294.395	CCCOc1ccc(C(=O)OCCN(CC)CC)cc1N	drugs	0.559907	2.5562	5	2	9	5	0	0	0	1	1	0	0	0	0	0	1	0	0	0.5625	13.224	4.76387	3.24228	3.24228	-1.75	9.23459	5.63272	-2.25562	0.413931	0.573981	0.625087	-0.582458	0.072166	0.268142	0.368877	0.299448	-0.449422	-20.3868	4.60467
Propericiazine	365.502	N#Cc1ccc2c(c1)N(CCCN1CCC(O)CC1)c1ccccc1S2	drugs	0.887173	4.00778	4	1	4	5	0	0	0	4	2	1	2	0	1	2	2	0	0	0.380952	15.5821	8.02588	6.29823	5.16796	-2	7.70914	3.58802	-1.1752	0.44868	-1.79511	-0.800237	-1.28086	0.137223	0.397439	-0.701776	0.549989	-1.11532	-4.778	-5.62189
Propiomazine	340.492	CCC(=O)c1ccc2c(c1)N(CC(C)N(C)C)c1ccccc1S2	drugs	0.727312	4.8321	3	0	5	4	0	1	1	3	2	0	1	0	0	1	2	0	0	0.35	15.5604	7.53604	5.7274	4.59713	-1.78	6.99405	3.21243	-1.90049	0.585649	-1.52624	0.109574	-1.01127	0.054477	0.433201	-0.018945	0.525989	-0.576496	-7.6056	-8.67061
Propofol	178.275	CC(C)c1cccc(C(C)C)c1O	drugs	0.732676	3.639	1	1	2	1	0	0	0	1	1	0	0	0	0	0	1	0	0	0.5	8.83396	4.09447	2.34246	2.34246	-0.98	3.81942	2.02922	-3.38411	-0.39707	-0.137369	0.0235704	-0.633314	0.114223	0.0809968	-0.048267	0.541309	-0.319905	-21.5424	-0.463543
Propoxyphene	339.479	CCC(=O)OC(Cc1ccccc1)(c1ccccc1)[C@H](C)CN(C)C	drugs	0.672558	4.2755	3	0	8	3	0	2	1	2	2	0	0	0	0	0	2	0	0	0.409091	15.7359	6.9088	4.59169	4.59169	-2.13	8.81646	4.92537	-2.12967	0.79731	-1.00169	0.683765	-0.903073	0.0357172	0.392496	0.346104	0.709923	-0.53838	-5.2894	-11.2987
Propranolol	259.349	CC(C)NCC(O)COc1cccc2ccccc21	drugs	0.837506	2.5775	3	2	6	3	0	1	1	2	2	0	0	0	0	0	2	0	0	0.375	11.4658	5.00506	2.94258	2.94258	-1.58	6.54712	3.94474	-2.73728	0.651439	-0.836375	-0.136829	-0.727471	0.0657158	0.00791923	0.414271	1.12656	-0.880321	-13.4757	-11.1507
Propylhexedrine	155.285	CNC(C)CC1CCCCC1	drugs	0.660212	2.5647	1	1	3	1	0	1	1	1	0	1	1	0	0	0	0	1	1	1	7.89734	3.92946	2.90443	2.90443	-0.04	4.76064	3.23828	-2.55766	-2.26479	0.956752	0.428246	-0.129436	0.167652	-0.0833821	-0.274714	0.0277501	-0.674817	0.558827	18.7066
Propylthiouracil	170.237	CCCc1cc(=O)[nH]c(=S)[nH]1	drugs	0.658732	1.38499	3	2	2	2	0	0	0	1	1	0	0	1	0	0	0	0	0	0.428571	7.12456	2.7712	1.53961	1.33548	-0.9	3.47912	2.30738	-3.38862	-0.0820708	0.54947	-0.410814	0.924859	0.0673612	0.173794	-0.542868	0.479929	0.180983	-28.9709	-18.1425
Protriptyline	263.384	CNCCCC1c2ccccc2C=Cc2ccccc21	drugs	0.810852	4.3019	1	1	4	1	0	0	0	3	2	0	1	0	0	0	2	0	1	0.263158	11.9722	5.38954	4.10488	4.10488	-1.86	6.06175	2.54328	-2.62618	0.276175	-1.7801	0.102901	-0.737544	0.0307297	-0.123248	0.236872	0.787613	-0.536048	-11.0531	-10.4959
Pseudoephedrine	165.236	CN[C@@H](C)[C@@H](O)c1ccccc1	drugs	0.707819	1.3279	2	2	3	2	0	2	0	1	1	0	0	0	0	0	1	0	0	0.4	7.48867	2.93287	2.07004	2.07004	-0.86	4.23674	2.06145	-3.27545	-0.184168	0.228444	-0.409923	-0.453011	0.0800651	-0.0838141	0.281605	0.649699	-0.309848	-23.0742	0.0966361
Pyrazinamide	123.115	NC(=O)c1cnccn1	drugs	0.550757	-0.4245	4	2	1	3	1	0	0	1	1	0	0	1	0	0	0	0	0	0	4.61208	1.4549	0.815626	0.815626	-1.45	2.21218	1.21831	-3.57206	0.652704	0.478158	-0.961319	1.00815	-0.0017704	-0.603196	-0.373625	0.469431	1.17097	-31.3348	-16.4919
Pyridostigmine	181.215	CN(C)C(=O)Oc1ccc[n+](C)c1	drugs	0.593415	0.5715	4	0	1	2	1	0	0	1	1	0	0	1	0	0	0	0	0	0.333333	8.02032	2.96752	1.48288	1.48288	-1.58	3.88867	2.73997	-3.31005	0.277461	0.483261	-0.39244	0.829835	0.0691273	-0.377598	-0.783097	0.275124	0.675187	-29.7008	-18.1406
Pyrimethamine	248.717	CCc1nc(N)nc(N)c1-c1ccc(Cl)cc1	drugs	0.856137	2.5238	4	4	2	4	0	0	0	2	2	0	0	1	0	0	1	0	0	0.166667	10.1995	4.08562	2.74899	2.49702	-1.81	4.59061	2.31347	-2.97111	0.979557	-0.811594	-0.622193	0.761557	0.0260429	-0.0825184	-0.236211	1.24384	-0.241313	-24.194	-26.9523
Quazepam	386.801	Fc1ccccc1C1=NCC(=S)N(CC(F)(F)F)c2ccc(Cl)cc21	drugs	0.531345	5.0262	2	0	2	2	0	0	0	3	2	0	1	0	0	1	2	0	0	0.176471	14.2206	6.3089	4.22896	3.64438	-1.99	6.72475	3.82341	-2.32223	0.756853	-1.6629	-0.0204286	-1.01962	-0.0175191	0.380093	0.214044	-0.0914223	0.224649	-7.33737	-12.7331
Quetiapine	383.517	OCCOCCN1CCN(C2=Nc3ccccc3Sc3ccccc32)CC1	drugs	0.80487	2.856	5	1	5	6	0	0	0	4	2	1	2	0	1	2	2	0	0	0.380952	16.1975	7.7498	6.03983	4.89879	-1.86	8.88592	4.35262	-1.01452	0.602028	-1.46975	-0.839304	-1.19463	0.109909	0.438597	-0.503783	0.368212	-1.08879	-4.33526	-6.00716
Quinacrine	399.966	CCN(CC)CCCC(C)Nc1c2ccc(Cl)cc2nc2ccc(OC)cc21	drugs	0.449383	5.9724	4	1	9	4	0	1	1	3	3	0	0	1	0	0	2	0	0	0.434783	18.0136	7.68229	5.57482	5.33972	-2.04	9.44018	4.67835	-1.52833	1.58846	-1.394	1.07002	0.315829	-0.040806	0.946007	0.0289769	0.141821	-0.139408	-1.13411	-26.2415
Quinapril	438.524	CCOC(=O)[C@H](CCc1ccccc1)N[C@@H](C)C(=O)N1Cc2ccccc2C[C@H]1C(=O)O	drugs	0.584486	2.5671	7	2	9	5	1	3	0	3	2	0	1	0	0	1	2	0	0	0.4	18.4912	8.01027	5.77394	5.77394	-3.19	10.907	5.73388	-0.885328	1.51296	-0.846794	0.390723	-1.03377	0.0732506	-0.317754	0.144581	0.212899	-0.483937	-1.38732	-11.1841
Quinestrol	364.529	C#C[C@]1(O)CC[C@H]2[C@@H]3CCc4cc(OC5CCCC5)ccc4[C@H]3CC[C@@]21C	drugs	0.728371	5.2284	2	1	2	2	0	5	0	5	1	3	4	0	0	0	1	3	4	0.68	16.5453	9.79988	8.6933	8.6933	-1.46	6.27819	2.57818	0.212491	-2.94116	-2.35423	0.908381	0.438016	-0.0392117	-1.06482	0.186451	-0.0308915	-0.95024	16.3576	18.2033
Quinethazone	289.744	CCC1Nc2cc(Cl)c(S(N)(=O)=O)cc2C(=O)N1	drugs	0.751958	0.8788	6	4	2	4	1	1	1	2	1	0	1	0	0	1	1	0	0	0.3	11.0999	5.8889	4.04209	2.66651	-1.31	4.41591	2.28781	-2.21855	0.322763	-0.00749589	-0.81943	-0.596296	0.119029	-0.759541	-0.101749	0.722197	-0.233873	-17.9189	0.92058
Quinidine	324.424	C=C[C@H]1CN2CC[C@H]1C[C@@H]2[C@@H](O)c1ccnc2ccc(OC)cc21	drugs	0.877602	3.1732	4	1	4	4	0	4	0	5	2	3	3	1	3	3	1	0	0	0.45	14.0589	6.97439	5.81948	5.81948	-1.91	6.18761	2.50241	-0.111325	-0.0666144	-1.55992	-2.03732	-0.357714	0.215225	1.01254	-2.34819	0.328712	-0.737947	1.63533	1.89905
Quinidine barbiturate	556.663	C=CC1CN2CCC1CC2C(O)c1ccnc2ccc(OC)cc21.CCC1(c2ccccc2)C(=O)NC(=O)NC1=O	drugs	0.311359	3.8736	9	3	6	7	4	4	4	7	3	4	4	1	4	4	2	0	0	0.375	23.3775	10.8367	8.84577	8.84577	-4.08	11.8023	5.22696	2.98007	2.05204	-1.9616	-1.63495	-1.24791	0.24062	-0.574258	-2.77506	-0.91616	1.02806	15.9368	-6.90278
Quinine	324.424	C=C[C@H]1CN2CC[C@H]1C[C@H]2[C@H](O)c1ccnc2ccc(OC)cc21	drugs	0.877602	3.1732	4	1	4	4	0	4	0	5	2	3	3	1	3	3	1	0	0	0.45	14.0589	6.97439	5.81948	5.81948	-1.91	6.18761	2.50241	-0.111325	-0.0666144	-1.55992	-2.03732	-0.357714	0.215225	1.01254	-2.34819	0.328712	-0.737947	1.63545	1.89911
Quinupristin	1022.24	CC[C@H]1NC(=O)[C@@H](NC(=O)c2ncccc2O)[C@@H](C)OC(=O)[C@H](c2ccccc2)NC(=O)C2CC(=O)C(CS[C@@H]3CN4CCC3CC4)CN2C(=O)[C@H](Cc2ccc(N(C)C)cc2)N(C)C(=O)[C@@H]2CCCN2C1=O	drugs	0.213902	2.3235	19	4	10	14	6	9	2	9	3	6	6	1	6	6	2	0	0	0.528302	42.9236	21.3613	16.7165	15.1595	-6.54	23.1216	11.8012	7.83201	3.31196	-1.92085	-1.52515	-2.03365	0.370566	-1.2089	-4.22262	-1.53404	0.429712	22.8477	-10.3221
Rabeprazole	359.451	COCCCOc1ccnc(CS(=O)c2nc3ccccc3[nH]2)c1C	drugs	0.625774	2.98942	6	1	8	5	0	1	1	3	3	0	0	2	0	0	1	0	0	0.333333	15.1364	6.99098	5.02051	3.86023	-2.25	8.22144	4.2365	-1.82152	1.79839	-1.01978	0.294027	1.87622	-0.0411064	0.809912	-0.774697	0.696461	-0.0858393	-13.0026	-33.3998
Raloxifene	473.594	O=C(c1c2ccc(O)cc2sc1-c1ccc(O)cc1)c1ccc(OCCN2CCCCC2)cc1	drugs	0.318664	6.0752	5	2	7	6	0	0	0	5	4	1	1	1	1	1	3	0	0	0.25	19.6835	9.68999	7.47323	6.2716	-3.35	9.87269	4.78607	-0.297466	2.53449	-2.72108	0.233935	-0.0449434	-0.094226	0.985911	0.0970933	-0.623769	0.00573638	2.41913	-23.6666
Raltitrexed	458.496	Cc1nc(=O)c2cc(CN(C)c3ccc(C(=O)N[C@@H](CCC(=O)O)C(=O)O)s3)ccc2[nH]1	drugs	0.379683	1.97722	10	4	9	7	1	1	0	3	3	0	0	2	0	0	1	0	0	0.285714	18.232	8.36017	5.95937	4.76108	-3.73	9.60254	5.49151	-0.83946	2.82968	-0.594284	0.524157	1.92984	-0.0606392	0.00352003	-0.441161	0.0589921	0.449189	-6.9708	-28.3152
Ramelteon	259.349	CCC(=O)NCC[C@@H]1CCc2ccc3c(c21)CCO3	drugs	0.90218	2.5676	3	1	4	2	1	1	0	3	1	0	2	0	0	1	1	0	1	0.5625	11.4983	5.44129	4.32049	4.32049	-1.51	5.23569	2.33702	-2.10417	-0.513107	-0.683717	-0.226708	-0.771365	0.197223	-0.670998	-0.767074	0.61698	-0.827711	-13.8263	2.34116
Ramipril	416.518	CCOC(=O)[C@H](CCc1ccccc1)N[C@@H](C)C(=O)N1[C@H](C(=O)O)C[C@@H]2CCC[C@@H]21	drugs	0.600316	2.3832	7	2	9	5	1	5	0	3	1	2	2	0	1	1	1	1	1	0.608696	17.7507	8.31084	6.33482	6.33482	-2.41	10.0666	5.00719	0.0147962	-0.300323	-0.249853	0.248796	-0.672148	0.123318	-0.47248	-0.416848	0.0963934	-0.600554	-4.17955	0.127569
Ranitidine	314.411	CN/C(=C\[N+](=O)[O-])NCCSCc1ccc(CN(C)C)o1	drugs	0.384103	1.459	7	2	10	7	0	0	0	1	1	0	0	1	0	0	0	0	0	0.538462	13.4044	5.76847	3.48083	2.49939	-1.67	9.29984	7.61841	-1.91951	0.74944	1.23522	0.648425	0.932221	0.00275877	0.627061	-0.159474	-0.0521439	0.153389	-28.404	-12.9583
Ranolazine	427.545	COc1ccccc1OCC(O)CN1CCN(CC(=O)Nc2c(C)cccc2C)CC1	drugs	0.639855	2.30804	7	2	9	6	1	1	1	3	2	1	1	0	1	1	2	0	0	0.458333	18.6349	8.00743	5.54691	5.54691	-2.61	11.1347	6.6859	-0.655887	1.23092	-0.693571	-0.0162391	-1.15117	0.108461	-0.110719	-0.180988	0.407081	-0.691763	-1.32744	-10.438
Rasagiline	171.243	C#CCN[C@@H]1CCc2ccccc21	drugs	0.670026	1.8967	1	1	2	1	0	1	0	2	1	0	1	0	0	0	1	0	1	0.333333	7.58542	3.3751	2.58338	2.58338	-1.26	3.63589	1.58652	-3.07498	-0.481484	-0.449864	-0.334782	-0.382934	0.0400372	-0.242082	0.251696	0.332615	-0.00580249	-21.2569	-1.77481
Reboxetine	313.397	CCOc1ccccc1O[C@@H](c1ccccc1)[C@@H]1CNCCO1	drugs	0.888873	3.1938	4	1	6	4	0	2	0	3	2	1	1	0	1	1	2	0	0	0.368421	13.404	5.44225	3.825	3.825	-2.04	7.99381	4.03202	-1.8349	0.555976	-1.26855	-0.652451	-1.11257	0.119671	0.278232	-0.302962	0.919143	-1.0484	-7.70991	-7.35316
Regadenoson	390.36	CNC(=O)c1cnn(-c2nc3c(ncn3[C@@H]3O[C@H](CO)[C@@H](O)[C@H]3O)c(N)n2)c1	drugs	0.320331	-2.4347	13	6	4	12	1	4	0	4	3	1	1	3	1	1	0	0	0	0.4	14.6673	6.21446	4.50465	4.50465	-3.13	6.79325	2.76743	-0.0206909	2.58674	0.299542	-1.42471	3.4974	-0.0390005	0.0809178	-1.18902	-0.474014	0.534156	-9.43895	-25.7961
Regorafenib	482.821	CNC(=O)c1cc(Oc2ccc(NC(=O)Nc3ccc(Cl)c(C(F)(F)F)c3)c(F)c2)ccn1	drugs	0.40736	5.6888	7	3	5	4	3	0	0	3	3	0	0	1	0	0	2	0	0	0.0952381	17.5139	6.87833	4.47477	4.14518	-3.86	9.73618	6.10085	-1.47188	2.87661	-1.54258	0.812519	0.0532532	0.013822	-1.19725	-0.480212	0.130051	1.03795	3.25896	-32.1758
Remifentanil	376.453	CCC(=O)N(c1ccccc1)C1(C(=O)OC)CCN(CCC(=O)OC)CC1	drugs	0.677733	2.0003	7	0	7	6	1	0	0	2	1	1	1	0	1	1	1	0	0	0.55	16.2722	6.60919	5.10268	5.10268	-2.41	9.50396	4.65736	-1.21398	0.405078	0.0521938	-0.0297019	-1.00031	0.173757	-0.138822	-0.712786	0.252053	-0.532474	-12.2725	0.994931
Remikiren	630.852	CC(C)(C)S(=O)(=O)C[C@H](Cc1ccccc1)C(=O)N[C@@H](Cc1cnc[nH]1)C(=O)N[C@H](CC1CCCCC1)[C@H](O)[C@H](O)C1CC1	drugs	0.202061	3.0962	10	5	15	7	2	5	0	4	2	2	2	1	0	0	1	2	2	0.666667	27.0605	16.5836	11.8752	9.16802	-2.76	15.0143	9.6179	2.14644	0.743511	-0.455611	2.30807	1.15695	-0.0600205	-0.966137	-0.0783694	-0.508515	-0.272202	13.2884	-10.0191
Remoxipride	371.275	CCN1CCC[C@H]1CNC(=O)c1c(OC)ccc(Br)c1OC	drugs	0.835602	2.6804	5	1	6	4	1	1	0	2	1	1	1	0	1	1	1	0	0	0.5625	14.9035	6.1469	4.75046	4.12601	-1.27	7.83092	3.54917	-1.6662	-0.0860048	-0.0358897	-0.243066	-1.03424	0.219736	-0.157089	-0.965553	0.744601	-0.870575	-13.9807	2.03691
Repaglinide	452.595	CCOc1cc(CC(=O)N[C@@H](CC(C)C)c2ccccc2N2CCCCC2)ccc1C(=O)O	drugs	0.516689	5.2199	6	2	10	4	1	1	0	3	2	1	1	0	1	1	2	0	0	0.481481	19.9722	9.10163	5.9922	5.9922	-3.02	11.7296	6.73157	-0.515176	1.28035	-0.972317	0.698005	-1.37434	0.109246	0.120828	-0.317651	0.00404888	-0.34673	-0.706415	-10.8612
Rescinnamine	634.726	COC(=O)[C@@H]1[C@@H](OC)[C@H](OC(=O)C=Cc2cc(OC)c(OC)c(OC)c2)C[C@@H]2CN3CCc4c5ccc(OC)cc5[nH]c4[C@H]3C[C@@H]21	drugs	0.265026	4.5707	11	1	9	10	0	6	0	6	3	2	3	1	1	2	2	1	1	0.485714	27.1625	12.1014	9.96794	9.96794	-4.22	13.253	5.66322	2.09541	1.51806	-2.23564	0.404246	0.356083	-0.0863102	0.754768	-0.192752	-1.09825	-0.263556	9.8671	-12.4439
Reserpine	608.688	COC(=O)[C@@H]1[C@@H](OC)[C@H](OC(=O)c2cc(OC)c(OC)c(OC)c2)C[C@@H]2CN3CCc4c5ccc(OC)cc5[nH]c4[C@H]3C[C@@H]21	drugs	0.373567	4.1711	11	1	8	10	0	6	0	6	3	2	3	1	1	2	2	1	1	0.515152	26.0078	11.6919	9.76033	9.76033	-3.96	12.2029	5.01235	1.88515	1.33339	-2.26383	0.149291	0.398086	-0.0577081	0.648592	-0.303672	-0.866003	-0.540578	9.82483	-12.4202
Retapamulin	517.776	C=C[C@]1(C)C[C@@H](OC(=O)CSC2C[C@H]3CC[C@@H](C2)N3C)[C@@]2(C)[C@@H]3C(=O)CC[C@@]3(CC[C@H]2C)[C@@H](C)[C@@H]1O	drugs	0.396826	5.2513	5	1	5	6	0	11	1	5	0	5	5	0	2	2	0	3	3	0.866667	23.8182	14.8079	13.326	12.0674	-0.85	9.41046	3.94893	3.04898	-3.4924	-1.01078	0.553245	-0.0979092	0.0377898	0.125944	-0.892732	-0.918681	-0.53149	25.5697	9.42755
Ribavirin	244.207	NC(=O)c1ncn([C@@H]2O[C@H](CO)[C@@H](O)[C@H]2O)n1	drugs	0.442842	-3.0115	9	5	3	8	1	4	0	2	1	1	1	1	1	1	0	0	0	0.625	8.67099	3.6413	2.50678	2.50678	-1.55	4.37275	2.00177	-1.30943	0.419969	1.57334	-1.49665	0.985571	0.122292	-0.43832	-0.497733	-0.3818	0.0214623	-24.4595	-13.6038
Ridogrel	366.339	O=C(O)CCCCO/N=C(/c1cccnc1)c1cccc(C(F)(F)F)c1	drugs	0.433272	4.1243	5	1	8	4	0	0	0	2	2	0	0	1	0	0	1	0	0	0.277778	13.7393	5.44423	3.43041	3.43041	-2.9	8.98051	5.87252	-2.14791	1.45143	-0.547575	0.67143	0.534634	-0.0451256	0.5869	-0.067277	0.0791463	0.521746	-15.5657	-24.7437
Rifabutin	847.019	CO[C@H]1C=CO[C@@]2(C)Oc3c(c4c(c(O)c3C)C(=O)C(=C3NC5(CCN(CC(C)C)CC5)N=C34)NC(=O)C(C)=CC=C[C@H](C)[C@H](O)[C@@H](C)[C@@H](O)[C@@H](C)[C@H](OC(C)=O)[C@@H]1C)C2=O	drugs	0.263075	4.61572	15	5	4	14	1	9	0	6	1	1	5	0	1	4	1	0	1	0.586957	37.1205	18.0223	12.9662	12.9662	-4.83	17.5042	8.53642	4.03433	1.17613	-1.11101	0.218124	-1.31542	0.0740308	0.0123329	-0.614561	-1.39037	-0.145433	18.0967	-6.25375
Rifampin	822.953	CO[C@H]1C=CO[C@@]2(C)Oc3c(c4c(O)c(/C=N/N5CCN(C)CC5)c(c(O)c4c(O)c3C)NC(=O)C(C)=CC=C[C@H](C)[C@H](O)[C@@H](C)[C@@H](O)[C@@H](C)[C@H](OC(C)=O)[C@@H]1C)C2=O	drugs	0.109485	4.33542	16	6	4	15	1	9	0	6	2	1	4	0	1	4	2	0	0	0.534884	35.3468	16.1191	11.8631	11.8631	-5.16	17.9918	8.90537	3.82145	2.3269	-1.29149	-0.0708722	-1.48914	0.022738	0.17494	0.0525459	-1.71629	-0.0697939	18.0969	-6.39818
Rifapentine	877.045	CO[C@H]1C=CO[C@@]2(C)Oc3c(c4c(O)c(/C=N/N5CCN(C6CCCC6)CC5)c(c(O)c4c(O)c3C)NC(=O)C(C)=CC=C[C@H](C)[C@H](O)[C@@H](C)[C@@H](O)[C@@H](C)[C@H](OC(C)=O)[C@@H]1C)C2=O	drugs	0.0926382	5.64822	16	6	5	15	1	9	0	7	2	2	5	0	1	4	2	1	1	0.574468	37.7526	17.7901	13.5152	13.5152	-5.16	19.2953	9.40181	4.77669	1.61969	-1.93746	0.410396	-1.24527	-0.0222395	-0.039004	0.058536	-1.86812	-0.200268	18.1646	-6.09773
Rifaximin	785.891	CO[C@H]1C=CO[C@@]2(C)Oc3c(c4c5nc6cc(C)ccn6c5c(c(O)c4c(O)c3C)NC(=O)C(C)=CC=C[C@H](C)[C@H](O)[C@@H](C)[C@@H](O)[C@@H](C)[C@H](OC(C)=O)[C@@H]1C)C2=O	drugs	0.114855	6.15784	14	5	2	13	1	9	0	6	4	0	2	2	0	2	2	0	0	0.44186	33.7786	15.5966	11.5273	11.5273	-5.44	15.4825	7.10268	2.57392	3.64271	-2.39314	0.763603	1.35645	-0.120647	0.451327	-0.348421	-1.23089	0.422828	9.65283	-23.53
Rilpivirine	366.428	Cc1cc(/C=C/C#N)cc(C)c1Nc1ccnc(Nc2ccc(C#N)cc2)n1	drugs	0.617479	4.9891	6	2	5	6	0	0	0	3	3	0	0	1	0	0	2	0	0	0.0909091	15.5624	6.19677	4.08413	4.08413	-4.16	8.48136	4.51397	-1.95227	2.36221	-1.9871	0.218757	0.411119	-0.0729877	0.23209	0.236021	0.558037	0.185488	-0.687037	-28.7583
Riluzole	234.202	Nc1nc2ccc(OC(F)(F)F)cc2s1	drugs	0.824829	2.7771	3	2	1	4	0	0	0	2	2	0	0	1	0	0	1	0	0	0.125	8.0235	3.79166	2.45735	1.61002	-1.5	3.26543	2.29592	-3.33146	0.783959	-0.937195	-0.714879	0.769297	0.0057843	0.0631814	-0.320308	1.08266	-0.0434236	-25.0329	-25.7129
Rimantadine	179.307	CC(N)C12CC3CC(CC(C3)C1)C2	drugs	0.657472	2.55	1	2	1	1	0	1	1	4	0	4	4	0	0	0	0	4	4	1	8.62939	6.0686	5.05153	5.05153	-0.04	2.50253	1.09213	-0.630498	-4.47101	-0.769439	0.375154	0.991103	0.0226231	-1.3672	0.138455	-0.508672	-0.90262	19.5174	23.5692
Rimexolone	370.533	CCC(=O)[C@@]1(C)[C@H](C)CC2C3CCC4=CC(=O)C=C[C@]4(C)C3[C@@H](O)C[C@@]21C	drugs	0.778689	4.4965	3	1	2	3	0	8	3	4	0	3	4	0	0	0	0	3	4	0.75	17.418	10.3275	9.56571	9.56571	-1.22	5.889	2.23923	0.547752	-3.67539	-1.41341	0.905583	0.612764	-0.00338763	-1.03806	-0.0263054	0.52009	-0.637237	21.3837	21.1116
Rimonabant	463.796	Cc1c(C(=O)NN2CCCCC2)nn(-c2ccc(Cl)cc2Cl)c1-c1ccc(Cl)cc1	drugs	0.52084	5.93862	5	1	4	4	1	0	0	4	3	1	1	1	1	1	2	0	0	0.272727	18.7286	8.60535	5.99839	5.20858	-2.05	8.98202	4.34842	-1.01282	1.57997	-1.93491	0.0843517	-0.0491394	0.0237983	0.415574	-0.894938	-0.0135259	0.0718427	-2.08473	-24.2896
Risedronate	283.113	O=P(O)(O)C(O)(Cc1cccnc1)P(=O)(O)O	drugs	0.46963	-0.3744	8	5	4	4	0	0	0	1	1	0	0	1	0	0	0	0	0	0.285714	10.1996	7.40902	5.84256	2.0971	-0.59	4.58769	2.99659	-2.24729	0.540094	1.01785	-0.292462	1.25249	-0.0192875	0.0664694	0.0129342	0.300402	0.249397	-27.9283	-15.2497
Risperidone	410.493	Cc1nc2n(c(=O)c1CCN1CCC(c3noc4cc(F)ccc43)CC1)CCCC2	drugs	0.657745	3.59042	6	0	4	6	0	0	0	5	3	1	2	2	1	2	1	0	0	0.521739	17.3638	8.5801	6.69474	6.69474	-2.54	7.94599	3.55483	-0.503859	1.25196	-1.79085	-0.601616	1.35413	0.0641169	1.10364	-1.88262	-0.196661	-0.424903	-9.87593	-30.4875
Ritodrine	287.359	C[C@H](NCCc1ccc(O)cc1)[C@H](O)c1ccc(O)cc1	drugs	0.657903	2.352	4	4	6	4	0	2	0	2	2	0	0	0	0	0	2	0	0	0.294118	12.0294	5.19562	3.52454	3.52454	-2.04	7.10752	4.47877	-2.3153	1.06508	-0.662656	-0.0879771	-0.628434	0.011734	-0.0999185	0.823714	0.685279	-0.520827	-5.58741	-13.025
[truncated: 3,507 more rows]
